# Supplementary material for: Extensive genome analysis of Coxiella burnetii reveals limited evolution within genomic groups
Source: BMC Genomics. 2019 Jun 5;20:441. doi: 10.1186/s12864-019-5833-8 (PMC6549354; doi:10.1186/s12864-019-5833-8)
Supplement: Supplementary file 4 — Data File S1. Raw data for in silico MST genotyping and pan-genome analyses. Data Sheets A) Strain Overview; B) In silico MST genotyping results; C) Gene Sequence Identity Scores; D) BPGA results _ all strains; E) BPGA results _ Genomic-Group-specific proteins; F) Scoary output _ pan-GWAS significant associations; G) snippy output_merged vcf file; H) ParSNP output _ vcf file; I) MST20_SNP_Matrix. (XLSX 12334 kb) [file 12864_2019_5833_MOESM4_ESM.xlsx]

## Sheet: A_Strain Overview
Data_Sheet_S1_A: Strain Overview
Strain (Synonym)	Source	Country	Year of isolation	Genome Release Date	Total # of SNPs *	Assigned Genomic Group	Comment
Australia QD (RSA425)	Human blood	Australia	~1939	2014	83	I
C2	Hay	Sweden	1997	2014	64	I
California16_RSA350	Cow's Milk	USA	1947	2017	42	I
California16_RSA350_C2	Clone 2 of California 16 _RSA350	USA	1947	2018	41	I	not included in pan genome analysis
California33_RSA329	Cow's Milk	USA	1947	2017	39	I
Cb_C2	Goat milk	France	na	2014	83	I
Dyer_RSA345	Aute Q fever patient (blood)	USA	1938	2017	29	I
Ohio	Milk	USA	1955	2014	55	I
Ohio314_RSA270	Cow's Milk	USA	1956	2017	38	I
Ohio314_RSA338	Passage variant of RSA270	USA	1956	2017	40	I	not included in pan genome analysis
RSA297_Australia	passage variant of AustraliaQD strain	na	na	2018	41	I	not included in pan genome analysis
RSA363	passage variant of RSA493	USA	1935?	2018	39	I	not included in pan genome analysis
RSA425_Australia	passage variant of AustraliaQD	na	na	2018	41	I	not included in pan genome analysis
RSA439_NMII	Passage variant of RSA493	USA	1935	2017	38	I	not included in pan genome analysis
RSA493 (NineMile)	Tick	USA	1935	2003	-	I
RSA514_NMC	Isolated from a chronically infected guinea pig	USA	na	2018	36	I	not included in pan genome analysis
S4	Sheep	Sweden	1990	2014	81	I
Turkey_RSA315	Aute Q fever patient (blood)	Turkey	1948	2017	42	I
Cb175_Guyana	Human Heart Valve	French Guyana	2012	2013	2169	(I)
2338	Cow	Germany	2003	2014	2344	II-a
Cb185	Human Placenta	France	2012	2013	2477	II-a
Heizberg	Human acute Q fever	Greece	1945	2017	2354	II-a
Henzerling_Kuley	Human acute Q fever	Italy	1945	2017	2352	II-a
Innsbruck (Z2534)	Goat	Austria	na	2014	2296	II-a
M44 (Grita; RSA459)	Human blood	Italy	~1945	2014	2296	II-a	not included in pan genome analysis
M44_C1_Beare	Human (blood)	Italy	1945	2018	2319	II-a
RSA331 (Henzerling)	Acute Q fever patient (blood)	Italy	1945	2007	2335	II-a
Z349-36/94	Sheep	Germany	1994	2014	2367	II-a
42785537	Human chronic Q fever	Netherlands	2010	2017	2785	II-b
602 (14160-002)	Goat	Netherlands	2009	2017	2736	II-b
CbCVIC1	Goat	Netherlands	2010	2017	2825	II-b
Cb_D8	Goat placenta	UK	2016	2018	2758	II-b
Cb_D10	Goat placenta	UK	2016	2018	2767	II-b
EV-Cb_C13	Goat abortion	Germany	na	2014	2788	II-b
NL3262	Goat placenta	Netherlands	2009	2016	2771	II-b
NLhu3345937	Human Heart Valve	Netherlands	2010	2016	2801	II-b
NL-Limburg	Human Aortic Aneurism	Netherlands	2009	2015	2766	II-b
Q540	Goat placenta	UK	2014	2018	2763	II-b
Z3055	Ewe placenta	Germany	1992	2014	3731	II-b
Cb109	Human Heart Valve (doxyR)	Germany	2002	2012	3414	II-b
Cb_D2	Goat placenta	UK	2016	2018	2767	II-b
2574	Cattle	Netherlands	2009	2017	2059	III
18430	Sheep	Netherlands	2009	2017	2062	III
601 (14160-001)	Goat	Netherlands	2009	2017	2079	III
701CbB1	Cattle	France	2005	2017	2043	III
Cb_B1	Cow placenta	France	na	2014	2061	III
Cb_B18	Cow placenta	Denmark	2008	2014	2066	III
Cb_D1	Cow placenta	UK	2016	2018	2113	III
CMSC1	Cow's milk	USA	2007	2018	2022	III
ESFL1	Soil (dairy farm)	USA	2008	2018	2052	III
EV-Cb_BK10	Cow vaginal swab	Sweden	2010	2014	2044	III
Idaho_Goat_Q195	Goat placenta	USA	1976	2017	2064	III
Q532	Cow placenta	UK	2013	2018	2043	III
Q545	Cow placenta	UK	2014	2018	2057	III
Q556	Cow placenta	UK	2015	2018	2061	III
Q559	Sheep placenta	UK	2015	2018	2062	III
AuQ01 (Arandale)	Acute Q fever patient (blood)	Australia	2005	2014	5833	IV
Cb_O184	Ewe placenta	France	na	2014	5994	IV
Cb171_QLYMPHOMA	Human Lymphoma	n.a.	na	2014	5805	IV
Cb196_SaudiArabia	Human Heart Valve	Saudi Arabia	2012	2014	5758	IV
CbuK_Q154	Human Heart Valve	USA	1976	2008	6353	IV
Leningrad-2	Human Heart Valve	Russia	1955	2017	5699	IV
MSU Goat Q177 (Priscilla)	Goat cotyledon	USA	1980	2006	6289	IV
Namibia	Goat abortion	Namibia	1991	2014	6552	IV
Q321	Cow's Milk	Russia	na	2007	5624	IV
Schperling	Human acute Q fever	Kyrgyzstan	1955	2017	5732	IV
V525_Tunisia	Human Heart Valve	Tunisia	2017?	2017	5716	IV
CbuG_Q212	Human Heart Valve	Canada	1981	2008	6180	V
Dog_Utad	Dog uterus (2 isolates)	Canada	1995	2014	6095	V
Ko_Q229	Human Heart Valve	Canada	1982	2017	6188	V
McMaster (Q172)	Human placenta	n.a.	na	2014	6134	V
Scurry (S; Q217)	Human liver biopsy	USA	1981	2014	5955	V	not included in pan genome analysis
Scurry_Kuley	Human liver biopsy	USA	1985	2017	6187	V
Dugway 5J108-111	Rodent	USA	1957	2007	5198	VI
Dugway 7E65-68	Rodent	USA	1957	2017	5183	VI
Dugway 7D77-80	Rodent	USA	1957	2017	5189	VI
* SNP were determined using snippy and RSA493 as a reference genome
Total 76 strains
of which 67 included in pan genome analysis

## Sheet: B_MST genotyping
Data_Sheet_S1_B: In silico MST typing results. Numbers in brackets describe the closest match for a genotype / allele.
Isolate	GG	Cox2	Cox5	Cox18	Cox20	Cox22	Cox37	Cox51	Cox56	Cox57	Cox61	MST type
RSA493-NM-I	I	3	8	5	3	4	1	6	7	6	5	ST16
S4	I	3	8	(5)	3	4	1	6	7	6	5	ST16
AustraliaQD	I	3	8	5	3	4	1	6	7	6	5	ST16
Turkey_RSA315	I	3	8	5	3	4	1	6	7	6	5	ST16
RSA514_NMC	I	3	8	5	3	4	1	6	7	6	5	ST16
RSA439_NM-II	I	3	8	5	3	4	1	6	7	6	5	ST16
C2	I	3	8	(5)	3	4	1	6	7	6	5	ST16
Cb_C2	I	3	8	5	3	4	1	6	7	6	5	ST16
Dyer_RSA345	I	3	8	5	3	4	1	6	7	6	5	ST16
Ohio314_RSA270	I	3	8	5	3	4	1	6	7	6	5	ST16
Ohio314_RSA2338	I	3	8	5	3	4	1	6	7	6	5	ST16
Ohio_Karlsson	I	3	8	(5)	3	4	1	6	7	(6)	5	ST16
California16	I	3	8	5	3	4	1	6	7	6	5	ST16
California33	I	3	8	5	3	4	1	6	7	6	5	ST16
Cb175_Guyana	Ib	3	8	5	7	4	1	10	8	6	7	ST17
Cb185	II-a	3	8	1	6	3	4	7	9	(6)	3	(ST18)
RSA331	II-a	3	8	1	6	3	4	7	9	6	3	ST18
Innsbruck	II-a	3	8	(1)	6	3	4	7	9	6	3	ST18
Henzerling	II-a	3	8	1	6	(3)	4	7	9	6	3	ST18
Heizberg	II-a	3	new	1	6	(3)	4	7	9	6	3	(ST18)
Z349-36-94	II-a	3	8	1	6	3	4	7	9	6	3	ST18
2338	II-a	3	8	1	6	3	4	7	9	6	3	ST18
M44_Karlsson	II-a	3	8	1	6	3	4	7	9	7	3	ST25
M44_Beare	II-a	3	8	1	6	3	4	7	9	7	3	ST25
Z3055	II-b	7	5	1	6	5	9	9	4	3	2	ST33
Q540	II-b	7	5	1	6	5	9	9	4	3	2	ST33
Cb_D8	II-b	7	5	1	6	5	9	9	4	3	2	ST33
Cb_D10	II-b	7	5	1	6	5	9	9	4	3	2	ST33
EV_Cb_C13	II-b	7	5	1	6	5	9	9	4	3	2	ST33
602	II-b	n.a.	5	1	6	5	9	9	4	3	2	(ST33)
NL_Limburg	II-b	7	5	1	6	5	9	9	4	3	2	ST33
NL3262	II-b	7	5	1	6	5	9	9	4	3	2	ST33
42785537	II-b	7	5	1	6	5	9	9	4	3	2	ST33
NLhu3345937	II-b	7	5	1	6	5	9	9	4	3	2	ST33
CbCVIC1	II-b	7	5	1	6	(5)	9	9	4	3	2	ST33
Cb109	II-b	3	5	(1)	6	5	4	5	12	(3)	(2)	(ST32)
Cb_D2	II-b	3	5	1	6	5	4	5	12	3	2	ST32
601	III	3	2	6	1	5	4	4	10	6	5	ST20
2574	III	3	2	6	1	5	4	4	10	6	5	ST20
18430	III	3	2	6	1	5	4	4	10	6	5	ST20
701CbB1	III	3	2	6	1	5	4	4	10	6	5	ST20
Cb_B1	III	3	2	6	1	5	4	4	10	6	5	ST20
Cb_B18	III	3	2	6	1	5	4	4	10	6	5	ST20
EV_Cb_BK10	III	3	2	6	1	5	4	4	10	6	5	ST20
CMSC1	III	3	2	6	1	5	4	4	10	6	5	ST20
ESFL1	III	3	2	6	1	5	4	4	10	6	5	ST20
Idaho_Goat	III	3	2	6	1	5	4	4	10	6	5	ST20
Cb_D1	III	3	2	6	1	5	4	4	10	6	5	ST20
Q532	III	3	2	6	1	5	4	4	10	6	5	ST20
Q545	III	3	2	6	1	5	4	4	10	6	5	ST20
Q556	III	3	2	6	1	5	4	4	10	6	5	ST20
Q559	III	3	2	6	1	5	4	4	10	6	5	ST20
Cb196_SaudiArabia	IV	5	6	3	2	6	5	8	1	5	6	ST4
Cb175_QLymphoma	IV	n.a.	n.a.	(3)	new	n.a.	new	n.a.	4	n.a.	n.a.	n.a.
Q321	IV	5	6	3	5	6	5	8	n.a.	5	6	(ST2)
Schperling	IV	5	6	3	5	6	5	8	1	5	6	ST2
Cb0184	IV	5	4	2	5	1	5	3	3	4	4	ST8
CbuK_Q154	IV	5	4	2	5	1	5	3	n.a.	4	4	(ST8)
MSU_Goat_Q177	IV	5	4	2	5	1	5	3	na	4	4	(ST8)
Leningrad-2	IV	4	6	3	5	6	5	8	2	5	6	ST7
V525-Tunisia	IV	4	6	3	5	6	2	8	2	5	6	ST5
Namibia	IV	5	6	10	5	6	5	8	13	9	6	ST30
AuQ01	IV	5	new	8	5	new	new	8	2	5	6	new
Ko_Q229	V	2	1	4	6	2	3	1	11	1	1	ST21
McMaster	V	2	1	4	6	2	3	1	11	1	1	ST21
CbuG_Q212	V	2	1	4	6	2	3	1	11	1	1	ST21
Dog_Utad	V	2	1	4	6	2	3	1	11	1	1	ST21
Scurry_Karlsson	V	2	(1)	(4)	6	2	3	1	11	(1)	1	ST21
Scurry_Kuley	V	2	1	4	6	2	3	1	11	1	1	ST21
Dugway-7D77	VI	5	new	new	new	6	4	new	new	new	new	new-DG
Dugway-7E65	VI	5	new	new	new	6	4	new	new	new	new	new-DG
Dugway-5J108	VI	5	new	new	new	6	4	new	new	new	new	new-DG
n.a. = not available

## Sheet: C_Sequence Identities
Data_Sheet_S1_C: Sequence identity (CDS only) scores of all C. burnetii isolates compared
to the RSA493 reference genome, as determined by the SEED viewer software
Isolate	GG	Score	% identity	% identity	% identity
			(chr only)	(pl only)	(chr & pl)
S4	I	214211	0.966322	0.962149	0.966222
AustraliaQD	I	217799	0.982493	0.978792	0.982405
Turkey_RSA315	I	218424	0.985786	0.962189	0.985222
RSA514_NMC	I	216752	0.977599	0.981057	0.977682
RSA439_NMII	I	217507	0.98109	0.980923	0.981086
C2	I	209237	0.943392	0.959745	0.943783
Cb_C2	I	216926	0.979336	0.942919	0.978465
Dyer_RSA345	I	218864	0.987357	0.981132	0.987208
Ohio314_RSA270	I	218757	0.98686	0.981132	0.986723
Ohio_Karlsson	I	210994	0.951042	0.978868	0.951707
California16	I	218949	0.987751	0.981006	0.987589
California33	I	219068	0.988301	0.981017	0.988127
Cb175_Guyana	I-b	213646	0.964229	0.940904	0.963672
Cb185 *	II-a	210420	0.970033	0.0951981	0.949119
RSA331	II-a	213010	0.961286	0.941038	0.960802
Innsbruck	II-a	209805	0.946473	0.941179	0.946347
Henzerling	II-a	213548	0.963768	0.941196	0.963228
Heizberg	II-a	213607	0.964045	0.941085	0.963496
M44	II-a	213829	0.965854	0.909032	0.964496
Z349-36-94	II-a	214209	0.966822	0.941223	0.96621
2338	II-a	209859	0.946726	0.941104	0.946591
Z3055 *	II-b	210175	0.968896	0.0955113	0.948017
Q540	II-b	213551	0.964268	0.921332	0.963242
Cb_D8	II-b	209402	0.945086	0.921772	0.944528
Cb_D10	II-b	213731	0.96509	0.921772	0.964055
EV_Cb_C13	II-b	214605	0.969131	0.921674	0.967996
602	II-b	211470	0.956577	0.842738	0.953855
NL_Limburg	II-b	206914	0.934572	0.881555	0.933305
NL3262	II-b	206649	0.93335	0.881489	0.93211
42785537	II-b	213322	0.963204	0.921685	0.962211
NLhu3345937	II-b	212963	0.961554	0.921272	0.960591
CbCVIC1	II-b	213899	0.965878	0.921377	0.964814
Cb109	II-b	207389	0.937782	0.840132	0.935447
Cb_D2	II-b	211359	0.954128	0.921809	0.953355
Idaho_Goat	III	215924	0.974289	0.959898	0.973945
CMSC1	III	216609	0.977917	0.941143	0.977038
ESFL1	III	216502	0.97696	0.960011	0.976555
EV_Cb_BK10	III	216680	0.978245	0.941119	0.977357
Cb_B18	III	215006	0.970515	0.94077	0.969804
Q532	III	216733	0.978483	0.941451	0.977597
Q556	III	217320	0.981209	0.94077	0.980242
18430	III	216480	0.976396	0.978879	0.976455
701CbB1	III	216634	0.977571	0.959957	0.97715
Cb_B1	III	214760	0.968912	0.959987	0.968699
Q559	III	213133	0.961389	0.959983	0.961356
601	III	216300	0.976022	0.960164	0.975643
2574	III	216832	0.978483	0.959983	0.978041
Q545	III	212731	0.959543	0.959609	0.959545
Cb_D1	III	212891	0.960875	0.935447	0.960267
Cb196_SaudiArabia *	IV	204162	0.941189	0.0923	0.920895
Cb175_QLymphoma *	IV	206483	0.951946	0.090983	0.931363
Q321 *	IV	193970	0.894107	0.0914491	0.874919
Schperling	IV	207478	0.94042	0.749258	0.93585
Cb0184	IV	210166	0.948637	0.921032	0.947977
CbuK_Q154	IV	207852	0.940771	0.805409	0.937535
MSU_Goat_Q177	IV	206635	0.935622	0.786192	0.932049
Leningrad-2	IV	207696	0.940447	0.78926	0.936832
V525-Tunisia	IV	206559	0.935698	0.768708	0.931706
Namibia	IV	207533	0.940138	0.771213	0.9361
AuQ01	IV	208717	0.945629	0.77036	0.941439
Ko_Q229	V	204235	0.932609	0.456294	0.921222
McMaster	V	202970	0.926293	0.475551	0.915518
CbuG_Q212	V	204582	0.933714	0.476645	0.922787
Dog_Utad	V	199452	0.910453	0.4585	0.899649
Scurry_Kuley	V	205423	0.938089	0.456758	0.926582
Dugway-7D77	VI	211954	0.961274	0.742315	0.95604
Dugway-7E65	VI	211907	0.961052	0.742534	0.955828
Dugway-5J108	VI	212435	0.962607	0.778719	0.958211
Chr = chromosome, pl = plasmid. * no plasmid sequence available

## Sheet: D_BPGA-results
Data_Sheet_S1_D: BPGA results for all 64 C. burnetii genomes
Isolate	GG	# core genes	# accessory genes	# unique genes	# exclusively absent genes
RSA493-NM-I	I	1311	587	0	0
S4	I	1311	575	4	2
AustraliaQD	I	1311	579	0	0
Turkey_RSA315	I	1311	583	0	0
C2	I	1311	528	0	13
Cb_C2	I	1311	575	9	4
Dyer_RSA345	I	1311	583	0	0
Ohio314_RSA270	I	1311	584	0	0
Ohio_Karlsson	I	1311	544	2	0
California16	I	1311	582	1	0
California33	I	1311	582	1	0
Cb175_Guyana	Ib	1311	548	193	30
Cb185 *	II-a	1311	531	22	2
RSA331	II-a	1311	573	1	0
Innsbruck	II-a	1311	559	0	1
Henzerling	II-a	1311	568	0	0
Heizberg	II-a	1311	567	0	0
M44_Beare	II-a	1311	572	1	0
Z349-36-94	II-a	1311	567	3	0
2338	II-a	1311	564	2	0
Z3055 *	II-b	1311	528	40	1
Q540	II-b	1311	579	0	0
Cb_D8	II-b	1311	573	0	0
Cb_D10	II-b	1311	577	0	0
EV_Cb_C13	II-b	1311	573	2	0
602	II-b	1311	568	3	3
NL_Limburg	II-b	1311	585	32	1
NL3262	II-b	1311	580	2	0
42785537	II-b	1311	600	12	0
NLhu3345937	II-b	1311	581	2	3
CbCVIC1	II-b	1311	585	4	0
Cb109	II-b	1311	525	148	34
Cb_D2	II-b	1311	575	0	0
Idaho_Goat_Q195	III	1311	585	0	0
CMSC1	III	1311	581	2	0
ESFL1	III	1311	584	3	0
EV_Cb_BK10	III	1311	581	1	0
Cb_B18	III	1311	581	1	1
Q532	III	1311	582	0	0
Q556	III	1311	584	0	0
18430	III	1311	584	0	0
701CbB1	III	1311	588	0	0
Cb_B1	III	1311	581	0	0
Q559	III	1311	584	0	0
601	III	1311	583	0	0
2574	III	1311	587	0	0
Q545	III	1311	581	0	0
Cb_D1	III	1311	577	0	0
Cb196_SaudiArabia *	IV	1311	534	18	9
Cb175_QLymphoma *	IV	1311	554	69	14
Q321 *	IV	1311	443	5	57
Schperling	IV	1311	558	2	0
Cb0184	IV	1311	615	22	7
CbuK_Q154	IV	1311	584	1	0
MSU_Goat_Q177	IV	1311	582	0	2
Leningrad-2	IV	1311	564	32	1
V525-Tunisia	IV	1311	551	7	1
Namibia	IV	1311	550	33	5
AuQ01	IV	1311	547	14	4
Ko_Q229	V	1311	558	0	0
McMaster	V	1311	555	2	0
CbuG_Q212	V	1311	565	6	0
Dog_Utad	V	1311	547	0	1
Scurry_Kuley	V	1311	554	1	0
Dugway-7D77	VI	1311	681	0	0
Dugway-7E65	VI	1311	682	8	1
Dugway-5J108	VI	1311	678	0	0
* no plasmid sequence available

## Sheet: E_BPGA_GG-specific_proteins
ClusterID	Status	Sequence
670	AbsentFromGGI	MKEFNNYRNNAKAIPLGDLGWQSAEDSGLLNLICKPASHDRIEDQFGHNFVNLGCSSYLGLNTDSRIIEGAVEGVRRAGQMVLSTSRLRTYSQILAETEETLSELYGAPILTNVACDITSSGILPLISSGHITDTEKVITVFDKNAHFSINFAKPICADEAPVITCPHNDLDYLEAICKKHQRVAYICDGIYSLGDKAPVRELLLLQEKYGLFLYIDDTHGLSIYGQSGEGYAKSIIGELNPITMIVSSLGKAFGACGTILMYGAKHKTNLIKRHGGAIAWSQPLSSANCGAIIASAKIHKTDELQQLQTQLQTKIKLFDSLVPNPQSGSDFPIRLIHIGDAKTIADIAKAIYKEGFYASPVSFPVLKQGKAALRIMMRSNLRDEEIIKFCQLLKNFM
1327	AbsentFromGGI	MARFVILYSPVKDVFKNFSFYKVNIVMTNFFGERLFFSIIITSFAIACTTAFASSHEIKINSINKKLAALEKTTGGRIGLYAIDTENNVRFQYRARERFPFCSTAKVIVVSAILKKSITDPHFLQQNVVYKKNELVSYSPITKNHINGGITVSELCAAALTLSDNSAANLLIKKLGGLTAINAFARSIGDKQFELDRLEPQLNSAIPGDIRDTTTPEAMANSLKRLTLGDILAFPQLIQLQTWLKK
1468	AbsentFromGGI	MSRGEFNFHKDSYLVDSYFIPGVFSETTPITQEDLTRACSEDAEDREKKWNNIRVRLAEVKLMGWLYAHGVDLAKQARILEPISFDERVILPHYFSENIERETEENKTDTPPRNENPRLRVLQRFYAEATPEACLEIFLQFYQEVYIERLQAPSNLGLVGRYNENISPLLDDLERAYQAARNEETKGEELITSQVNFWTLSPRKDSDDSSGDDSSLGRAPAP
2702	AbsentFromGGI	MAVFPPNVAVFMKRHPRKAKNHLPLSISQFFNAQKNKTPQARLRRIYNRLLIDLSYHSSRLEGNTYSLLETKKLIVEGIESELQLKTH
448	AbsentFromGGIIb	MRKVKTLYESALYHMSVLLLLNIFSKNCGKLSEGKLEELLNELNLPLRLKEAVRNSGEELTDYAEKYVVEFFSLILFRFCRSGNLEAVEYLFNVADSEIRQRLLISGDYQLLLEICTNQDFAMLEKLWRLASGPVLEMLKNPDLWADVLRNPETTGAILQFIEKHKRLKNPINLAEIFFSPVSSQGENLLTLAIKYNGKSAQHLIDFINRLWNTLDGKLLQKILCFSTHIGNALEAAFSYEYKNPSSLIKSLLELYIAYRKKSKIRWGKLVKPTFLSELIHWAGKKTEFEETFEFFVKNIPFSDYSVNEKLQKLLLDRIFVLLNSQILSLEEKGIIIKNYLSLILKFPEKWLTWEDASTVEEKLNILLRAYENHLYERKENGENYLRQFLFFKGFSTQE…
573	AbsentFromGGIIb	MVFIRVFLLLSAITSVLLLGGNAWGRGDQAKLQAEIMAEVQSINSSLHEMAVKTAIASQKPAARTANLWPIMTARFALADESKRPEVRHELMWFLSHPQTLHQILTNAIPYIYYVYQQTQQRHMPAEFALMPMLESGYNPFAYSNAGATGLWQMMPGTASSFGLEINWWYDGRRDTVVSTQAALNYLCRLHGSFQNWILATAAYDAGMGAVRAAQQYNQREGQSVNFWNLPLPQETRDYVPKLLALAIIIKHAAYYHVKLPYIPARPYFFAVNMNSQIDRAEAARLAGVSSSVIRQLNPAMRRWASDPDGVYTLLIPYEKREVFQRNLAALIGKEHTTWQYHEVRSGETLQSIARIYHTNIALLMKANELTTEKVSPEQGLLVPLHLHRTYSAPVGEQP…
659	AbsentFromGGIIb	MLRSILIITGCLAITVLIGIFLLYYTGTFGPHFSLVKTSFNSLPEWKQDNQSQALIAFQKSCAEILKRNPHESFNGLSQAGLVQNWQVICNAANKVERQNPQMARNFFEHWFTPYSIKNNFNPRGLFTGYYLPLLHGSLKKEKPYIFPVYGLPKDLIKIDLGLFRPELAGRSIVAQLKKRNALLPYPDRAAINQGAIQSSAPVLVWCDSVIDLFFAEIQGSAIVKLPNKKQLLINYAGDNGHPYTPIGKILVERHIMTKEEASLQGVRKWLLDHPTEVNALLNCNASFVFFKLINNSGPLGTEKIVLTPERSLAVDKRYIPLGAPIWINTTSPTNHSQEKATPYRHLLIAQDTGGGIKGVVRGDIYWGAGDKAEFIAGHMHNVGKYWVLLPKMPQSEQLN
1485	AbsentFromGGIIb	MNPDATKRSIVAVLIGLMVLVAIYLTVPSHPAEPQGILLPTASSQAPVPADRVSFYNTITAPYVYQRLGNINVQFYSKKPTPEGEARMQQYVREMAARIGANGVIVSLFGHTMPGAVRGAMSSYVFRGVAIYSVRVSFYNTITAPYVYQRLGNINVQFYSKKPTPEGEARMQQYVREMAARIGANGVIVSLFGHTMPGAVRGAMSSYVFRGVAIYSVPTI
1492	AbsentFromGGIIb	MAMNKRIKIIERENALQDQEFCNKYKSCFALELLLKGSEYFVKNIKTKIFLLKCDEHIIPFTLNKAEYHNAVNCSLYTTFVSYTKLELKKIKGLFGLFLGFILNIFGLITKLCKFNQVIQINNCLSINDKQPDWLAEYLPKITKLLTIQYPKHAIYIPRIFDFTDNFLYKNLLSSNYRCLPTLVSYFFESSDNITRRAKKIINLIFAYWKNQSIKAFF
2029	AbsentFromGGIIb	MKHLFLGISLLISSSFAFAFNPFSEPVGNYRQSCSACQVFNDQLSCLCKDRQGIPHQTSLRLSPRCRFVENINGQLQCTRYRPRYPHHYRFVKDFPAGPIWNQADAQNKCPPVCASHGARWTGNWHTVREGRQSVCQCRGWSRWSR
2613	AbsentFromGGIIb	MSYWVYILECSNNSYYTGYTTDLIRRYHEHVSGTAKCKYTRSFKPLGVAQSWQILGDKATAMQVEKFIKKLNRKKKKQLILHPETLWYLLCSVVY
3241	AbsentFromGGIIb	MSFDNNTFDREVITAVGDVEMPMAPKGNLAFPLTVPPVC
124	AbsentFromGGIIa	MRESSENQKRESLKNQKKVFYSYLRDEFGLKPYIQLPVHYIAYCGQMKDVIRVLQMAKNRLKPETFQSLLKDTRHTDKVTGTVYAHFYYNAVRNINIWKVDNIIKVLNLFKYEDDNTLQNKENVILAYIYLTLSRNDVSLLEECINKFKTAFPITTIHALKFGCFDDKMRLSAYALQKGASLAIAYFKFTPLALAEYLNTRASRKDAIETWVSLMREGLLLLDNLTAILKDLKGEILKIIPQVINLIYPLIDSPEEKEEKQPEKRTTLKDYCNVLISTYNNLDRSTFLGNSDTSNEQKFQLIAAQFLYSEDKDSKCLNEVTDNLSLKKRIHQPLNSSGLLLLNELIRKNKHRTVYSLVSPDSAVRVANPDEKDVTKRSALHWAVEKSDDSVEWLKTIQL…
264	AbsentFromGGIIa	MKGFRRHANTNLHDPVPLIRDFFRRAKDQRPHPQPLTARDYATIREILEARRHRRFNGQSVANLLLAIAYHHTQWRLLPRSLAAQLWDAIAKNVERLNPQGIANTLWTLATMNVRRRELEVQGLSDRLLDGVYYNAEQFNSQDIANTLWALAAMGMRWRELEEQGLSDRLLDAVRYDAERFNPQGIANTLWALVAMGMTWGELEAQELNDRLLDAVGSNAPRFNSQDITNTLWALATMGMKWRELGDQRLRDRLLGAVRRNAERFKPQGIANALWALATTGMRRRELENQGLSVRLFEAIRRNAERFNPQGIANVLWALTTMGMRWGELEAQRLNNCLLAAVRYNAERFSSQQIANTLWALAMMALSWGYLKEQRVDRLLLNAIDQSANQFSLEESRQI…
301	AbsentFromGGIIa	MSRSSPSLSSNLSIPLLPDEEENYPTEGMLRKARGINRXITTTGMVSLGLLAGLITHHSLEDKGWPLPLSILADMISFGRAIVGKVAIVLFFNQATALEGFKKICRKQLPDYFXLXEKSVREKLQWSVNFLLSVNSSXFWAGLVEVSFKKSGDLLIEFDTKTTRFMGSQLKQWYIYLPFVLSSLYAXMVAWPSAHSSGYEQKKALLNWLRQRXWKPNEKEEKLKEVNFHVRNTHRRVLGELKNIIEGDDRSPVINRLLEIENSDQREPDDFHQSTLVKVDRLLALEPYELRQKYLGKSDKKYIPLSSKQFFIKHALALLTTGTSIYGFFNVIGLSHAVWKNWNAEGFSRYGAGYLAYYSMAEIVMLTVYPMFCNLFDIARQGIDPYVFSRRKLAFIISM…
929	AbsentFromGGIIa	MKVIFYENTKTPSFTRELVHKRYPLGMAYAKDDFFVHVYGDIKGLWTISPGLVVTEQAHGTLEDWIKKVFGAKNIITSNNLPGEVVSKVWRPGLYYQNELHQALEIDEYEHMSTKQALKILVSKLDELFLYLEPSEYGLVSYSHKTRELLISACTEIENIWHQYMLITNTKPKKKKYTTNDYVKLCQPLFLNEYEIRIKPYKNVKPIRPFYGWNTDKPTQSLDWYNAYNKTKHDRVKYFSEATLSNCIYAVAGNIVLFCVRYGPHNLYRDGDALSALMNQLFEIVLVNPNPVSFYVPNMILSADRRKNLCWGIGNKVYDFIQPWIMNPLRLID
1943	AbsentFromGGIIa	MFFNVLQSNPLSNASMWLIRTFREHPRGTLATLGFFVGATSQLSSPSLGPDPEVFCLEEACQWAVFLLEIAGSAGKIMIYSTLGYLLGRAQPEAQLEYARSNQPVLLNSQTLRFLESENIQNRQSLNLSGAWRSSDNSDNDDDNDNAYLQVLRNA
2299	AbsentFromGGIIa	MINADEIAHGKTTTIYHDDDPLFKKIPSPFKGSRYHSLIVDKKTLTSDLLLIAENRDGIVMGIKHKVYPCYGIQFHPESILTPEGDRCLINFLKSTFLQKQVFRRSMTTIPPAEFSLSLE
2382	AbsentFromGGIIa	MKKIKYQIMVATSLLYCSFNIFACGNYENDLFYSPPHKKIFAKRQYHCDSRQVDPHGATHGRAYVKCYNKINKQVYSSGIYHFTKCHHVRNFFKQERDKFEGMLNNAPPCIPPK
2420	AbsentFromGGIIa	MNVVTFSELRAQLKKILDLSADQHEPVVVKRPNKETMVILSLRDFEALKETAYLLSNEANAARLRQSIRSLKQGKAQKKEINGRLMQISFTPEAWEDYLYWQKFDKKNASTH
2478	AbsentFromGGIIa	MRRLLIGFTAFSCLLGVGVTNAATGLRQSSNDCARAAKYADDDLTGRYRLNCLYPVIKKGGRLAIRCQEEYDWLTGYISCTDVLSCRKQKNYISWAAGKGPFCSYF
2488	AbsentFromGGIIa	MREHRPTNSSASYSYFGKDADKYLTGRCVCYVAIVVVGTGTGAGLGSLVGDFIGGLREILIGLGIGNAVGFGLSSAGAALWKSRCENGASQEDSLETPTAATPLL
2655	AbsentFromGGIIa	MQISFTPEAWEDYLYWQKFDKKMLRRINELIKDAMHEPFSGKGKPEPLKFELQGYWSRRLDQEHRLVYKVLDDSLMIIAARFHYNRLNSKN
188	AbsentFromGGIII	MSLKKPPKGTSFWHGCRNDVRKRAPVVHFIVEMCLDKSMIRRLITLLVLFFLPIYALSEQPVPVDQAFQFSAMAKDYQTVISLWNIKPGFYLYRNRIHFSSLKSADYLGEPLWPRVDTVKDYPGIGKLPVYQGQLRISVPVIKAMNQTLYLKVDYQGCSEKGFCYPPTTKTVAIDLAGNYMQPVAPLAIDIAPGKTAGPKAAPPITQQDRVTQLLTHKNLFFVLLSFFGFGLLLSFTPCVLPMIPVLSGIIVGQQKYPKRAFGLSLMYVLGMAITYAIAGVIFGFIGSTVQAAFQNPWLIGLFSLLFIAMALSLFGLYDLQLLPQRWQTRLAQASDRQKHGTYLGTALMGALSTLILSPCVTPALVGVLGYISHTGNASLGGVALFTMGLGMGAPLLLL…
632	AbsentFromGGIII	MALLFYSVLNWKELFSKKGFLGDRMSHKVTNALFSKIRRISLFQELTKEELAFFLNKGKIIHFDKGDFIIREKQKPEAIYFVLKGKLAVIRQLREEKHEHQIATLKAGDTIGEMSLLDKQPRSASIQALNDVTVFVLAMDDFNSLINAKPDLYKKIMSQLSATLSRRLRYTNDVVVASLQSKITQSKEITLFISSIIIIMAFYPFILDFASSYLWTATVRIFFLILVFIPFFIPALLFIILSSYRFQTYGLTLNNWSISLYEGIMFSLPILVLIPLIKLVLLYYEGKISQPVFFSSLAFDGDSVGISILIIVAYITFSILQEIMARGVLQTSLQRFFVGKYSIVFSIIMSNLIYASTHVMVSPISAALVFPLGLFFGWLYARHQSLVGVCTAHVLIGTF…
742	AbsentFromGGIII	MKHNYFSWHRCVAVAFKEFVQMRRDRLTFAMIIGIPLIQLILFGFAINTNPKYLPTALVSADHSDFTRTFIRGVENTEYFRITAQPKTLKEADTLLAKSKVLFVINIPPDFTRNLIRGMHPQILIEADASDPVAAVNALAAIPTLETTIFNPLFKGNLNDLRSQPEPLNIVLHRKYNPENITQYNIVPGLLGVVLTMTMVLITSLAMTRERERGTGESLLATPVRPLEVMIGKITPYIIVGYLQVSIILVASRYLFDVPIEGSITLLLISALPFIAANLSVGLTFSSIAKNQLQAVQSAFFFFLPSILLSGFMFPFAGMPQWARWLGEILPLTHFLRITRGILLKGNSWYEILPDLWPILLFAAIALLIGLKRYRQTLD
1045	AbsentFromGGIII	MEFSKKSWQGYSLLLLAQLMVGVGIVGCKSLLQTIPAVIILAIRFTIGSTFLLLVHLAVSDQKFRPLKQLTRLDWGFIISQALCAGAFFNILLLLGLKYTNANVAGIITSALPAIVVIFSIIFLKERVTISTLLCVGFAVIGLIIIKFHSLQFGSRYQIYGDILILASLIPEATYYILSKLRPNKLPVFLVSALMNGINVLPFLLFLFLRHQSLLMQIAPEQYILLFIVGISSALFYVFWFSGCNHVSSSSAGLITAFMPIATLIIAYLFLGEKITVFQLLGLGLVILSIVFNASRLFGSQSLK
1386	AbsentFromGGIII	MVCENLNTTDLAVSSHRAHAHYSAKGDSLKALIAELYGKVTGVTAGCGGSMNLSDLSIGFVANTAIVAEESCRYIQQTRKVIEGTDITVVAMSYMTIEATLHAVKFLKAQGIHCELIDLRTIKPLDWETIHASIRKTGRLLVLDTGFEFCSVASEIIAKTSIDCFSSLLAPPKRLAVPDYPVLTSPTLATPMYTYSDGIVRAVAEVLKSPVNVESLQKERDARPRDVPGDWFGGPF
1742	AbsentFromGGIII	MKKKPVILNRSVLAQSALFDIEGLHLRFSNGQERHFERIRGHGFGAVMIIPLLDEDTVLLVREYSAGMDEYVLGFPKGAIESDEDILVTAERELKEEVGYGSRDMSVIAAYSASPGYLHSKMDIILAKDLYRETMVGDEPEPLEVIPWRLSQMEELLAHPEFHEARSVAALFLVERHQRGR
2042	AbsentFromGGIII	MKINIKNLSNFMSPYLNQEFKQDRFEFTSIDISDDKKNLIALVDLTDHALSSDGNFHLSAITNARIAGQLAIIYIFYCLGIPKNREIWQVTDNWEFKKPITKLTDIKYDIKNISLFEKSLGSFYNFSITVEDKSFMGKASYLKPK
2835	AbsentFromGGIII	MNTRETLALERSGFFCVAMPPRHPRPLVIPAQAGTQRTRAQRAEGAPGSEMTEPXXXDPAHTCAARRRCAGIGNDRA
1133	AbsentFromGGIV	MERSEIRGIATSQLDCSRVIKSAIFQKVNQLKEGQLMKSLLSKILRRLLILLTAIVCYQTAPAFHGVSGFYLGAGLGAGWSSASQKSFTELREPPSIFGVGTAQLIHASNAVFKAMVGYQLYCIALEMGYIRPPSFTEHDAGIIQGNIVPPVTLLGGFESNEKSSLNLLNLTAKLLYPTRLIDLFLGGGLAIVYKNAHSRVSIAKFGIINPETIVVQAPRVKTTFYRPQVVAGFNVHLAHHLMLITEYMRVFGRRNIGVVDAAKNFLPDINTITFSLAYFFR
2165	AbsentFromGGIV	MIVFYFILFAAVVYLLLPVGGVRSNKIASLLLICNAFSFLVALILALFAFITPIAANYTSQDSVYRCIALINFGVFFVLSIVAQVGGHFLEKKSLKIPAVILRGTPFIPLAIALVFFEKLTHLTHNLLSSWF
2193	AbsentFromGGIV	MRHGLFMKDNLIDQLGLKMDKAIVIADHCGLITYVNAEFEQLFGWRSQEIINQPVLTIIPSRFHDAHNIGFSRLVVTEQSLSLNRPFNLVGVKKSGEEFNAVHVFRAIKTNGEWIIGANIFLPNENFVS
2241	AbsentFromGGIV	MMRRSSAESKETETMLAIVHDAVKQGDVPALKEIDELGFPLEGEVYEKTDLPMVVAIKAKQFAVVNWLKKKGVNRVLFSEERNTQAADDFSIVSALKILSAIFEIKDIKAIKAFLQGVNLNVYHYS
2330	AbsentFromGGIV	MRKKTTEEIPLDYRVENLEVDLRDAKEHLNKNNCLPRKTSDHLALKYADVVKQLWGGKESTLHADKIEKLSADLLAINEHPSMEQSTRISPVFENCTLAWNTDYLLQVILPILYSEM
2526	AbsentFromGGIV	MQLRIVDSYFPYLDIGASEKISRVTLRYLYFESTGHLSNSNFEPYSSVIPAQVGSQARLRCATHVCVGSPPARGWRGGRDDEGGGMARTAGDGFRLFCLFYL
13	AbsentFromGGV	MLVXGILIAKYCGAEQAHISYPLGIKEGSGFKYGSQINTLLLPVDFSHGESFKDLYQRNQELIQQLXFEENYKYSYLPIAEIANQTNVKELNVAFAQTDVEDRPFKLGDSQGIVNHRYNIFVTGTELILAYQPALDEFTFHILYNSSLFNEAWVQNLSEDYLFLLRKILASPKKPVVELSLLTPKKYQKIVHDWNQTDRVFPRDKTIQQLFEEQVAKTPHLIAAVFXEESLTYEELNAKANQLAYYIRNQYKQKTKKRLKPDVLIALCLDRSLDILIGILAVLKAGGAYVPIDPKYPAERIQFILTDTNAALLLTQXHLKKSLEKIASKPAPQMIAIDTRPYINEGNXNLPTYXAPNHLAYVIYTSGTTGNPKGVMXXQHSLVALITQYTHACPYPNLD…
31	AbsentFromGGV	MSRSPIEEKLSEETKIPSGFISPSNILIKSILEKTALTEEKESKQEGESEELFLKVLDEGRQAPELPLLPFLDESGQLRESSLIESPKELLTAIRDEIISLLDFMTSLYFADDHASFSSLKNQQMVIENDFMLEYMIPDNPRESIKVWWELGKLIKEFIFLLFRLGKYDLKRKNVEDFINSIKEDLQIALNDSCGSKKIGAMSGMCSLVRAELNLQTQSANFRQALKDQLENSLKAVAIDIDAYFNVSHGIQAHFRDLGCWLLEDYFGLKLPSLSKNDPFCVALCTQLGGSPRLGEIPPYVARLFWTFFSLHNDFPEIVNLYLLSQKEIYNRLSCAVKTYNEGKNYPKFQEAVLSIIGAPSITFFEINEDGSFTKLISEEKFASALLQHTYSFNVSVQE…
56	AbsentFromGGV	MRPDPALTVMNKLNYDPDPDGECVGLSLAELEAQILDLYVPGELKIHRQRSKRIEDLALKVSENLPFNISLEDQSFFEKVKIYSRPYQYENFFSSNRAINQEEVEITSKLAQSALTESLGGLCEISSFSGVYDAEEMKIYLENFKEHIEKSGLPHFSFVLRSHSHQITVTYVSSKNEKQPSGNVWTISNHGQLFESKSVDEVRDKLFKIYKVPLDDKDTKAILSTGIYCCTEQSRFSDTNSLKKEDNILSKTRSAIHKWKLSENFKKIHDVTPEKAKYKNEIGVSWIYIASRNNFKETVKNLILKGADVNATIKPPTNFRFNVENENKIGLSPLIAAASKGHENIVTELVNKGADVNQITEEGDSALHYAAENGHVGTIKILISKGSEINKQNEGGQTP…
65	AbsentFromGGV	MEITGRSLLCEIQKLTQLLIETKKPLASELTRLPYQEEPSMTKKAVNYGISVIASREATFTYQSVVEKSLSYGNANVSFKAVQIDLRERVKSGELMTRQSPSGDVLLATKETVALEQTIIDQIKSGKNTVTPFLLKDEIQHKLDASSLTEGQKAACTLLATTQDRFVMVQGYAGTGKSTMLQTLQDALSQSNIINKESIIALAPTHKAVKELQSKGIEAQTVKSFLVGEAHLSLNNYRHLDNKLILLDESSMVGNRDFQQLQSIVEKAKNCHCAYIGDKAQLLSVEDGKPAEIAYLSREADIATATMSEVLRQKDPELKKITQELMMSTPESVDRALTQLKQNGWVIEESSVDRKGPISDSVQKIAEHYCALSLEERTNTVIAAATNENRQTINEAIRV…
74	AbsentFromGGV	MSEDEIFVKKRHYFIVPPRSTRLKYTPPVGRQVPGPTKHEGSGLDEFLIKAEANDQTTKNWIYCDGRFIDPKAELQKKKEAFEKNLAERLAHDPWVRERAQLSLKNRGIKITFQDFEDEVNQIATKDKNEMMDHETWLNKVKNYVYWIPVIGPGELIVEGLQERKWWKVLLGGLHFSIDGWLCGIGIASLASQEMKEVGEEVLAQEGLTASRLSARERMAAASVRIPLEKLGLSLADVPKEAPINLNRNPFITIPKVVVDSPSEVPVVETPSQLVYLSDEKRLAAVESEGKFYHEIDSQTGEVDYRKPPIFKSSDEPAKFTATRLRSPERYSLIEPLSEAELKQRYTVMETLEFFKDADDFSIHSNFLEDFDKYFKLDESSESIGVDLPHFYHTQYQKS…
149	AbsentFromGGV	MTKKQKPSQNEDLNLTTAQGTPISDDQNSLKIGDRGPLLLEDFPFREKLFHFDHERIPERVVHARGFGVHGYFETDVSLSEITMAHLFQKKGEKTPVFVRFSTVVGSQGSPDLARDVRGFAVKFYTKEGNWDLVGNNIPVFFIQDPIKFPDLIHAAKAEPDRGFPQAQTAHDNFWDFISLTPESFHMIMWVMSDRAIPRSFRFMEGFGVHTFRLVNASGKSTFVKFHWKPKQGLQSVTWNEAVKINGADPDYHRRDLWEAIQRGDFPEWELGLQLFDEKFAEKFPFDVLDSTKLIPEEDIPIKIVGRLVLNRCVDNFFAETEQVAFCTQNIVPGIDFTNDPLLQGRNFSYLDTQLKRLGSPNFTHLPINAPKCPIHLFQQDGHMAMHNPKGRVNYNPNS…
154	AbsentFromGGV	MGHQSLNPLESRYRQLKDAMRRRSWSDVIECLWECDDAVAFQSDNQGNTVLHEAVLLEDSKILTQLLTWLVRKNLLLTALEQTNQKKETVWHLVCQSKNPKALLMPTIQTCYQIWKGDKRDYVREFGERKKSIAEATKETKKRKAEQKDSDQAAEQKSTKKERPISEFPPPYPDFKINKPNSFNKTPFDLLLEKAENLDAIELLLQYPWLGIEIKENASKVIDVRKTLHRAQSSTFFRAQPARLAADEKAPESSSTWTVETSHRLLNVFFWYATHCGAQKEAELLWEKGADFSSVNESGWNAILWAASSGDIKTLKWCLDPERWKGTWVEKRGGPYAITTNDGSNVLLLAIFSGNLKMLEDLEKAGLSLDNLSTARKHPVSAAIRSGNPKMVAKLLKSF…
239	AbsentFromGGV	MKNKIVLRQLLAAKSIIPVGIYAGPRLDDSTLRNVKTYQALIAMLNNGLPLDGSELNCLIPKLGDLRAFDLCCDLYYRVSPSLDTFVRMIRAAAKAGSFNAGEIIYNHALGWLSQFNYDPLYYSELVNARLFFLQKIGTAEAVKEAIHFFLSSLKRGWCDIKAYPAVVGAVKQSFGSGYMDPFYQEIQGIFFNGIILLDKIDNAEISTGVTREESQSIRIDLLNKMLEAASWNRDFERVDECFAELEKINGDDYRTYRNLMYTRAIQYRYELPEKVDDEISKVFGKAYERGWLVPYTINSFFKALKSYVEQGNISKEGKETCFSHAKAVFEQAERISNCDEWTEYWFIELAVICGHEEVRLPLIEKMINSNKDHVFKRWLGNIEVNPRHCMKSVRFTDF…
246	AbsentFromGGV	MRREKILEKRQLEQLERIFEKKEIVSTSEDFQNDYPRLLAQQLRDATSCEEVLIRIWNDRNTKVDVFELNRWIDIFGQWRAYQLAQTVFCRAVDANIANAITYANMMRAAIKMRYFDKVESLYNRYLEAAPSLRDESHSKHDVHVYNAMLDSLGAQNRGPKALFFFESIPLEARNIYSYVAVLGALKKKLLSYFYSQKVAPIFNEALSLLKDIDAEKPVDIISRPLGAAKTSSFSEAETIRTKLYNNRIRVEVLGWNFEIANNLFAELQRDKKANYTTYVNKLHYIKMKFYKERDGQAAASEIEMLLTEIPAEHKKEAVIQALLIVLNRIAEKSEDSAVKIKCFELAKKEFFGWQGPFKWKGSNELPTASFNALFQTCYIKRFWQCLKTIHIAKGRGSE…
336	AbsentFromGGV	MTNETNLIDVIKRIKFFSSLPDEKAAELVPHFNKVNLQSGETLFYQRDDSLFLYILIKGKLISELSTASQEKIIVGTINPIETVGELGSLSGEPRSLTVKAATDSVVLELPNKIFKEFCQEYPAILTDISKFIVDRSLQIIKIMAQEEARKVNLIFPLLQKTSLNLSTEILETKFNEIFFRHQEVYYTNEQKSEINKTLQIDEIKPVSIFLKSWDSFLFTEVIDRLACVYLVVESEQPAHFDQDTKKIIQDIQRLPNVRLELILLQPENIDQPKNTKKWLEKFDFDLHHHFQLNQSDSWARLIRFMTGKATALVLGGGGARGFSHFGTLKALRENNIPIDAIGGTSVGSVVAACYAMTQDCNETMKLLQDLKRAAKHSFSLRNLTWPFISLFSSHPLTT…
339	AbsentFromGGV	MKAKHLQAEKRCFWLIVLAVFTLAAIIQWHIFMSRDVGWHLLAAERLLKGGTYSQDFLDVSPPMIFYLLLPPLLIQHLFQGNLILSFRVYLFLISFLSLLTCFAFTHRLFGTKDRLMHGMLLLTLAVVYLLLPVSELGQRDPFVMVLIMPYLLAIGTQAQHKDLTLSPFLMAWVGLLAGLGFSLNLQFFILFIMLEFYLIQRRALVFRVESLMIIAVFYFFILLSIFLFFPDYITQVLPLVISLYTSTFNDSLPTLADSAALFSWLAAFLFFIIDWKKSRYQPLFLVFFLAATVSVILFLFTRKIWYYHQVPTIGFSTLLLALFLAQNQQPRLRHSGKTIILCILLMGLPIFTIAQLSFSNWKKKSNPHNGINQILTYVQEHAEGKSVMVFSTTVTPAG…
342	AbsentFromGGV	MATISAHLLKNIISDQREEESIPLNYYHRSAEKKLEPLVKSKEVTVIMGVRRCGKSVLMHSVRVKAKEQDYYFNFEDIINGVNMATISAHLLKNIISDQREEESIPLNYYHRSAEKKLEPLVKSKEVTVIMGVRRCGKSVLMHSVRVKAKEQDYYFNFEDDRLATFTNDDFQLLYEVFLELYGEQNTFYFDEIQNIPGWEMFVRRLYNGGNKIIITGSNATLFSEELGTRLTGRYMDISIYPFSFYEFVHYEDSNLLDQKNLSTKQTSKIKQLFNKYCXYGGIPEYVKNHQIDYLHTLYESILYRDIVSRYKLPNAIALKKLVFFLSSNCSKETTYVALQKLLGLGSSTTVSDYCSYLENSYLCFFLNRYSLSVKAQLLSPKKVYFVDHALAKILGFYF…
354	AbsentFromGGV	MSLAIVHSRGSAGIDAPPVTVEVHISNGMPVFSIVGLPETAVKESRHRVRSAIINSQLEFPVRRITVNLAPADLPKEGGRFDLAIALGILAASQQIPSDPLNDYEFAGELALSGDLRPICGALPFAIATAKAGRKLIIASANAQEAALSVRGEISTAQHLVGVCAHLRGEQVLPAAISTDARLSRNFHDLKEVKGQTRGKRALEIAAAGGHNLLFIGPPGTGKTMLAMRLPGILPEMTVDEALEVATVYSLRRKGVDHRQWRQRPFRAPHHSTSAVAMVGGSTPPQPGEITLAHHGILFLDELPEFSRAVLESLREPLEEKAITISRASYQVQFPANFQLVTAMNPCPCGYLGDPKGRCRCTSEQVERYRSRISGPLLDRIDMHVEIPPLSPDLLFNRA…
366	AbsentFromGGV	MEGNPYQLLMPYSQRQYHYGATNEGAQIDLSPKEQLLGWVKNNPCLLSNNPEKWNWKIITAYLAGLLTASGSTAVCFQLGKEFGDQYGKIEGIYFAISAFVAVLILAGRATCRTLVNYVEKKSAAPLMRPSNNKSYFIFFVLGTLGAGLQNAWNTVENFPGWVGDTLAVFALGVPFFVNRSSLVQLVEDFGNVSCVYSLRNRIWPKTEHQQKRQRIINRLKEIRSMLPGLDKEVLRKWIQEIQKITNEEERLKAFFMPLREKAPAQDEAGCLQTFEKTIGYLGLIGGAYALIPSYTAGRKAMEGFLPWMSRSFHFSGGWVKTTGGGVLCKLLGINSYIMNAPLPMVASQEVFRKFFWIITHLRSSLKKALSVGSFGIFGFSAGIAVFFSARVALSTYVA…
446	AbsentFromGGV	MEFDVLKRMFDMLEHHYNTPSAGPQPHYLPFDRLKAHFNVPVLEEGISYDELLSDVKAYLNYAVRTHHKQFFNQLFSATTTAAQMGEMLANFTNTTTATFEAAPVATLIEQYLTELMSDYVGFSSGSGLFVSGGSQANMVAALCARNQLFPAVKVEGCWSQSKPLVMFVSDHAHYSVFNAADTIGIGEKNVVRVATNALGQMLPHALEAQISRALSEEKQPFLIIATTGTALTGAFDPLDEISEIAHKNALWLHVDAAFGGSLLLSSRYRSMFAGIEKSQSVSWDPHKLLGVPLFCSVLLVKEKESLFQACSNYTADYLFHEPQAGHDLGAMSVQCARRADVLKLWFSWRYYGKKGLEKRMNALMAMAEYAEQKILAAPQLELVTPRQSLCLCFRCLPT…
475	AbsentFromGGV	MTPEVQHNASYRLLRYSLFPLFLITVCPPAAIIMWYTNVALNGSLTALAVLFTQKGFFTTLYQIWSPVFFGTREAWFIISIFMITQLLLMRIVPGKRFEGPITPKGNVPVYKANGVLCFGITLTLFYLCAYQFRWFPPTIVYDHFGGILGALNIFSLIFCFILYFKGRFAPSTSDHSLSGNFIFDYYWGTELYPRILGWDIKMFTNCRFGMMGWPIIILSFAAKQNQLYGLSNSMLVALLIQLVYIGKFFWWERGYLRSLDIMHDRAGFYICWGCLVWVPSIYTSPLLYLVNHPIPLSWFSADIILFLGVGCVFINYFADAQRQKVRASNGNCKIWGKKPALIRATYTTEQGKQKQTVLLASGWWGISRHFHYLPEIGAAFFWTVPALFSHFLPYFYVV…
528	AbsentFromGGV	MHSRFQKGKIPNSVLKRDLGLIGATMMGLGSIVGTGVFVSIGVAAGVTGPSVVLAIVLAALVATCNALSSAQLAASHPVSGGTHEYGYRYLHPALGFTAGWMFLCAKIASAATAALGFAGYLLHLLGITSISMIPIAVSIAILLTLLVLSGLKKSNLANLIIVSIILISLITFVLSGLPHLFSMGLPHFKPFFPTAAPSGLRNFLYATALMFVAYTGYARIATLGEEVKNPKPFIPQAIILTLIISAVLYIAVAVVAISIVGADHLSQAAQNRATPLETAARALNRRGLDIILAFGACTAMLGVLLNLMLGLSRMALAMGRKRDLPSMFGTLSKKQRTPSAAILGVGLAIIGLSLIGNVEITWAFSAFTVLIYYFITNLSALQLPKADRLYPRIFPVGG…
559	AbsentFromGGV	MNLAVATDKRVELKKHVNAIHCSNNLTLVQRKLFNALLFNAYPELPYKLKFQISAKDLCKLIGYNSNDYGKLKRALLGLITTAIEWNVIDCDTGKEKNWKASSILSAAQLAEGVCTYEYSHIMKELLFQPEIYGRIDVKTMSKFKSSYGLALYENCIRYQRLSQTPWFPLDVFRKLMGVLGGKYTSFKDFKKRVLNIAVNEVNNLSQIQVLPEIERQNQKVTKIRFKLNKKHLASSEKISNLINAELEETLTNTFSLSPLLIRDLLTEYDIAFIREKVNIIINSSSFQEGKIRGLSGYLIDSLRKDYKASKSSQMLISEARMKRKLEEEAEKEREERRRNRYEKYVKDKINKYLTLLTDAEKDALVMDFEVELKSNKSNKVFYSWYKKNGFEHVGVKAC…
643	AbsentFromGGV	MLETQITPYGTETPEQLMDKFYQAGNEMLLTLRNYITSPDKRKKSRTWGAIEAAKMVGVSAPTFRKLLESDNEVPGIIIEENENGRKIKKYTLTAINNLREKAKTRYKRPKGSKPLTIAISNLKGGVGKTETAVDLGKKIAIEGLRSLLLDFDAQGTATLISSGLIPDLELRYEDTITNTLISDPNNIKNIVLKTHFDGFDIIPANLAIQDCDLILPNDKENNNDRLGSPFLRLAESLKIIKNQYDVILIDCGPNLGLLTLNAIIACDGMIIPIPPSMNDYSSFIMYTATLRNMFRELSNKKLDYLRILLSKHNSSNEALQMENMMREQFGRYILSNHMCETVEVSKAANEIGTIYDVSKPRGSREAYRRALQHLDDVNMEIINNFKDIWKSQVKVLTT…
650	AbsentFromGGV	MRRQINTSEPSQKAESRYHEEHSDFIGNFKTKSLSKNIPSEEQTLNQGYDKLNKIMLVSEDLVSEGLETLRYIRDTSDTLMEQYKKLGGIKQKSPEDKLEEALKLEVKERRYDKQNRISPQQTFEFLEIEKALNNTYINEAMPHWAIQFQLGMLHRSRNFIDKRVFELLVLIRRSRAPDRYHYVEINDRLYRSAIYDFCEKADRDMSKNSEYESSLEKFDKRLKGIRAEMIEEQLIAQQESDNPIFNEPKESNNSLSNEMLKTSEAEIDKYIEDLPTVPINPPLQEPKKARTIGSIKERQTFCINEDLVRFIEDFLPEEKKYLIQCNRREIQVKGGTDYGIKGTVTDVLTTDFREIMRASLVNKEKSRIEQKNREFDQYYVIQTSEVSQKAINSLKSDM…
729	AbsentFromGGV	MRLVKRFFTAPKESFFLFGPRGTGKSTWLMTNFPQALLIDLLQPDVVRRYSAYPERLEETVLGSQQKQIIIDEIQHVPELLNVVHRLIEQKRGWQFILTGSSARKLRRTGVNLLAGRAIVRHLHPFMAAELGSNFDLTTALQSGLLPVVTQSEHSKEVLKTYISLYLKEEVQAESLVRNIGHFARFLEIASFSHASILNISNIARETQVSRPLVENYLSVLEDLLLSFTLPVFTKRAKRETIKHPKFYYFDAGVFQNLRKQGPLDRGEGISGLALEGLVAQHLRAWNDYQASNYDLYYWRTRFGVEVDFILYGPKGFWAIEVKNNHQVFSKDLTGLRAFCKDYPEATPLLLYRGKERFKKNNILCLPVNEFLLNLDPNQTLI
760	AbsentFromGGV	MLELCEKLSESALRTIQFFESQLKGDGSYGKEADDLSCYYKSPMMFILANRYHLAAKVLGYIHTKYMSKNGDFKTKPSLKSIKPEYSEYWSYINGWIVRAAQKLDLNEISNPAYQYLLSFNTGNNKGFLTNLSSNKNITDVLTTAHHGLINLERGQLATAISAANYLCDAIKNQPAKGIFYLRFDSSGNAVVDFPKGQASFYSIDSNNSDQLYFMIGYPCAFLALMYKETKEKKYLNNAIAYFEFSATCHGVFESNFSHKIAWAASILYQLTGKEQYLYSTEKICNYFLNIQGEDGLWYSNSDIYTAYDQSTEIACWFLDISNTLRPKKAFEEKEKEKEKNISKGGFLSWKKMEREIPHYARNDSIRKIYLTKY
831	AbsentFromGGV	MTNGSSLQKQAFFSLALGALGVVYGDIGTSPLCAIRESLDGLPINLIDVLGVLSLIFWALITVISIKYLWIVLRADNHGEGGILALLALLKRTVSNNTLLKLIFIIGIFGAGLLLGDGMLTPAISVVSAIEGLKVISPVLSEWVVPIAIIILLGLFAFQSAGTQKVGVTFGPIIFVWFCTLAVLGIIQIIQNPIVLKAINPYYAFEFLYVNGWRGYELLGGVFLVVTGGEALYADLGHFGKNPIRTTWFFIALPGLLLNYFGQAAYLLSHPAAIANPFYLIAARWLSIPLLIIATFATIIASQAMISAIFSLTRQAVLLGLYPRLPIIQTSEARMGQIYVPQMNFILAIGTICSLW
919	AbsentFromGGV	MEPWVRVAIEQLEGFSEDTKIAEILNQLRFLAMPNSDRVEIIEFLRKNLSEILNNLDNIARNQQPTENEESLVNIVYNTLLTLAEENPINPHDFFSMEEIEASQRIVTATGHQFHVRELASWFFVQETEDSPVLNPGTCIPFSRRDENHIKNDERFLVYHHRLWAVEMNIQRFLQKMNELQLLSTNEGRREAAAIQRLLLEPNNSPQRLAALQSILHQLRLIQAELNRARRNQFRPGVLALLPFFVFTLSTIALGTDIISENLFGTTPFFNRSTLASIQALTILIVTIPSSLTRNLQRAGRALLGFFRNEIDNNIAAAEGQLQPNGALIAFPPARR
924	AbsentFromGGV	MDNSKRNIHNSGPLGMLMKNGQIKKIENSAESNEGTVVLNKAAPSYFKTQAGIEFTEHELIFVDPKECEPWEYANRQDEELGNINELIESIKSNKQLQPALIRKHPHPHDDVKYEIIFGRRRHIACLNLGIPFLAILKEIPNVQDAIAFQDAENKLRNDVSNYSNAILYKRLIEEGVFKKEKDLAEKLRLSPSTLNDLMAYTKIPSAIVKKIPNIHALSKSIVLKIVQLLNKSSKNHAKLIAIAPDIGKSITSPAKLESAVEKPVGSKTKQRLQATKQYKTKDGKKLFTFKIDHRGAPCIVLNKEILNRVDMDTMCEKIKSQLEIELSQSGAPD
1007	AbsentFromGGV	MVHSLKPIATKNTLVEEGSDYVHAATSENTRLAYQADIQHFLSCGHTLPTTPESIEHYLRTCADHYNPRTLIRRLTALRQWHKLKSVSDPTQSPLVLKTMRGIARLHGRPKKQAMALRLKDLDQLISYLKESPSLKNTRDRALLLVGFFGAFRRSELVSLRWEQVSFVGEGMILTLPRSKTDQTGEGERCVIPFGNEARCPVRALLDWRESAKQWEGFIFRRISKTGTLGKQAIGAPYWNRLMRQLAAAAGLPHSSDYSSHSLRRGFATESARLGASMPAIQRHGRWRSTKTVVEYVEAGRQFADSAVNVLFEF
1029	AbsentFromGGV	MEETFAVRDNVNVLKGKIMADIELKGLKGLRDLKSLANASKTNDFVAQNLYFLSIDLLQTGKYQPRKGWIKESLQELVNSIKSQGIIQPLIVRQIQTNRYEIIAGERRWRAAKEAGLKKVPAIIRNVDDTTALAFALIENIQRENLNPIDEALAFSRLRDEFSMSHAAISETVGRSRTAVTNILRLLSLDDSVKVLLQTDKLEMGHARALLTLPKDQQILFAQKIIDKNLTVREAEKLVQFAKTPKETKPAPYADEVQGWVNQLSRSLSSKIAININEKGEGKVIIHFTSPEEVDWLVEHFTDKAEE
1032	AbsentFromGGV	MPLKDLRDFMEGKIALLSQSMKIYLETLSTESFQTLFSNLKDLYSAYNYYELDTIYNQFLEIHSLAEAESYIKLRDDDSWYLQFLSPQSQNQLQTMNNPLPILEKMRNDFIFLCEKLSALRGELKFLYININQSTGRQDEIGPLIGFMIATMEIEVGMKEILQNHSSAEQKTIISSIFSLPKSYLKILQQLNLALACLETPFRTFLKNGEYIMVFHRMVKTFERVQFLMRDPLHISESKSAEPSVDRIPLTVKKIILEELWPGLQFLQKMKNENLEIKDEVENPLFNIEEKEEFQENRNNYTRTFIK
1145	AbsentFromGGV	MYWNIPIANTTTILLGTGTSVTQAAMRELAKAGVLIGFCGGGGTPLFSANESNIDIAWFSPQSEYRSTEYLQKWVRFWFDDNKRLNAAKRLQLSRIEMIQRQWGKNRQYKENKFYFDPMDLDLALEKCQKDIFKANSTTHLLGAEAQLTKQLFKFAARAVQYGEFTRSKQGKGTDPANQLLDHGNYLAYGLGATATWVLGLPHGLAVLHGKTRRGGLVFDAADLIKDALILPQAFISAVRGDDEQEFRQACIQNLLQNEALDFIIDTLKEIALEVGASE
1217	AbsentFromGGV	MEKPLAFDFISLPQRAPKPRQEGLTSVIDKGLSLQETEALLDRGGDFIDILKLGFGTSRIYSRKKLLQKLSLLKKAGIIVCPGGTFFEIAYFQNKIAEYFEACQQLGFNGIEISDGVDAIDIEMKVNFIKKAKQLEFTVFAEIGRKDPAMDAEYNITQRIPEASRQLAAGAWKIILEARESGTLGIYDNKKSVKETTVDTWLKELDAGSLLFEALHKHQQAWLINRLGNQVNLANIQAKDVVGLECLRLGLRSDNFNLIRKCK
1220	AbsentFromGGV	MSSFGDALRNYQVKEMEEILLKKKFAPGETASLFQHRGKLTDTLLFVTGGXPNXQEIXRRAKITKLLITHGAALQNDKNKEIFLSNTIFMVVYGKSHEAYSFRIYMPLLEVFASNALLDEETIQKLAKLSPDNEEVENKLKKLLQSIKIKSEVEIRKNVQTLKIFGIFPEELNTRIAALTASLTAHDEKQAEAIALASYNGEYCPESIKNQMEREQKRGERTTXQFSTSDPMTYSFLEENDGDENDNHNNSHGCFPPCCKQM
1289	AbsentFromGGV	MLRDNIIDSKLISTQPKYLWFLTLTYSMVIVLANWFDPRLINIFGLNTDAGTLIFPLTFLLSDLITEVYGYKHARRAIWCGFLFNALFIIYGQVIIHMPSPNYPTNNTVFDTLLATNVRIILASAISYLSSEPLNSFVMAKLKIKTKGRYLGIRFVLSTIVASGTDSTIFSIIAFYGVMSDSNLIMLALTMWFIKVFIELIGLPISIRLTKKLKKMEQLDIYDKQTNFNILSLDTNYTARDNEFGQIKDKSL
1320	AbsentFromGGV	MEDNCIKIAQVSDLHLTSENCETSRGRYSNAMNVFSAISLSGQHDMIFITGDISDDYTENSYKQLLEMLKKLTCRVFVIPGNHDDVNLMNKIIPEKYLFSPETVTSFNTFDFLFVNTVVNGEIHGLLTDQDLSLFQNHLENSGNKKKCIIMHHNPIPLNRKIYDKYMLLNYQDFLRIICLYDNVKLVIFGHVHNDYTISYRQTLFSSAPATCYQIKKFESDIIIEEKYGYKNYFLFEEFIETNCIWIK
1414	AbsentFromGGV	MQVKFFVGKSGAGEAAAQDNICIIVDILRTSNTILAALENGFEKVKPVLAMEKQTDLITAGEKEGKKLPNVDYGNSPTELIAGTKKGKILVLLSSNGIPCILNAVGSGLPILIGCLRNCSAVTAAAKQLAERYKKDIAIVLAGRHHRLEADDWLAGSVLLSKLAPLRISGAIAPIPFERKEIKTLLRQSPAGKQLLRLGYEADIEFCSEMDVTSLVPSYSSKRGFIERNFLI
1445	AbsentFromGGV	MKKLTVTFLTFISIFFAATAAFAENRPILNTINYQQQVEKWVTTDSADVMVSVNVTTKEKKFDALQHQVMKKLEELSDGRQWHIDSFSMSQDQSGLEVLSWEVRSRMPLALVNSLRQKIDSLSQAGQQYKIQNVDFEPSLVEKEKAFAELRQRVYDQVKVELDNLNKSFPNGHYFLHSIDFVSPPLYAANQKELTLMRSAPSEKTAVTLGRNLMLIANVKVATFLNK
1494	AbsentFromGGV	MSEKTFLTKIKQAKALIRDTLNEFENKRVGLLCSFGKDSMVLLHLCREIDPNIKVYSLVSDTEFDETYQYIRFIVETWNLNYHQYDFMQKDLIDSPGNCCNGRKVSAMQSVLAELDCWIAGVRGDEGAERKNFAQREQVSNLVKINPILAFSEADIWRYLAINNISVHPLYSKGYRSLGCRLCSTPERGSDQSERDGRWRGTSRQGGECGIHLIKAAA
1527	AbsentFromGGV	MENCVKNIIHLTLKELIEHKSRRDRSPFNIYQLAKAIHMPHSMLVKLIHKDPLKRVNNPRIDTLARIVDFFNQDGFDVTIDDLINGFKTKTIEVATQTVRAFSVTQAIPLYSMALGLEEKIGMTEVKLTQASKNAIALFSDEDIKPIFKRGSIFIIDMELPPEHDTLIAINDKKGNKINIQKIDNNIASGKFNGMNNDCQIIGVVIQVNIKI
1629	AbsentFromGGV	MARYEPLKTITLASGNVYLRSPQLPELVHLNDPAFVVMTDFSQTPPHVVHPDKPIDDALNEMKIHGVHLLLVQDDNKHIIGVVGSEEILGELPIKISQEKRIKRSQVLVKMVMTPLDQICAFDMHTLEYAKVGNIIITLKSLRTHYALIINNENDSRQVLRGIFTTSQISRQLHMDISDAIAKAQSISELQKRQSKI
1630	AbsentFromGGV	MLYAFEDREPKLLGDNYFIADSADVIGSVIIHNNVSILPHAVIRADNEVIEIGEGSNVQDGALLHTDPGIPMRVGKGVTIAHRAMLHGCTIGDHSVIAIGAIVMNNAIIGKNCIIGANALILENQKIPDGSLVIGSPGKVKSQLSQKQIEEMQGYAKHYIEKIDRFKHELKVFLASEISHKEKRKQLGQKTIRQQFN
1646	AbsentFromGGV	MSQSAQIVTIIERQILLIRGEKVILDADLAKLYGVDTKVLVQAVKRNKDRFPSDFMFQLSQVEFSDLRSQFVTSTWGGRRYPPYAFTEQGVAMLSSVLRSSRAVAVNIEIMRTFVKLRRLLDSNDKLRKKLEALEQKYDEQFNAVFKVIRQLMEPQVKKTRPIGFVWPHEESPADVKGTDVDQPRNLAKSVTVE
1684	AbsentFromGGV	MNDKATFSSIDVATNQDMEAILKATYKHEEQLPKILIELLSDEREDAFPVSRYEHALQTATRAYQDGCDDEFIVVALLHDIGELFSPFNHSHVSAAILKPYISEENHWILKNHDVFQGYYFWDKLGLDKNAREKFRGHPLFERTALFCEKYDCPAFDVNFKSMPISAFEPMVKKIFSQRKAFNPSVNIN
1714	AbsentFromGGV	MDKIKSIPTRHKPNAQKKYRRSQANKGLVRFELQVRADAKKRFEAMVQAAAEEYPEPWNERQRMAKARARIFEEITQGTLHEFFTLKEEIERLKEEVKTLSPQFFQSENIAPTPLPEAIRSLPDNPQQLKAILAKIYQTGLQAQLAVKEYKRRAEQYLKLYEAASNSNEELKSRLKKEQDVTFED
1767	AbsentFromGGV	MXYLVERQEQYLRYLEKFSNDISNETIDSNLLEEFKKALTASVRDNNKHLLKRMKGQGFLFWKKDDVFSNTAPTIERLETILTPSIQNRPSRQYLRYLEKFSNDISNETIDSNLLEEFKKALTASVRDNNKHLLKRMKGQGFLFWKKDDVFSNTAPTIERLETILTPSIQNRPSRSST
1829	AbsentFromGGV	MVSRSIYWDFLRKDRRIPLAITALLCPLIVATLWQAWATLREVNDQRSLPVPTFRRPVQTFPSIAALHLFGRYNENLAHLPPTSLQLNLQGIALSITPGDNSSRVLIAVPAKRGNIQAQYAVGYLFYYGIGIQRDPVQAVKWFQRAAKFGNVSAINALQSIQRTAPQAL
1900	AbsentFromGGV	MNLTPDIKSPKITLVAEGVETALSIKDAISEAQKAHIQVLATLGKSNLSNISDDRSADRIILVLDNDKQDWRQDKTIQIAIKQMEQRGKSVRCIQPTLLNGQKTDYNDLAKAGKFNEIKRDVHHVTEPIERVNNRDKIETAQTSKIAPEKLKEVDRELFG
1963	AbsentFromGGV	MKDSLITLKQLDQRLLALKEQGIHLTPKQGWVRTLRKALGLTIKQLAKRLSVDPSRAVKIETSEVKGAVTLRTLQSVAEALNCTFVYSFVPKTSLEDTVRNQARKVAKAQMERTAHTMELENQAIEKKWFEEQVEDLTDELLRKSWKHFWEE
1969	AbsentFromGGV	MSRQYFDLVEIATLDFVKKVHRRMFGKTWRWAGQFRTSNKNIGVDWVGIPVELRVLVDDLRYQLKNKSYPLDELAVRFHHRLVAVHPFVNGNGRHARLMTDILLLSQGEKRFSWGRAEDLIVKSPVRKKYISALRAADKLDYAPLLTFVKER
1977	AbsentFromGGV	MASKKQKGKLPTICLDEHANFMRPSFQSMRVIEISKTKLKGMDERNFISTTLYEWNGIFVTCDQEFVAKIAENIHLRHAGIVFIPKGMTKDEKLLFGEIVCGYIRGACIHGKFALQNTIFYPGYNGLRSIYMGKDLLEISWDGFQQKLNLE
2110	AbsentFromGGV	MQNHLIPALLQTQTTEISWWAKKMLVSNTSKSYIKGAIEFLREQDKSITIGAKADTILNHLRHQVGNNKNSFAYYVVNYDRDKNFVKETGKTATSRLLFELPTRVQEVIGIVTNFFSPRRKRRDEPKTDNHNLEMTKK
2136	AbsentFromGGV	MALDLSGLEKAVKSFEEAVDYSNNLPENIAADIVRDSVIQRFEYTYELGWKLLQRWIKLNIGPEEAEPRTKKDLFRLAAKKNLIDDPSPWFEFSEARNQVARTYNEKNAKYVYDVAIKFLPAVKVLLKELEQNND
2230	AbsentFromGGV	MSDTNFQIWIKGLLASEDKKTKIPPKSPQKRFLDRHYVGEPYPKVYFTNREFTIATYLLKGYRYKQIAEVLNLSSRSVEFYIQNMREKFYCRNKRALIGVLKNIDILSHHPRDKSGDDGPKIEEKRK
2291	AbsentFromGGV	MRIFKTRYFHRWAKSENLSDSQLKTAISELMKGLHDGDLGSYVYKKRIPILGQGKRGGLRTIIAYRAEDKAFFVYGYAKNVQANITPKEKEAYKKLSKTYFDMKELELQSLLKIGELIEVL
2334	AbsentFromGGV	MNPKDLLYLKGFFDDFNKNKQRIKLVAEYRNNEYGIACDQFEIRKIPGSSLCADLNLLGNMSIESAFVIIYKTAYLKGVADSKKSQFLEQKQQCYGKDTPTRLLRLVNNNVEGGKDN
2429	AbsentFromGGV	MNSPTGSSSTSKEELDLLNFLDLTLTRMIWILVARLIFFMNTCVITQLKFLELSLKKNLFLKQKSLVFINDAEPLLSPEQAKHYRPEMAYEMMFRDFLAKLEGEPWKGLCK
2436	AbsentFromGGV	MKRLGTIFLVLLSWVGIGTASYTMKLERSCGCKASDLRIENWSPPPHFFPVNSDFTVTVPDTPRIVKLRVDSKIFPDPCPPHHDYVKLCPPLGGYWTPAKKGGVIKVGCR
2477	AbsentFromGGV	MTLRDIHAQLTDLTETMKALSREMYGFLRDREQEKYLRGVETVKENREELAAIRERLMKVGGERIFSFFEQELYQECLSLVKELEECCGQLIEAIPELEHEHKFEC
2502	AbsentFromGGV	MEKIWLKSYPSGISETVNVETYHSLQEALEDYCKRFKDKTAFINFGISTSYSQLDKLSRDFAAYLQQHLKMKKGERFGIILPNVLQFPVAMFGAPSCWVGRCKF
2572	AbsentFromGGV	MSRINHTVKIQKTILNSQVSRQICKTVLIGSTPKKFIGYDIKTSKPFESAFVNKKRTTHLVPFKYTLSFKFNNELKKNAIGIAILPLINILHTPENRE
2580	AbsentFromGGV	MRDIRFEWDEKKALSNKKKHGVSFSEAKTVFYDENAKMIHDPEHSEEEDRFIILGVSAVARILVICHCYREKDNVIRIISARKATKREANQYKRVML
2596	AbsentFromGGV	MEESFVYILASQRNGTLYVGSTSDLIKRIWEHKNNVIPGFTSKYNVHQLVYYEVHQTIMKAAQRERRFKNWCRKWKLNLIEKNNPTWRDLYDEICS
2616	AbsentFromGGV	MTIKKLLEKIDQMICSYLGLGQEETRPAQVQMTDGRLIISNTTAYKRHVMKESWSSFSDVSLKRVNPESLEKLGLAAGKAIAKNLIISFEKPTIK
2704	AbsentFromGGV	MDIQNESPSENVFEELTARSEIRPSWKQHWIKSIALILLILILSLLWHYKKTGQDFIIHPTPRNEAPLQTAEQILSKSPAATRVKNTP
2706	AbsentFromGGV	MRKPRRSAALKKAEEAVKKLQARLKKAEAKVQKELNNAKKPKKVKRVTKKSGRPLKKKTSVKRRKGLPAKVTQKTQKTRKKMGRRSKA
2750	AbsentFromGGV	MDKTKKYTLGPNFPNVTLTHREAQCVAYLLKGYSEKQIAKRLNLSIRSIVFYITSVRKTLACQSQKELVNKLRQIDFTYLPPTC
2908	AbsentFromGGV	MKKLKFLTVVTGAFLFSSIALAAPQIGLRDLQSGTAGLRDFHAKALQDFDAKAALRDIDVKALQDFDGAL
3015	AbsentFromGGV	MFNFLKKLFERGRRKYVYKLNGDKYVYVKNHTPFCTVNELGYLEPMNISISKILSEPLLL
3037	AbsentFromGGV	MRKVPRQAAGSKFKISSSDGLFPFGEEEGIVEGMKGENLNASGHRHRWASQRRQIHII
3210	AbsentFromGGV	MSVVPVRRPSTTDKESRAFTVEVTGIPAKSLRKVPSVFFLAP
3216	AbsentFromGGV	MKCMAQEILENLLSITATKKNIRRLTAHLIVFEKELQQRTEK
3246	AbsentFromGGV	MRRILRRIVNGETENLGDISTLANPETVQNIITLCYEK
180	AbsentFromGGVI	MVGDKWRLTVKLKPPHGLSNPGGFDYQRWLFIHGIRATGYVINRRPFKLLSRSALEKPVDYLRQSIQNAIQKSVHYPDLAAILSALTVGSRSLLQTSQWQIFQNTGTSHLVAISGLHVGFIAAAIYWLINILWRRLPFLLLRLPASYAGAIAAVIGSVLYGLLAGFSLPTQRAVIMIVTFMLGELCYRMVPVSYRLLLAFSIIIFWEPFSLFSASFWLSFGAVAAIAYAMSAERGKGRRVKQWLRMQWVVFIGLLPLTLYFFQQLSLVALIANLIAIPWVGMVVVPLCLLSAIVWLFLAPAGQWLFHVTAFVLMPLWWYLKGLAQWSESVWHCSINSPLXLVTSLGGCLVLLAPKRWPGRWXGLMWGLPLFFPRYAEPLKGDVWFTLLDVGQGLSAVVR…
607	AbsentFromGGVI	MSSPTRWTSRTSFIFATAAAAIGLGNIWRFPYLAGQNGGGVFVLLYLLFVILLGVPLMTSEVLLGRIGRGNPALALQNVASIIKRSRHWRILGGMTIAAGYLILTYYVVIAGWVLDYFVRGLLGQFHNTTHSSMIANFKALQANPWQMIVTDTFIVGATMAVIVLGIKRDLERTVRFMFPALIILMLILVAYGMTTGYFHHALVFLFKPDFHRVTARIALLALGQAFFSLNIAMGIIIMFGAYLPDDIPIVSSVIAVCLADTAIALLAGLVIFPVVFANHLTPDSGSSLIFQTLPLAFSQIPFGNVFGALFFLLLLFAAFTSTISLLEPAVAWLIENHHFSRNKAVALLGFICWVLSFGTILSFSHAPHFNHLGFTFFQGIDFLYAATQRSFNRCFFWL…
611	AbsentFromGGVI	MSNRKSLSAIAPLFLVLFIDGMGLSLLFPVLNAIIIDNHSNFLPAATTLATRDFLYGLTVGIFMICWFFGAAILGDLSDTVGRKKALLVCLIGSFLGYLLSAFAVGIHSLTFLILGRVIAGFTAGSQPIAQAAIVDVSSEAHKARNIGLILLAISLGFIIGPIIGGVLSDSQFVSWFGFSTPLYFASLISLINAFLLGWLFDETFQRTKKINIKLQHAVDIFMSAFKHKKVRKLSIVLLVMIYGWSNFFSFIAMFVLHRYGFTPLKISLLLADMGIGFSIGCAYLVDRFVKYFNLKSIITISFFLTAIFILLIIVTHQAVYLWGLMIAVGTAIAVGYSAIITLFSNQVSRDEQGWVMGVTGAIMALCFGLTSFLTAYLASYGVNVPLILAVIGMAMSAI…
1266	AbsentFromGGVI	MRGFFKGKIKNNIKDNIEKFQSATGIGPDEIDRIFAGLQFGGEEKKTNLPFGVIFFTPPDLSNQPSIEESINSTSNDATSKALVECARGIAAKLEGLSYNSVYYTGRFYEYDQERHQSFVQSEEIWKMALSDDDCLKEEFNNFKDVINFLIEKVGTDPVIFVEKIAPEEAAIVKKALEKYEELAAEYAKKHIKRVNEVRFELATSPIVKDFERLRHLLQDHHSSVIAPLLKSVLGKTGGSTEAGIINIITAYSSSL
1477	AbsentFromGGVI	MPIMSPTFFSTKEQLQEKLIQKSLNKYKNAFCLLKSKNAPLRTGINLHPNSFISLKELLFDAQSILEAYQELRRDNKIAERFRYLYEQISFPLINTEAIIARSLWELEDFVFAHETNEVSVEIIKRALVALFILTHLETPPYLEQIHLIFQYKNFLPTDVMELIERIGQDKIEYVDLKDQDFRNHENEYNYVFQIKNDGLDYLLDQLIKQAHHADRYKSLR
1554	AbsentFromGGVI	MTSMNPFIHYLIPPRCIFCCDFLNQAMLCEACRAALPWNENTSDEQLILFRYSKPIDRLITELKFHQKLLYARFFATCFIEKIKKRRDKPLPQALIPIPLHRKRLQKRGFNQALEIAKPIAKQFQLPLLLNQIERIKNTQPQTELLAKKRLRNVKNAFALTKSISAKHVAILDDVITTGHTINELARTLSDNGVEKIEIWCCAKTSS
1576	AbsentFromGGVI	MSSRKSSYINTTSLPRRPRAGGDPAHTVRSALKARLNSLRGITKFKMEMAVTCEPKGFGTSLNSAYAIERALLEALQPLQLRTKKLNQVEKNTLQRLKDYPLFMDAAKADVGKLIVEKHYKEVDYNHLPTLTDADLKTQLSSILCAISNCGYSAYYSISTVLATNITCVKVLVPGLDKFHLVQLGKKIMPGKRCYDAIGFNESL
1823	AbsentFromGGVI	MLSRISLLIVVLFSLFYFSLANAETVAVNMYRVAKTGHGSSVGSVTLTDTQYGLLIKPNLRGLPPGRIHGLHIHVNPDCSNKGEAAGGHLDPANTGKHLGPYNPNGHLGDLPALTVEKNGTATLPILAPRLKVKNLIGHSLMIHAGGDNYSDHPKELGGGGARIACGIVK
1889	AbsentFromGGVI	MLSALLIKNKSAVTKEIIQRWSSRWREPAQKDNYHQFLKSLMLVSYSNHRVANFLKENPDNRSFLFAKDSFVNDIFERFSFEEAEIFFEWLSKEKGLLEVLDKDESTQWVSSALEGIKNAQELPHSISEPSSRSRFFQPTSLSSSEENPPKKAKTNPSGSG
2001	AbsentFromGGVI	MLAAHLIFSGQIPIGPIDPDSYFGNPGAIMDPEIEKIATGKYTITLLSARNVQNTQPAVVHISVMDDANETFCPRVTKALKFTYEPQNSDFPWKGMLEIAITEGDGTAIDPKQVMVSIHAQNESVGADVTVGPTRAKAKVKVKVDVPHP
2007	AbsentFromGGVI	MIEQPHVDQGESFFEMGCGGAVGLTGVGDAGGVVVGDDEGSAIMVEGAFNDFPRMDGGLINQPPESKQPAFCKRKRISITDNNMIEQPHVDQGESFFEMGCGGAVGLTGVGDAGGVVVGDDEGSAIMVEGAFNDFPRMDGGLIKAFRTE
2402	AbsentFromGGVI	MFAVIYRGYVKPNKEKEYRQLWHQIATYFVEKRGALGSCLHKTKEGLWLAYSRWPDKKTRDASWPGEDAPCETLPNNIRQAIVQIKECIDQERQFPEISMEVVDDLLINSPYR
2512	AbsentFromGGVI	MLSFALFLSKLLDTTGSYHYPPVAKRELKTRRPSARSSAVVLKNTKPSRPKSREQRTFFQLHDIPSLPRSLKLTPMRLRGDDERARMTETEGKMDEEGYRHEY
2843	AbsentFromGGVI	MSKWISVSLILGLLAGCAEYSHPPARNPQSAHCHAIATQLNQTYPSTLRKRRPPTEKAKLLRAYHSYDCDEFEPVD
2980	AbsentFromGGVI	MARKYSKAAQKEVQKEMRRYKKGKAHSGPKKKKVKSRKQAIAIGLSKARKKGAKVPKKAKARSR
3281	AbsentFromGGVI	MIGNGLIFVKVVLIGVILSLIENDNLSSYRLA
824	PresentInGGI	MRKSELRKLGIEHFKLFNAKILFHFLKEECVKELGEDSIISFHFFATFLAEKGWILKNFSEESLNSLESSDKNFYQFIMGTPEEKLRHDSWLRDLPQGVMDFTFSYLDVKNSISLSRCSSFFNIHAKNYFIWKDHLEAIGLKPVLGKIHLSAITDYQKLYRTLVKIPYEDRIKLCSWEVYCLSGELYALEYAFEQEKITNQTANRWGTNALHHVARSGSKEAVEYIIETLNIDLRSTDNKNANALYYAAKGGSIELMQFLRNEQGLEPSLTTTGINLLHCAALSGSSEAMEYVQETFKIPLKVQTIMALMPSILLLKVDRRKRWNTQSTLWESKKQALCLVVLTHCIMPRGVDQLKQ
971	PresentInGGI	MKNPIPLDPIPLIRDFFHTAKQQKNRPLSLNPQDYQTIKSILDNQSHPAFNAQSIANLLLALAYRRTRWAALLNKELDRPLLHAIAQNADRFNPQDIANTLWALATMGINWRDIQEKELDNSLLKAIAQNANRFNPQDIANTLWALATMGINWRDIQEKELDNSLLKAIAQNANRFNPQDIANTLWALATMGINWRDIQEKELDNSLLKAIAQNANRFNPQDIANTLWALATMGINWRYVQENGSHLSLVHVIARNYNQFALKGAIQIMWAVLWFDIQLPENVLQHLKTVIASSKQPQSSRLHQRFAKLLARKVTLPFHNEYPI
1001	PresentInGGI	MELIKSGLIAFVASLFCIWLLRPLAIRIGFVDRPNDRKWHEREVPMIGGIAMFFSFCFALLTLSTSLLPYRGMLAGSSILVLMGVVDDFSDLSSKLRLFGQLFAALLMIIWGNVVLSNLGNLFFLGDLKIGLWAIPITVIVVLANINAMNMIDGQDGLAGGVALGQALLLLLVSVKLHQVSDFRLLFILIILLIAFLGFNMRLLWRKEASIFMGDSGSTFIAFLLAWFAIDLSQQNSALIKPMTILWIMAFPLFDLINVIVLRVRQKKIDHCSESRSFSPCITRRWFKYILIYLIIVCIILAFRHFWISVKLFYCL
1137	PresentInGGI	MKNPIPLDPIPLIRDFFHTAKQQKNRPLSLNPQDYQTIKSILDNQSHPAFNAQSIANLLLALAYRRTRWAALLNKELDRPLLHAIAQNADRFNPQDIANTLWALATMGINWRDIQEKELDNSLLKAIAQNANRFNPQDIANTLWALATMGINWRDIQEKELDNSLLKAIAQNANRFNPQDIANTLWALATMGINWRYVQENGSHLSLVHVIARNYNQFALKGAIQIMWAVLWFDIQLPENVLQHLKTVIASSKQPQSSRLHQRFAKLLARKVTLPFHNEYPI
1151	PresentInGGI	MSRTPNRNNPSSFFPSAEKKNRRLRSSSVRVMPAPAASQSASSKKRKRGTIDFEQLYDHFNKLKKTYYSKFGMDFNPQIKRTEAAEGPFDVFISDLNINLSEKDTFSFFDAAFRFYFEATTLHYRNSNPTFTDCLSFLKARASWLSNCNLAISGFKNILKEFNFLRNENIEQKPREKMTEVLNQLTRLFNFFRDVKRMNLTSTVLEGLGDELKLILASDDLKSLIPNWINTQEKEILPYLPKRRSQNGSEALRFWHSLSEEKLSEHSPVLPTIDVRCD
1166	PresentInGGI	MVMKWWGWGAPDKQPDIHRMPKFLPYVEKILGCNIAQQDLPIEFEKIQLPSPIHCQAFLQQLECDFRSDQISQDKLERLRHTYGKSFRDLFRIRQGLISRPPDYVVYPETTEQVASLLSLATNHNVCVIPFGGGTNIVGAVEASANERRTVVSCDLSRMSRVISIDNYSRTAIIQAGALGPLLESQLNEKGFSLGHFPDSFQFSTLGGWLATRSVGMQSDQYGTISDMVLSLQVVTLQGASLKISPFRMLLVGLICVNYLSVVKGGSVLSLKQR
1382	PresentInGGI	MRTRTEIVSTTQTSATWRDYFQLCKPRVVLLMLLTAIVGMCLASPGIVSWRVFLFGNLGIALAASSAAAINHLLEHHLDKLMRRTYRRPIVQGKINRKNAAIFAAILCILSMIILIAFVNLLTALLTFITLIGYAGFYTLYLKHATPQNIVIGGLAGAAPPLLGWVAVTGHIDPPALILLLIIFLWTPPHFWALAIHRTSQRKEIPMRTFQYSIWYLMLLFTALLVDHYVYLALKLY
1583	PresentInGGI	MAAESFELIAELREFTGKSAARRMRRFEDKVPGTVYGAGKAPQSITLLQKDLLKALESESTFSSILTLKVGDKKQKVILKALQRHHTKPKIVHIDFQRIKASEKLIMNVPLHFLGEDDCPGVEAGGVVSHLQSEVEIRCLPADLPEYIEVDLSHLQLLSRKKLLRKQRKKRKLKNPLLKLRPAARQSRLILIRRNNRPCRAGLN
1930	PresentInGGI	MKKRNLVALLSLISLSPLTISSTFPVSEKTEENNTMNKNHPDFKRVFLKFKETISIVPFKYYDNDSILTNQPKIISPKYEIKENEIRITTKTSLEPNKPTYEVDLGTYESDYSLDVLFYRKYDIITNDDNFTLTRFETKINKNGAQEEISKEEKIIL
1940	PresentInGGI	MFRAPKRNHKLGPPSNSLDVFSNDFGLIVSAPAASEGAPLKKRKIETINLERLYNHFNSLKLAYLYGGDEYFATQMGKTKPPEGSFNNFISQLEIDLNEEDTFSFFDAAFRFYFEATTLHYRNSNPTFTDCLSFLRRGPRGYLIVTSLLAGLKIF
1948	PresentInGGI	MTNEDFLIQGPVGQLEVMITRPKGIEKSVTGIICHPHPLHGGTMNNKVVTTLAKALDELGLKTVRFNFRGVQKVAQLISVAPPVFYEGFASLTQMASPWLIVQGDQDEVVPFEQVKAFVNQISSPVEFVVMSGASHFFHGRLIELRELLVRNLA
1952	PresentInGGI	MKSSRREYNHRLESLTRPKESTLSSDYYAVSEEKGEDQFYQGSEVLVDELKRLNKELSDKKAELDQLCLEFKTQNEQLNFLKKQLRIEIQQKKKLECEFEILADSNYKLLEQKRALENYYSLETDKSARLKEELITDQSFFNTERVGRISRIER
1987	PresentInGGI	MYSPAWPHSEVKEIFPNIFFVTGTNITHHDNTELQHSRNMIIIRDNGKLSLINTVRLNDKELAFLDALGEVNWLAPDTFFSTETATLYQEQGFFGAASISTVWKQACNVSSSDFERLKTLKFRHLLSAHGEPLLNNAYELVAKTIRKEYGI
2121	PresentInGGI	MKDECVCKRFFYLLRMLLKKRACLKQFLSNSDDCLSRIEDLSPSYLIRFHIKLVALDFDGVLSNPDDLLKIAEKRQLKPKAILVIDDRLTSGILSACLIGAKALLITKPFINYRAATIKELFFTAIRFIERKVIQWL
2135	PresentInGGI	MPVSFCSIDSDFDSGSGTPKIFIHLKLGDEQEFIYLRFEFNIKNTLNGHSMETACYLVYEYDEEYPLRVGLIIVGVQEKEDQEGRLERLFGVHPPGKSDPLSQKLQVFCHPALSAGRIFQFRKVIKMHGILLWNI
2196	PresentInGGI	MELEQLAEERLKILSRHKNIVNIFKLGSVLSSKKPLGILGNYPLIVELGLDREIRPNSCPQFHQLIKDNEQLPAVVQTMGNSIKAWNVATLNKISRKLIEKMSLVPVRRSSTDRQRIKDFHGRSHGNPG
2509	PresentInGGI	MKNALPPEFGEDYGAFRSEDIDKWCQTKLGFEAVICERWNSIFHQFSHFEFEIKPVLLQIETRQPRMMECPPQIWYKEHSALPGGIAAPVARLLKQLTQQTAVL
2552	PresentInGGI	MLISLYLSSIAMRNPIPIRMRREYFDTNAVSLKAQLAYKATRLLDKIPDAAAINYPNSDLKHTDRLAAPRVDERDFVVLVDLLPPSKTGILFPVLSRRVL
2592	PresentInGGI	MKYPLTGERLSTNTIKNWEAGEDSKVLAVPVVKACRAYEAIQSLKDISSLLLDAISHFFERYKDLEPNKWAKVKGWEDKEAAKKEFEASIVRFKEKK
2718	PresentInGGI	MVIQDATSIQVSTQQLDIKNKSISQPKIQPSLILDSKKSDELKSNIDENQTSSFSSSLLDKESKENDFLEKETSHQEKMISNLLNEN
2748	PresentInGGI	MRGRILNPDATKRSIVAVLIGLMVLVAIYLTVPSHPAEPQGILLRIGANGVIVSLFGHTMPGAVRGAMSSYVFRGVAIYSVPTI
2825	PresentInGGI	MKTAIYSKKTKALKIELQFLLFSLFITIAVGITSFIFHLKTPLPTSSKTFNAYLYYLFSKLETLLLSLFVTFFVFRLT
2848	PresentInGGI	MKSINKIILTVSLCYFGQNALAAAVTQEQKIAAAVDTYIQPVIKQCRIPGMAVAVTFTEKIISLITAYYHDNPKSQ
2889	PresentInGGI	MRSNEQKVNSDSQIEEIQGYQAVKFTVTPDKPVSEQKIPSILKEKNEEGQYFDPNGCGVITVFKQKKGNVTH
2891	PresentInGGI	MIERRLLLCKEVIFKHPRLHCEIGRVWYYIHGAIKSVGFQPVARMSEAKYGKTTMSSIVPVFRFAHTGYLAE
2922	PresentInGGI	MEKPLAFDFISLPQRAPKPRQEGLTSVIDKGLSLQETEALLDRGGDFIDILKLGFGTSRIYPGKNYCRN
2948	PresentInGGI	MVANLNRDAGYTNATAFFSSKLIVDNKGGSIYVCSEAEYEDEIIFPYSASLHTGYKKPRIGGVFFAF
2967	PresentInGGI	MLAHYDAVFKGWVHFIGLLVENLHFQSHPLVGNDMGSFPLEGSDSGSFYFYLELGGLLNVQILHR
2983	PresentInGGI	MKPAATPCDARAPISRWPHRCRMQPSGYGKQGTVSASLSRDYLTMDNHKSGVIMPAHLGSQRET
3093	PresentInGGI	MSRSPIEEKLSEETKIPSGFISPSNILIKSILEKTALTEEKESKQEGEKRRAIP
3130	PresentInGGI	MLVFAIISLATEQNSKPVSKTNNLPVFLIEAWIVSQSSGLMVLKSINSQWMP
3150	PresentInGGI	MWLNFLYKVNADKDIVYLLIRTVLFMFTRFFYCDLAISASILKLPLILS
3272	PresentInGGI	MKRLISQRNYSAFEKIYSYPLYAVSKIALMLPL
36	PresentInGGIIb	MSHCIALLPREASVLLEQHKDLIRGGCDLVCCLHFCPDLQNQLSLLKTHESKIKSGLILAGCMSCCLDDKIKLSLLKKHKQLISTAEQLAKCMKACPDKHTKILLLEEFKHMILNGHDLALCMMACPDNARKKSLFDEFKDKIKTAEEVIACMVACPETPMKFYLFKKINSLVFVSKELARLVCYLPDQESALELILKNENKINEDFFYSGERWIIFRSTMLNLINYFPQTVINNNFKKFLHCLPEIVENSVKQNTRFIVRLTVWAEESNSFDDLIKKIEAKQYPALSLIDIQGGSIACIRTLLGALAIGCENVHRVILPAYCEERISNIKFPFQFSKELQSFQNLVETNETKSEFSSDYTHRIENNDTIFISQTNLRSVWEASLDQNSTPRKNVLAGE…
420	PresentInGGIIb	MLESNLVQTAASAGEGVAAALAYVLPAMIFLRIWNGFPYWETLIIAVLGGLLGVLFAAILRRVMLNLPVLRFPEGTAIGNLLKISVKGKGGLKLLANGGVVGGIIAFAQTGLKIVSDNLQLWTFTGKTVFGFGWGFTPAVLASGYIVGFEVAVSFLIGVTLGWVIILPLIGLYYGLPANATSAYDAATQLWDAHLRFVGVGTMLVGGLWTLLNLLKPIIKGVHLSFVNFRKKLGETSGQRLRIEADIPPVWIIVGVLALIGFSFFYIFYYFREANFLGSGNFLAFVAFVSIIYILVVGFLLATISSYVCGLVGSSNNPLSGLLITAILLLAFLFLLIFHVHGSVQAHRVASAVIIIATVLAGIGSIAGENIQDLKAGRMVGATPWRQQVMMGVGVIVSA…
568	PresentInGGIIb	MAVIDNDAETANTVLDALLQKPNGFAYSLSYLEAEDIDFLIQHYNTGENILLRLLKTKEGREVLLGSSVDTLGKIKLPEGTQQMIFDYFMQIDPDTSLPRFIKILENEFPNDKHFASIVENEFPNAQEQAFSRIIRPKCYDWLKEKIIKDDDSIDWKELSVLFKCSQRGRGMSFIHYACANADSRKILFSQTGLLTLLLPQIAKANNEAKAGEKKLLKVVIDGFFAPFTNRRRANSPFHTWCEECAVTNKPVQEEMPLVWDLIPSYKWESVFLEGDKDKHSSLYWLCRNESARALLLTEDYYKSFKEIVKIFLKKGRHRFGDLLSEHYLKSTLLIEHHLKHVRGEGYIIYWLMKNDAGIKLFFDRQEGLLYSFENEDIPGWSAAFFSFIVTYAYSRIDL…
584	PresentInGGIIb	MVMKWWGWGAPDKQPDIHRMPKFLPYVEKILGCNIAQQDLPIEFEKIQLPSPIHCQAFLQQLECDFRSDQISQDKLERLRHTYGKSFRDLFRIRQGLISRPPDYVVYPETTEQVASLLSLATNHNVCVIPFGGGTNIVGAVEASANERRTVVSCDLSRMSRVISIDNYSRTAIIQAGALGPLLESQLNEKGFSLGHFPDSFQFSTLGGWLATRSVGMQSDQYGTISDMVLSLQVVTLQGVIENITVPHASCGPNLRELFIGCEGRLGIITQATMKVYPLPEKEHFNAILFPNFSAGLKAIHRCATQKQLPHMMRLMDNDETDLSFHLKPKESRLKSWLQSGVKSYLRRFKNIKEKQCVCMILAFSGSADEVRRKEKNRICYLSFNGRRCRWSRGGESVV…
705	PresentInGGIIb	MEPPNILFDESQDVTFVNEIESPKAETTRGKVFGAILLIIGTSVGGGMLALPMAIAAGGYYHSIFLFFGAWLITVLAAFYILEANLWLPENTNLISMARITLGKAGQLITWISYLLLLYTLLAAYMSGGTDLIHNLLSLINIPTPTWLDSILFVVILGAVLFYGVRAVDWVNRGLMSTKLAVYFLLVLFISPHIDVGKLSGGRLALLSGAVMVIITSFGYATIVPTLRSYLKSQVNALRLTIAIGSLMPLILYLLWTFVVNGTLGSHGANGLIHMAASTDAVSELSNTLSAHVNGELVKGLIHFFTSICIATSFLGVSLCLSDFMADGLKIKKEKNGPLVIGCINPCAAAFSHSVLSRRFHCKFKLRRRFMRHFTYLVARINGLERPLC
715	PresentInGGIIb	MAKFTIRLDEALRIACNQIKRHLNLPPGPNSIPSSPPVEKNDYSIYFEEESEEESKEEEVDKHTTPSSSGRSIIQAQALASSKVDVNSQDNLGNTLIHYAIQKGHLPYVITLINNGARLDLQNKKGETPLETTDESGNTIFHLLARTFGKDEKAYFKLIDTVMNCARGYSNDLEMVKRSLLRTNKDEKTPYEIATETASQKWQALQRTIHQETYIQQAFNDILNYLYEELDEIHNKFFSKKAHKFLTEKLEQVYEAIQQFREGKDSESILEDLYVKVGGTSTCSACPSKLQKLVDEIKQQKNKERSSLFSNQISPPLQAKASPEAKCSPFTSSCGNISPNLRELSSMKLVDLIFDQQIHYLKAIYLRTRKNRKILPHLSALEPHWN
773	PresentInGGIIb	MALSFWAVVNNWEGLLEKLLSGNTLDEKYKQDLIELAHQLDNLEVLRHLGQTLLIKTVPLPLSDVFRTGQTPSGYLKDLMELELWNVCLHFLLTEWPCVDEERQQWAAMQLSSTERNPVILYLQAEKDPIQTLPAIASAIVEGGNLYAFYLLWKQVYQDKLAVLDAWRKENQQAKALCVFSPEFNESALINALIYNASQCKAVFEIESPTAILRATLQEESIEQLDAVVASLVLSKGNEEVGQLAQERAKKLPIFLLKLRLDHRCMLTQAALSHFLLTKPLLRTELEWCFALLTDYDMSTLQSRIKKLEQTEIADRQNACETKAVDEQNKNETFPSRNPIFFHPSSYTYSNRSNGFGFTCEGYVVMLTEWVV
823	PresentInGGIIb	MDIYTLGSIVLTFAVLIAYVNHRFIRMQSTIAIMSASLLLSAIFIIFHHFHIANIGQLTENVIENIDFPDLLLKGLLNFLLFAGALTIDFNMLKAQKWEIGMLASLSTIVSTVLIAFILYYFLQFLHLDLPFLYCLLFGALISPSDPIAVLATFKQLGAPERLTACVAGESLFNDGVGIVLFITFYALTVNHIPATIEKISLLFLRQAVGGIIYGLLLGFITTQLLKSVKDYSLSILLTLAAVTGGYQLALALGISGPLAMVITGIMVGAYIRRDQDETHKKKTKALETFWEVIDEVLNAILFLLIGLNYSPSKPAPYKSLPSCSPFPWFYSFALSPFPFPSNSFSLNATTILTSSAF
833	PresentInGGIIb	MVALPSIIASIPATAAGLVASFFTSAASTVAGLHLGHHSLVFVASILATLFSFNGGFTDALSSTRLIFTLVVIFWFAMRFIRYLEDGMTHQARQKVGKVSDETSVHAIAQLTRVVIIAFVLLMLLQTIGIKISALLAFGGVGVAVIGFAAKDTLGNFFGGMMIYWDRPFSVGDWIRSPDRQIEGTVENIGWRLTRIRTFDKRSLYVPNGILSNVAVENPSRMTNRRLKIIVGVRYSDASKIMDLAKAIEEMLRNDPEIDVTQTLFVNLFEFAPSSLNMMVYTFTKTTEWVKFQAIQQKIMLKIINIITTYGAECAFPTQTIHVPEGLLVKKEKGENDNEYADRGNEKERRGSDDFT
841	PresentInGGIIb	MPSRRDCANAIRALAMDAVQKANSGHPGMPMGMADIAEVLWRDFLKFNPANLNWVDRDRFVLSNGHGAMLQYALLHLTGAGLTIEDIKQFRQWHSRTPGHPEFGDTPGVETTTGPLGQGLATGVGMAMAEQMLAATFNRENFPIVDHYTYVFAGDGDLMEGISHEACSLAGTWGLGKLIVFYDDNGISIDGEVSGWFTDDTPKRFEAYHWHVVPNVDGHDPDAILKAIEAAQNVTDKPSLICCKTIIGYGAPILAGKAVTHGAPLGEEEVAGVRKILNWPHPPFEIPEEIYAAWNCKEKGRKKRNAMESTVYRVRKTASRLGQRISSAARKRVAGTMGTNRERVTSNDASIKRK
862	PresentInGGIIb	MAIEIKVPTLPESVSDATVAKWYKKEGDSISRDENLVDLETDKVMLEVPAPKDGVVEKIVAKEGEVVKADQILALLKEGGAVAKEKEKKDEKETKKEKENYLEKQKEKPSEGKEGPADERTEKRVPLSRIRQRVAERLVQVQQEAALLTTFNEINMQLVMELRKKYREEFEKKFKVRLGFMSFFTKAVVEALKRFPMVNASIDGSDIIYHNYYDIGIAIGTERGLIVPILRNAEKMNMADIEKQIREYASRAQEGRLNIEELTGGTFTITNGGTYGSLLSTPIINPPQTAILGMHKIMDRPTVENGEVVVRPIMQVALSYDHRVIDGREAVLFLVTIKELLEDPARMILEC
948	PresentInGGIIb	MVELEIDGKKTTAEEGASIIEAADEMGVYIPRFCYHKKLSVAANCRMCLVEVEKSGKPLPACATPVTAGMKVFTQSKKALEAQRAVMEFLLINHPLDCPICDQGGECELQDLAMGFGRAHSNYEDTKRAVFSDDIGPLIETEMTRCIQCTRCVRFGEEIAGLPELGVINRGEKEAISTYVKHFMRSELSGNIIDICPVGALTDKPARYQGRGWEYRETPSIAPHDCVGGNIFLHSRWQEFVPQREVMRAVPRENDEVNETWMSDRDRFGHFAVYHESRLYQPRIKKRWKMGGNFMGRCFENSERKNASYYRKTRRFTNRRITVAERND
1027	PresentInGGIIb	MTTSPFEKNAHEIYQTISTLWDDSIIPELANYIKIPNKSVLFDADWKAHGYMDEAMTLIVEWCEKQPIKDMKLEVVELPGRTPLLFIEIPGQTDETVLLYGHMDKQPEMKGWDADLGPWKPVIKEDKLYGRGGADDGYAAFASLTAIAMLQRFQIPHARCIVLIEACEESGSADLPFYLHQLKNRIGNPNFVICLDSGCGNYEQLWCTTSLRGVIGSELKIEVLKTGLHSGTGSGIIPSPFLILRQLLNRIEDSQTGTIIVDELKVDIPLNISIKLKKRLTLWGAFSLKCIPFYLRLRRFPQIFPNCC
1028	PresentInGGIIb	MGASGRKLSSNSYIKKRFTEIKTLLDNTAVIHAYPHQATVFKCGVTYKSYSEEKIGNPLANLLVASLEEEIPDRCKRVAFDNSNPKKTRSASYLEMAEKCLEEAENDLNPHFREMFNDSYERFSNAAEIGDREDLVLEKQLYHISLSETDPVETNLYEKYKGEIPKEAFPLIPEEAEAVESEKRKKEEENFKQKLKELEKKSRENSDKTYEKLTETDLLERLIPRNDSRPTFTIPPLVGIHLTTYMQNVSLKSRKSTKDKPERLETNSSFVPQTAPIKLAAPWMEKKEGMLLTPLLATLLMTLIRRIL
1057	PresentInGGIIb	MWLERHTKAGNNELILAPLKAASEKADPVYNYLKRIEKEKTTNEITRLLYVAATRAKESFHLLTSLNKEDPQSPIKLPPKGSFAEILWPVCQEAFEQSIIIFDDTLPSQKGGLKLLRRLTSDWAPPFILKTLPSAESKPLTPFTPASSKRLGIVIHETLERIANEGLESWDKERIENNKSFWQRRLIQLGTSPEQLAHYLNGIITAVSQTLCDAKGRWILSHRHNQKSEYPITLVEDKKSNILLLIAPLSMRREHDGLSIINPLHQTMNPSIYFYNDNARFTKPNCNNTQTHFMPLIHDR
1124	PresentInGGIIb	MSVSAPQKYDSSTIKVLKGLDAVRKRPGMYIGDTDDGSGLHHMVFEVVDNSIDEALAGFCSHIWVTIHADGSVSVRDNGRGIPTDIHPEEGRSAAEVIMTVLHAGGKFDKNAYKVSGGLHGVGISVVNALSEELYMTIRQNGNVYTQTYKMGVPQAPLAVTGKSDKTGTEIRFKPSNAIFSNTEFHYDILAKRLRELAFLNLGVRIELTDERSGRGDIFEYEGGIKAFVEHLNKKKPPSIQTSSIFPLKRMILSWKSPCSGTMDSKKPFFALRIISLKMTAALT
1125	PresentInGGIIb	MIPVLSGIIVGQQKYPKRAFGLSLMYVLGMAITYAIAGVIFGFIGSTVQAAFQNPWLIGLFSLLFIAMALSLFGLYDLQLPQRWQTRLAQASDRQKHGTYLGTALMDALSTLILSPCVTPALVGVLGYISHTGNASLGGVALFTMGLGMGAPLLLLGAFSRKWLPKAGPWMTVIKHILGVLMLAVAVWLLARILPGTVTMFLWAALAVGSAIALGALSTTQTKMTKNTEKPWDYFFSSTVLCWQPAAFQETPTRCVLFPLHLYPRKGKGLLSPPFTRSLMLSIN
1209	PresentInGGIIb	MAFEHIPLLSTLIWLPILGAIPVALLNSEERANQARVLALIIALISFVLCIPLYFGFDTTRASMQFTEHVNWISALKINYDLGVDGISMPLIVLTCFTTLLVVLASWTMVKKQVGHYLSAFLVMQGAVIGVFSALDAMLFYFFWEAMLIPMYISIGIWGMEKRSYAAIKFFLYTFFGSALLLVALLYLRMHSDSFYIPDYYRLHMSMTVQIFSFPWLFICLCYQSSDVAASYVVAGCTYGGPRWRFSRISGFNVEVRRIRFLSL
1229	PresentInGGIIb	MIVRNLTLLTVLAPLLGCLIAGLGAKQIGRRGAQWVTIILMTVSLLSAIAVFMLVVVRGEYFYGTIYTWGISGRFHFDVGFMVDSLTAAMMVIVTFVSWVVHIYSIGYMADDSGYQRFFSYMSMFTFAMLMLVTANNFFQLFFGWEGVGLVSYLLIGFWFDKESAAAGSLKAFLVNRAGDFGFILGIAAILDYFGSLDYHTVFAGASALTQTTISVSLGRIGRLLRLFAFYCLSVRWVNRLKCLYMFGCQNRWKVQRPFPL
1230	PresentInGGIIb	MTYEINLNYPAKNFDKRIRFLVLHYTAKNFEDSLEILTQEAFGVSGHYLIPESSIDGKKQIFQLVPEKHRAWHAGVSAWQGRIHLNDTSIGIEIVNLGYQEEGEKRRWFPFLDYQIELIIELAKDIIERYQLHPTCVVGHSDISPERKADPGPLFPWKKLYEQGIGAWYEDECKKEMERRLSNETTDIRWLQRHLKTYGYSIEETGELDKKPNRLSALFKCTFGQPIIQASQTKKLMRYSTHSLKSIFLKSFLATKLIREV
1278	PresentInGGIIb	MRGFFKGKIKIILKIILKSFSPQQVLALMRLIEFLQVSSLGARKKTNLPFGVTFFTPPDLSNQPSIEESINSTSNDATSKALVECARGIAAKLEGLSYNSVYYTGRFYEYDQERHQSFVQSEEIWKMALSDDDCLKEEFNNFKDVINFLIEKVGTDPVIFVEKIAPEEAAIVKKALEKYEELAAEYAKKHIKRVNEVRFELATSPIVKDFERLRHLLQDHHSSVIAPLLKSVLGKTGGSTEAGIINIITAYSSSL
1297	PresentInGGIIb	MRKSPHEAITNITVINLSNYRNLMLFFWSFERLQKICHLTGAIVLLMAVIVIFHFRDAERNFGHANGDYLAPFGISIVIDLLSAIMLVVTGLIALCVAIYALSDIKSTQQNLGFYPVYWILLVGICGAFSTGDMFNLYVWFEVMLIASFVLMALGNERIQLDGTIKYVAMNLIATILMLTAIAMLYGIVGTLNMADLSVRLSHYPNASIVMAVALLLAIAFSIKTALFPLFFWLRLLTTPPAFRLLLFLLAC
1299	PresentInGGIIb	MGIVGSNGCGKTSLFEVIQGRLEPSAGEAQLAKGVRLASLAQEVRASSVSAIHYAISGDTELSRVMEKLNEAEQKEDYETVMECHNKLHALDGYSAEARAAKILNGLGFSAEEVYLPVKHFSGGWRMRLSLAKCLFTPSDLLLLDEPTNHLDMEAIIWLETFIKHYPGAVLMVSHDRDFLDNTVTHIAHIENQQFKLYTGNYSSFEMERAQRIALQNAQYKKQTNANCSYDEVCGPVSSESVESQTSAKPS
1355	PresentInGGIIb	MFAYLIRRILYAIPILIGVNLITFALFFLVNTPDSMARAHLGDRHVTQVAIDRWKKERGYDKPLFFNTKESGIKKITDTLFFKKSLGLFIFRFGRSDQGHDIGHDISQRMWPSLVIALPTLLVGLAVNITFALFLALFRATYFDVFGVVICVIIMSISSLFYVIMGQYIFGKVLRLVPLSGYQNGIDAIKFLILPILIGVFSGISAGTVGTEPFFSKSYTRIMCEPLVLKDYRNSKCYTNIF
1359	PresentInGGIIb	MAAESFELIAELREFTGKSAARRMRRFEDKVPGTVYGAGKAPQSITLLQKDLLKALESESTFSSILTLKVGDKKQKVILKALQRHHTKPKIVHIDFQRIKASEKLIMNVPLHFLGEDDCPGVEAGGVVSHLQSEVEIRCLPADLPEYIEVDLSHLQLDESVHLSNLKLPAGVGLTSAVDEEHDSPIASVHMPRVSKADVEAEAALAKEAATEAAEEEETEKPASEAEASGEAEQADTDKKE
1415	PresentInGGIIb	MPVSFCSIDSDFDSGSGTPKIFIHLKLGDEQEFIYLRFEFNIKNTLNGHSMETACYLVYEYDEEYPLRVGLIIVGVQEKEDQEGRLERLFGVHPPGKSDPLSQKLQVFLPSSPVSWKDFPIQESDQNAWNFAMEYLSNELSKEMAAILKESPQKPKYHWQMMLKEKFKERLTNTDNGPLYRINHTLVDLNRIDLAQIIKIPGSRKKIQRNCQPFLVLFFLIQNATTLAIMRI
1416	PresentInGGIIb	MKAKFTPAQKQIRELSEQIVAAQRPVRILDAVKWDESIREAFFKDKFAQLPQVNAEYYQQNDLGFDPDQKLQEFYNIEHQVNRILGKYSAVSALMQQRCREYRDVIHLLKARGTKEFSKISQDLYGSSDEAFYAGAPTLRDLSLTVSKALDHIGEKTLTEKDESKYTAREAVKILGDRLEKYFGKKKIFTLKLAIISWRMLQPVLIQLNCGKILNLASVLSNFMKSTKVGYI
1437	PresentInGGIIb	MKDIKILGVDIAKCFFQLCGIDEWGKVIYTRRVKRAQYVSTVASLKVGCVVMEACGGANHWYRTFMGMGIPTQLISPQHVKPYVKSNKNDRNDAQAIAEAASRASMRFVRGKTVEQQDVQALLKIRDRLVKSRTALINEIRGLLQEYGLTMARGAKRFYEELPLILASEAVGLTPRMKRVLNCLYTELLKRDEAIGDYEEITKKCTKNKKGLSTGTEHPGGVGFYNALS
1449	PresentInGGIIb	MKDTLNFHVKNKKFYVKLSGISNEKKIEILERDDILNDKKFCNKYKSHFALALLLRGSEFFVKNIKTKIFLIKCDDHIIPCTLNNTEYNNAVNCSPHTSFVSYPKLELKKTKRLPIVFLRIILSLFDMITKLFKFNRVIQVNNFLSINDRQPAWLSEYLPEITKILTSKYPTHAIYIPRVFNFTSNFLYKNFLFNNYKCLPIAVAYFLILESLPKLNFASSAIIGAT
1473	PresentInGGIIb	MQAESLVRNIGHFARFLEIASFSHASILNISNIARETQVSRPLVENYLSVLEDLLLSVTLPVFTKRAKRETIKHPKFYYFDAGVFQNLRKQGPLDRGEGISGLALEGLVAQHLRAWNDYQASNYDLYYWRTRFGVEVDFILYGPKGFWAIEVKNNHQVFSKDLTGLRAFCKDYPEATPLLLYRGKERFKKNKHSLSTSERIFVESRSKSNVDLNDRHTRSNT
1483	PresentInGGIIb	MSLYPSQPQTLTYLISRSFKYYGRIFKAIFPLILLIAIVKNAPIYLGGVPAERWIRLIVLFVIALLIVYLWSVTLYRAHSIFAAAPVRLKPAFRVVYSKLSLIYAGFFILIIGICLLFFIGYLLSSLAARFFVHDPLVQALVLLLFAGLPITIFLVFVFPSVDFVSDENAQCMASFLSERSVGWLSKLAADVCIICVLYFRISFLFHPLLYMENGSPSII
1488	PresentInGGIIb	MLGAKLWFDQNQENMHRFFDRIRGKCCAMDLELKSKQEALREAKEVIVKRIRDPAKVYANLDVRYRERVFNEWMYEGGQPGNLLSWGQFLSKLLNTQVFEFLEGSILSDSSTLAEGKSWLQRSLRPVVWSAAVLAFFANFGYGVMSFYAGKSIIDSDIFGALSTSLHLIPSLAYTQEGVSIFSEFVLSGQSLEWREMPALYFFFGRSKPASSFTFRSYR
1514	PresentInGGIIb	MVLDNILQVIGKTPVVRLHRIGQSLPCELYGKCEFLNPGGSVKDRIGAAMIESAEKQGKIKPGDTLIEPTSGNMGIGIALAGAVKGYRVIITMPEKMSHEKQVVLEALGATIYRTPTEAAYDDPESHISLAKRLNQEIPNSYILDQDSNAENPNIHYQTTGQEILDDMGENLSMVVMGVGTGGTIIGVAKKLKRSESFDSDYRRRSYWIYSRGRG
1526	PresentInGGIIb	MKEKRSFSHLSLYEREQLFVYKQQGKCLREIGRLLDRDHSVISRELKRNSNPHEHMRGYIGTLAHQQAKDRKKNSGKRPRLKHADLQKYVQEKMKIGWTPEIIASQVSVVFQGFSISHEAIYQYVYAQWPEGIISVLKTKSYFCKPYHSWEKGAIENTNGLIRRFIPKKTDLANFSQEQFDQIEYLLNHRPRKCLGFKTPYQVFLKRTGAIPP
1541	PresentInGGIIb	MTANNNKKSHIDTRVIHAGQKPDPLTGAVMTPIYTASTYAQKSPGVHQGYEYSRSQNPTRFAYERCVADLESGQHGFAFASGMAATATILELLQPGDHVVVMDDVYGGSYRLFENVRKRSAGLSFSFVDFTDENKVREAVTAKTKMLWVESPSNPRLKIVDLAKIAEIAKRKKYHRGCRQHLRHTDYSTPIRIRLRYRYTFGNKIFKWPF
1549	PresentInGGIIb	MAVALLLAIAFSIKTALFPLFFWLPASYHTTSVSASAIFAGMLTKVGVYTLIRLVTLIVPNNQIILGLLLASSGLTMLTGVLGAASQYNFRRILSFHIISQIGYMVMGLSIRTPLALAGAVFYIVHHIIVKTNLFLISGITNRLGKSFDIRALKRFLSTVPTFSYIIFYPCFFPGRFSAVIWFLGEAIFVASSLYKPQLYHCGDCLNR
1572	PresentInGGIIb	MQDDDYWKRPTTDEVLRFFTTLNKYCAINLCSTKSEEEREERLAPHFAKLIILASGCWNHTPFGFNHAFEHYDFEGDLYLRETVIEPYKIKNKTGSLINPDNVFLPKLLSKETSEIDDFLKTLPFQKLKWINDAFLSPEMEGLVGKFFVDKITFVTDKCNELLSLLENFNKTYKHLAHTSSGNGFVSQRTWKKKFLAIRRFRITK
1590	PresentInGGIIb	MLKYWKNRIRSKNILDLFRQLNVLINAEIPLAQALALLAGGSHSGSLRQLILAIWSKIENGLSLSETLKIYPRYFHTVHHEIIHAGEQSGKLGELLKLLIHYEEGLFIFKKKIQKAIRYPLTVLSIALGVTIGLLEFVIPQFQNAFSEFGSRLPFFTQVIINLAHNVRAYGLLIFLAFLFFYSFLCTQKNIQTNSPSPLITH
1628	PresentInGGIIb	MSGLLFPFSFILLIVITETYGYRETGRAILIILLSQNILLILLSITARLPSPPNIPLSHEYYSLFSGVWRILISGNIAIPIAFFFNSLLNSKLKVYLKGTKWVVRFLLTNALSKGLLVFISYPINFFGVLPIKTVLHICLDTWLFKIVFCILTVWLIRLISEISSKVDSTDIYDINTNYSLLQLYSPKNSGMNLYGR
1653	PresentInGGIIb	MKIAAIEGMWETEPAPASFNLFGIPIQSEHITRYRIQIPYILGLMATRSFHQVLPGINELVQQNKGRIQNGIKAYSALTTLEKNPNNIVEQRLFKKYENELGYGLLLKRFIDDPTKATPAEIDKAAWLTVPANVAILFWAFRIMVGVGFFFIYFICYRILFLHRSAIRQKMVPLPFVTQLTVTLDRRGARLVCR
1660	PresentInGGIIb	MFPMCPRPFNILTPIQALLPPVIRQHDGFVVKYFGDAILALFGGAQASVAAIQSAIQMIHRLKKIKSTKQTDISIGVSITSGLAELGIAGSDDRIGIVLLGSPVNRATGFNSLTRLFRVAILITEPVYQEIKLSSQFHTRFLDQVSSIDKKKQINVYEVFDADEQTIIDKKVSIMPITRRPFAILMQENLKQR
1678	PresentInGGIIb	MTNTNDRINCLAQKKLFISCIVPLHNEQGNVLRFFPALRNEIAQYTDQFEIIAIDDGSTDQTRIALSQLYQTIPELKTIFLSRRFGKEKAISAGIDYVKGDVTLIIDGDFQHPFSTIKEFLRRWAEGYDMVYGIRHDRKQEGWFKKPVPVYFTNLPNSLRKFPSLKTLVIFVYWTKGWLKRYGLVLKIIAL
1682	PresentInGGIIb	MTLSEQNIDKEELAKFSDLAQDWWNPAGKMKPLHLINPVRLKYIEQQITLKGKHVLDVGCGGGLLSEALAKHGAIVTGVDMSESLIDVAKNHAEQQQLNINYQCQDIEILTKDAQRFDIITCMELLEHVPDPQRMIKNCAALIKPGGKLFSPPLTAILKLTCTRSLAPNMYLIYCPKARMIMRNLFVLRN
1683	PresentInGGIIb	MIDNPLCPATGHRICNDCMKACIYQKQEPVNIPQAETRILTDVLDLPWGVEIYDLMTRWNPLRQEQYVPKPYNGKKVLIMGMGPAGFTLAHYLLMEGFAVVGADGLKIEPLSRELVLQPLRSYEELRERLDNRVMAGFGGVAEYGITVRWDKNLLKTDLRQLASPTTFSSIWEHSFWWDFVGGRCLAFRV
1727	PresentInGGIIb	MIRRKEEKYPKDSPSFSSENPLKTKRKQPSPTLGDESGLSMKGKESIEESGELVKRIRVLEKVLKEQQKKIKKLEKDLGNFSEMFNIRIEALEEKGLTQERNRARLRNRRREERQGNIQPLFPPPTPQLSPLAPLTAFPLGNQFFVAPTVPFLKEWIASPYHTFSTAGASFASATSPSTAKTSY
1733	PresentInGGIIb	MTISDSKKKAQTLKRKRKRKRKRKKLTQQLTEEQERSRTLSEKVTLLNQELKNLEQVINQKNQEISTLTHENSQFQRLEKENSTLTEKIIYLQKIVRLAMQFQEEPKTVACSNEAIAPPLAMPFSSPVSPLDGSLIPSEEKEDSSPKRTRVDHSSSSTFLGSFFKSAESSNKEEGYDHAPKRT
1741	PresentInGGIIb	MPTKKTTGKGYTAEAIEVLSGLEPVKRRPGMYTDTSRPNHLAHEAIDNSVDEAIAGFAQNVEVILYKDGSLEVIDDGRGMPIDVHPEHKLTGVELILTRLHAGAKFSTKTYEYSGGLHGVGISVVNALSKKLTVQVKKTAKFIKWILPMAKKHRNYARWARAINRKVAQAFISGPIRIILIL
1753	PresentInGGIIb	MSKSLGNIISIREALKESDVEVLRYFLLSGHYRNPLSYSKENLENGRLALERFYLALRGLPVVNHEKTSSYTDRFYEAMDDDFNTPIAFALLFEMVREINRFRDNNQIEKAAVLAAELKCLGNIFGLLQYSPEQFLQGAKKEADVQEIKKLIDQRNEARDKKRLENSRSNSRSINRPWCCH
1758	PresentInGGIIb	MPLTRAQTNFRWKKVHKSCGVLVGLTSAPPEILLKISNMKPPRSSDLHRHVASVLSAQINGEIPIENEFFIQNCFYVDICIPSKRLVIEVDGPYHIPTKDEFKERLLRKWDYTVERVSYRDEDKIEERVNTIVDRYQLNPLYWEERKFLGNRTNQPLAEQKEDNSPKNPHDPGLGFGEV
1759	PresentInGGIIb	MVFPYEANKLMMMILSFTPMVMLAEPPLNLDSLKKEIIHYHESGEYDVDISKVTHLAKRYLADRIRENQHASHPKKLAMVLDIDETSLSNYSDIKVLNFGGTFLQQDLAEADGDDPAITPTLNLYRYAIQHGVAVFFITGRQEKYRTATNKKSENSGVFSMGSPLYEAERLPFEFSRSL
1760	PresentInGGIIb	MSEKEKLIDDIDAILPQTQCGLCEYAACRPYAAAMVNNEAPIDRCLPGGVETLLKLADALEQDPTPSITTLEEKTKPASIAFVREDECIGCTKCIQACPTDAIIGASKLMHTVITDACTGCELCLPPCPVDCIDMKIIAPLTPHEKKQKAQQWRSRYEKNRKDFPAIKPSNAASTKKLN
1777	PresentInGGIIb	MALGLVLIAIGTFILHNVTIYTTYYALWFPLLLTGLGLGLVFPNSPSLGMQALPKEKLGEGAGIINTINYYSGILCVAIGTLISILLGREKFYQSIAPTELPSITLSQIDRAVFGHQGNLQQILSSLSDSTQNQLIHTNRKKLYSRHAHVLYNDNHWTYWDMFFCKVKDLKLVYKK
1780	PresentInGGIIb	MVFNPDAAVDAAAKIGGDRWVVKAQVHAGGRGKAGGVRLVKNKEELKSAVKALLGTRLVTYQTDERGQPVNQILVEQTSDIARELYLGAVIDRASQRIVFMASTEGGVEIEKVAEKSPEKILKVTIDPAIGLQPFQCRQLFFGFRAPRLKTNALIHRYCDGLIPIIYRARFKLIRN
1789	PresentInGGIIb	MQPDGSLLADFAAPSQKSVAFPIVGEGAKTLVLPIMGQGKAIPTADKTWLKYLVNNFGITDKQEGTAGLSMQFLGAIYPKFSTIYIINDIYNNEFWYNKQNNKLLFYFSHDLNSLNSAQHFSYRIVISKPTVTAIAKTYLADKKTKKINLLRWSRNKPKFAIFKSYMEQHLFMGR
1808	PresentInGGIIb	MATLKLINKPNSICDKWQIKFEQINNEEPQRIVSCQGELGELTRKSSSYRSELCYKVKGFSCGSLEQKFEHLADALWHELRIKGNLQNRKTIKISNTVPSSPRIKKLCLEIFQERFIGTYIKFAVDDSALNQSKLTDLSQDRLSTNPFTVFNGNMRRSTMTEERKERQARFIY
1812	PresentInGGIIb	MAARPLWKGQITFGLVNVPVSLYPAVGKTEIHFHLLDSRNMARVRYERVNEETGEEVPWNEIVKAYEYNGGDYVIVEEKELKKAAPESTQSIEIESFIPRRELDCVYFDKPYYLVPVKNGEKGYVILREVLKKTKNRGDCQNCHPLQTISRRGIPLSKRNNGKFIALCPRIS
1825	PresentInGGIIb	MSVNALLLASLTLLLSIFPFVINHTVLSPAVSAILRRPLKTKLTLWHGFTPSLVLSLITLLGAIVLYLKRAEFRWILARFDSVYRHGPAWLYDRFMHYLLRVAEWQTEILQNGKLRLYLITTFATIALTLGDVLVRNHLIMVKQWGFSFSFFTVIFSHLASYFCVYGLFG
1854	PresentInGGIIb	MIYPWQQTQWQEILTRYRQGRLPHALLLTGSPGLGKFDFAKAVAEFILCEAQDGGVCGSCRGCQLFRAGNHPDFFKLIPEEKSKNIKIAQIRELMNALNQTAQHDGYQVAIIYPAEAMNRAAANAFLKTLEEPCGQIFLIFNQSSTGSLTPDDPQPLSTISFHSERQ
1860	PresentInGGIIb	MIKGKLISELSTASQEKIIVGTINPIETVGELGELTRKSSSYRSELCYKVKGFSCGSLEQKFEHLADALWHELRIKGNLQNRKTIKISNTVPSSPRIKKLCLEIFQERFIGTYIKFAVDDSALNQSKLTDLSQDRLSTNPFTVFNGNMRRSTMTEERKERQARFIY
1864	PresentInGGIIb	MSLYEREQLFVYKQQGKCLREIGRLLDRDHSVISRELKRNSNPHEHMRGYIGTLAHQQAKDRKKNSGKRPRLKHADLQKYVQEKMKIGWTPEIIASQVSVVFKVFLLVMKRFINTCMLNGQKVLFTYPIAVKNVMRSAIPIEKIERLFPIEQTLICVQKRQRIGSK
1879	PresentInGGIIb	MFDIEGLHLRFSNGQERHFERIRGHGFGAVMIIPLLDEDTVLLVREYSAGMDEYVLGFPKGAIESDEDILVTAERELKEEVGYGSRDMSIIAAYSASPGYLHSKMGIIWQKTFTAKRWLVMNLPLEVIPWRLSQMEELLAHPEFHEARSVAALFLVERHQRGR
1892	PresentInGGIIb	MDNPCLNEETLRGFWALAFWLESEFKKDEKYANYLKVSKVEYAIQRIGNSKAINELLNDVYCLLTFLTIENFIVDEPSFEEMEAEVNSARTTISVFESSLQRYFREIIHFFSAVSAFLSGMSAGAGIFLFVSSATGTCCTKFYNLNSSFCFSLFFQALALV
1894	PresentInGGIIb	MSLLKEEISLNAETTIYTVSQLNTEARLLLEERFQKIWITGEISNLSRPASGHLYFSLKDERAQVRCAFFRNYHRQLNFNPENGHHVLVQAEISLYEARGDFQLIVTQMQAAGSGALQIAFEKLKQRLEKEGLFVPENKKANSSVPNDHRGYHLFVGGRHS
1937	PresentInGGIIb	MEGNPYQLLMPYSQRQYHYGATNEGAQIDLSPKEQLLGWVKNNPCLLSNNPEKWNWKIITAYLAGLLRASGSTAVCFQLGKEFGDQYGKIEGIYFAISAFVAVLILAGRATCRTLVNYVEKKSATPLMRPSNNKSYFIFFCFRNVRRGTSECVEYG
1938	PresentInGGIIb	MVRSSTRFHHHAAHLKTGYGGYILSTLNPSRVDHFTPLINSTQLKNIFCNINTQYFNIFHGPSPFFENRNSMLAHYDAVFKGWVHFIGLLSLCIEQVVLFLSMIEPPLVFYRLSSRTKWTVFYRNRLAGRLSGTRKSQRHFVCPIIIWSREGFRVP
1953	PresentInGGIIb	MHFGGYDAFKSVRFSKNPTFTGRKKDEKEEQKSEWDSFNSDTVSISISTQNEWLDLIAKRNTETLFEKIKEQGLPKTISEQDDRQWSLFHYLIATGYYKAVLHLLNMFPIAHLNKNANDYTPLDLALLMGQRRIATCLRLVGFQHSPAFHRHPF
1957	PresentInGGIIb	MLFKDRKDAGQQLVNLLQPYNEGSNTIVLALPRGGVPVGFEIAQALHLPLDVFLVRKLGVPGQEELAMGAIASGDVEVLNEDIIRHLGISRAMIDRVKAEQMVILNERNRRYRGDQPPSKIKTKRYFSSTMASQLARRSEWLSRPSKNWVANV
1960	PresentInGGIIb	MVRSSTRFHHHAAHLKTGYGGYILSTLNPSRVDHFTPLINSTQLKNIFCNINTQYFNIFHGPSPFFENRNSMLAHYDAVFKGWVHFIGLRSFGAFLSLLAGIPVTSAVKVLDSLSVGRRPTHGNDGHLISKNHFPDNDISSVVLKRFRKSLNL
1974	PresentInGGIIb	MARMREMQPRIQALKERHGDDRQALSRATMELYRKEKINPLGGCLPMLIQVPVFIAFYYVIIESVQLRQAPFIFWIHDLSVKDPYYILPIIMGLSMLAQQWVSPTSPDPTQQKNDVDSARDFYSLFHQFSRGIGVVLDHQQRGADAATVVCQ
1985	PresentInGGIIb	MYIRRLNDQTANQIAAGEVVERPASVVKELIENSIDAHASCIRVDILQGGAKQIRIQDDGDGIHPEDLVLALERHATSKIAKIDDLQDITTLGFRGEALASISAVSRLTLTSRQKNAEMGYRISNISHKIMTPGPSGASPGNNYRRPRFVL
1986	PresentInGGIIb	MQPTAETPLLAEEKYKDEEAKPTKAMLGEKDELSRLPDDVLESLSPFLLVKEARKLSIVDHNLYDRITNLTLFSSSFAHEEKKIKLQLAEQSLKRIEQNRREMYSRRRMYISFFLFQWHACPASYMTAFLFLGHSTNFNVFNNDIHKIIKI
1992	PresentInGGIIb	MKNFIKEILLSVIKITPILFLKKLKFQNYVRSLQPEQGVINSLAATVVYNAYGKEKEEYCQLIEKEVERKKRFCARIDGMISKYKDKLSKEINKQEILKIKSFVPKFFLKFWVDEETKLKKQKYKGIEKFIKKYMKIIMMKDLYNLKLIQ
2006	PresentInGGIIb	MYRELFLRLNEDTIVLTANRRLTHYLSKEYAQYQLNTAKKVWSTPRILPLTTWLSDCWQHCPQAEGILLTDFQEQFLWREIVPFLDKTVLLAKEAWRLMKAWGLSTDELKLEANSEVQCFIDWALQFQKGIGTKTSGLVPSNCPNNCNR
2034	PresentInGGIIb	MTNFTNLIIRLKSSTATNKKIYIIDTGLGNAVSFRFSEDKGRLLETIVYQALKQRKKEIYFHRSHKECDFLIKEDLDIRFAIQVTYSLEDFETKEREIAGLIDAMKTYNLNEGIILTYNETDRFEIERGNSHFQISVQPLWEWLLK
2035	PresentInGGIIb	MKNPENLDSEPLIPASTSLPEFTFKAIVLSILLAIVLSAANAYLALKIGTTISASIPASVLALGILRFFKQHNVLESNLVQTAASAGEGVAAALAYVLPAMIFLRIWNGFPYWETLIIAVLGGLLGVFICCHITASDAQPSRFAFS
2036	PresentInGGIIb	MVCYFNHHRWNHYVAGVLLAVRQTDMKLILAYTTITALGSLVFLLGSTHDLIIKAAVAFLLAHALYKATLFMAVGDIKHQTGTRDIGKVRGLHKAMPITFMAVLVAGASMAGLPPLLGFYVKELVYGASLVAPLASHILTIIAVFF
2054	PresentInGGIIb	MVRSSTRFHHHAAHLKTGYGGYILSTLNPSRVDHFTPLINSTQLKNIFCNINTQYFNIFHGPSPFFENRNSMLAHYDAVFKGWVHFIGLLYLLKTYTFNRTRWRVSLKIISVILVRRPSTEIEKNKLLSRPKSRGSRLRRLKER
2060	PresentInGGIIb	MPARKKRSTKTKWRTGARKTAARRRPTAKRKTAKRKSTGTGVRTPYKKSQLTTHIAGATNLSKKEVSAVLDELADVMHRHLRKGAAGEFTLPGLVKCTVKRKPATKARKGINPFTGEMMTFKAKPARNVVKVRALKRLKEMVE
2070	PresentInGGIIb	MGNWDASFLKHHRFHGFDCFYFVLFLQFLHLDLPFLYCLLFGALISPSDPIAVLATFKQLGAPERLTACVAGESLFNDGVGIVLFITFYALTVNHIPATIEKISLLFLRQAVGGIIYGLLLGFITTQLLKSVKDYSSLFYSP
2077	PresentInGGIIb	MLSLVTVKKKKILFSDCLNFCRQRGYRFLHPVFILPELQGYSTTISKIKTYGIQGSGNVLLQDFIFDCAQFAKQPSAFDILFRHIASHYRYFAFNAIKRIKGTFFSEDNQEFVAWSPINYIYSAFEMINEKIQKTVRYFCS
2083	PresentInGGIIb	MKRTNPHIAILGGGPAGLYAARLLTRQNFRVTVLDKGERPGGLATAQRYGENWYDTGQHMFHSFDREIFEDVKTLMGEERIEVELNARIKWAGGYFRYPLQFQDMIKGIPFLNFVGKFLVYFPLNSKMPSCAKPPRMRKKR
2095	PresentInGGIIb	MAPLWKPHRFCLWRKRQRFLSFVSSICVLIDTDVSEQWQFPYFAALHTYMDPPLLSTISFDEKKAVAFVYPASQFKLATIGALMNYARLMLIGLSASQSHRMNQLNQPQVLPYFHQPSLFRTRLVCLLLLILFFTHGGV
2096	PresentInGGIIb	MTPKRIPDAKVETITKSTLWYRKNPLRGQRVTVLAGTDEIHDPKKHSPDVKVETITKNEDAMEPTACYGIRTDEIFDPKKHPPNAKIKTITRNALQRRQRVTVLSGTDVIYDPEKHLPGAKVEIIDKKMRCGNDTVLGC
2097	PresentInGGIIb	MVRSSTRFHHHAAHLKTGYGGYILSTLNPSRVDHFTPLINSTQLKNIFCNINTQYFNIFHGPSPFFENRNSMLAHYDAVFKGWVHFIGLFSFFLYFWSVIAGFIPWMVTQNIYIFQHPYQSSFITAIKFFAHILNVELY
2099	PresentInGGIIb	MVRLGVNIDHIATLRQARGVDYPDPVEAAMMAIEAGADGITLHLREDRRHIQDDDVRNLKRKLTVPMNLEMATAEDIIQFAEEIKPEHCCLVPEKREELTTEGGLDVAGQQNNFKKSLYASGESRYRSFSIYRPRRKTN
2122	PresentInGGIIb	MKEKRSFSHLSLYEREQLFVYKQQGKCLREIGRLLDRDHSVISRELKRNSNPHEHMRGYIGTLAHQQAKDRKKNSGKRPRLKHADLQKYVQEKMKIGGLLRSLLAKFPLYFKVFLLVMKRFIIRVCSMARRYYLLTP
2126	PresentInGGIIb	MNPDATKRSIVAVLIGLMVLVAIYLTVPSHPAEPQGILLPTASSQAPVPARVSFYNTITAPYVYQRLGNINVQFYSKKPTPEGEARMQQYVREMAARIGANGVIVSLFGHTMPGAVRGAMSSYVFRGVAIYSVPTI
2130	PresentInGGIIb	MVSDVYGDGYPTQLISPQHVKPYVKSNKNDRNDAQAIAEAASRASMRFVRGKTVEQQDVQALLKIRDRLVKSRTALINEIRGLLQEYGLTMARGAKRFYEELPLILASEAVGLTPRMKRVLNCFVYRIVEPGRSDW
2131	PresentInGGIIb	MQLPCFLNAWEAGLSFNLLESVCYSGFSLNEMPETRRALAEHIGGFSAADYFTMQFQIGEVCDRLSVQTLLSCVNLSRWDPHLFKKLYRAIHDKLKTADQTTADYLRLNIEKLRIISISFPMRTILSLISLYFFTH
2138	PresentInGGIIb	MSHAKLFFDQVKEVANQINYQKIENLATHFADIRNRNGRLFILGVGGSAANASHAVNDFRKLCGIETYSPSDNISELTARTNDEGWETVFSGWLKTSRLKENDAVLVLSVGGGNKRKKCERQFNSGARLCKRMQC
2145	PresentInGGIIb	MSAAEPASPVYHWLSPAPKKKFTLIDSKAKKTAFLLQAASRFKITNVTIIQERVGSYQPGFYFDTITCRALGSVREIMEQTNHLLRSGGQWLIMKGAYPEKELRGTDASAIVHVLNVPGLKAERHLVEVKNNKG
2146	PresentInGGIIb	MFPTDELVNLSRFQFALTALFHFLFVPLTLGLTWILVIMESVYVKTGNVIYKDMTQFWSKLLAINFAMGVLTGITLEFEFGQNWAYFSRMIGGSFAPVLAVEGITAFMLEATMSAYSFLAGIKWVKKPIWESPF
2148	PresentInGGIIb	MAYMRLSVADFYDLKKGKVLGRNYRVLEYLGSGWEGEVYKVEERKTGIIRAAKLFYHRKANGENPHIHYAKNYINYVNAPLLFNIIFTTSFISKKRKLIFWSLTSSTEKCFPVTSLVKKESVSCPLRHYTCCTP
2149	PresentInGGIIb	MGSAFGFIGALKLAALWLPKKHFALFAGIATALGTIGAVVADILLSRVVVVLGWRQAVYLTVYVGIGLTVLLFLLIRDKPSWVVQVPRSYFSWKHTWGRVLELLKNWRFWMAGFVGCFSFCPFRYLLRYGALIL
2172	PresentInGGIIb	MIATFHPKVILSKKRLKNFKKIAELIAKEMERTGVQLLWGAANLFSHPRYLASAATNPDPNVFAHAVAQVKTALDITQQLNGKNYVLWGGREGYETLLNTDLKQELDQFGRFLSLLVDYKHKIGFNGLFIN
2174	PresentInGGIIb	MVRSSTRFHHHAAHLKTGYGGYILSTLNPSRVDHFTPLINSTQLKNIFCNINTQYFNIFHGPSPFFENRNSMLAHYDAVFKGWVHFIGLLVSFSVGISFPENNMFGFYMFSEVLQCGIDFVDLIKKFKRNR
2176	PresentInGGIIb	MIKNYYPGMITASLLLAFLTLIIVIINFFNIPIASSVFIFSLIWTVAAILFLIMTYKSPQVGFLLSVFCILTVIRILGVNGLYIAVAPACLAFLILIILFSILLIKTSIILKPVSNFRTAFQIVLALLNGI
2179	PresentInGGIIb	MAYYSMAEIVMLTVYPMFCNLFDVARQGIDPYVFSRRKLAFIISMVSFVGVFGGLANAEQSYLDGESVYDVINADISSFFVDAFSIYMVFKSAFESKIKRKSCYGFNNLVETSVLKVTASRERGLCFRYER
2186	PresentInGGIIb	MKALIIEDLKKTYKNHLQALKGISFSVEEGDFFALLGPNGAGKSTTIGIITSLVNKTSGKVFVYGHDIDHEFAAAKACIGIVPQEFNFNGFQTVLDIVLQQAGYYGISRQKNNAASRKIFKTIGALGKTQ
2188	PresentInGGIIb	MIKIPTPYRVPVGISIFLHVVLLLALISNLSSSETYRMNNLNRPVKIIQAMAVSQTAIDNQTKQIKQEQEQEQEQKRAALEARRQEQKRKLALKKQQIIAQKHLAALKARQLQLKHEAEKKALEQKKPSP
2204	PresentInGGIIb	MLNTPRICVVVIGKTLEEFLSQLEAAQTAVDFVELRIDYLEQINPNWVRIIKNHTHKKAILCCRARADGGKFLGTPEAQQEILQAGNDLGFDYLDIDLPVANKISIQRKKSKNYYFLPQFSSYAPDNRT
2210	PresentInGGIIb	MTNYQLRVDLFEEARFIGHIQNKKEYEEALALMEELIEDYNYNKPLIEILAASIERWENEASEFREFNKHIRRLRLWKPTIRFCLSGVNKIGELNGVLNKKNRNIVPHEAPITFFRIKFNGKASHVAG
2215	PresentInGGIIb	MTGGYQLALALGISGPLAMVITGIMVGAYIGVIKMRRIKRKRKPRDFLGVIDEVLNAILFLLIGFELLAIKASTLQIVAILLTIPLVLLVRLITVSIPIKFIQLKRNHNPYIISILTWGVYGADWLSL
2216	PresentInGGIIb	MTYLLYYHLREEGIKPENMLVVGFSANAEDHVLLMYSSDEGFLEQIKNDYFEQEEEGEEAESYKNFIELCARRDKNQTLLLLDPWSQDNKILDLNQLDRDESTNEVIEDYFKNKKRSARRRFSTSSYY
2217	PresentInGGIIb	MLLFNSLGNLYHAEIDRKKDVAENIINNANGGGHLWKRYSFLLEGIKGMIKTLFEFIQEDWEKLQETTVDDNDWQKLTLPYLHALLLGSLFFWKAEDSWFKKIIGTFLKRTLMWKVANVYFLSSGNMF
2228	PresentInGGIIb	MCKTSGCFKIVVFMALLWKKGLEKRMNALMAMAEYAEQKILAAPQLELVTPRQSLCLCFRCLPTAQEDINGFNVQLRNKLYQSGKSFIDYAHLDGKVIFRLAITNPELSEADIDQCIKNILETAGRY
2233	PresentInGGIIb	MDRLTSFNTFLWVICSKIATALPKIAVGIIVFLASWIIALITRSFIRYVFSRIRLKQRHLLRLLGQVGYVTVLIFGAITALGTMGINVAALVAGLGLTGFAVGFALKDVLSSVFSWFFVFCFMSRFK
2246	PresentInGGIIb	MPKLSNRDLQNLRDSSKWSEETINTIYKRLMELICNINNESKQEDDEQQELGELLRLENVNQQTVLIYLAMKDPTKLIVLVENLKESHSREFMYAIKQKRKNGSQCSIVLITLSSRKISRIDTAFR
2249	PresentInGGIIb	MGNLEAKRDWGYAKDYVEAMWLMLQQDTPDDYVIATGETWSVKELLEYSFNLVNLNWRDFVVIDPKYYRPAEVDLLLGEPKKPKRSLVGSRILLSISLLKLCLNMILNLMVLCCHRQMKNKQLKFV
2250	PresentInGGIIb	MNTNNNKIYSLKDRFSGYLPVVVDIETGGLEPLKNPLLEIAAVLVEVNKEGQLCQGELFACHVLPFEGAALDPASLEITRIDPYHPFRFAVDEKKALQDLFAFVERPLTSPSAAALCSSAIMRISI
2251	PresentInGGIIb	MIHGPSFQFDETIEMLREAVQQFASEEIATRAAFIDANNQFPRDLWPKLGDLGVLGITVNEEYGGSQMGYLAHVIAMEEISRASGSVGLSYGAHSNLCVNQINRFGTETQKNAIYLSLSTANTSVP
2260	PresentInGGIIb	MKNFGKYLLADNLRAAIAALACALLAFILPTGFIAVVVAGLVTLQKGYKSGLMVLAFVLLPVIAFLVTHHMDFFYRFGLLLIQCGLIFIFVFNIASHGFMAVGGKISRNVGYFGGGHGSYYFSRY
2261	PresentInGGIIb	MSEAKYEDDRHHCFPVFRFAHTYMDPPLLSTISFDEKKAVAFVYPASRFKLATIGALMNYARLMLIGLSASQSHRMNQLNQPQVLPYFHQPSLFRTRLVCLLLLLPTAVFRRHSDTFLGVLKAPK
2269	PresentInGGIIb	MKRSEYGNNTCTSPYFASLHTYMDPPLLSTISFDEKKAVAFVYPASQFKLATIGALMNYARLMLIGLSASQSHRMNQLNQPQVLPYFHQPSLFRTRLVCLLLLLPTAVFRRHSDTFLGVLKAPK
2271	PresentInGGIIb	MRELHIIEPTLADQTGHCHAYVHSLIQANAAFKYDLHVWLNRRGRTLYPGARVRLRPYFRRRWRKLQKFFCLRSLLRSGKTIFIPTAGRIDLIYLDWLLKEKNTRGNCFCISINLKFPKRKWRC
2272	PresentInGGIIb	MWFSVAYGGGSHFAIYSRSDNRPITSFFCAAILGYIATIFVDRLTYSRLDYVITHYSFRYPFLREDINRVIPDLAGNEDIAIFKKNFYQLPINKVIDRLEQKFFEITRERKIHEDRDEKFVRLG
2273	PresentInGGIIb	MINKCVKDQAPTFLDVDLKNLNKELDHGKNYVPKAKNQYLFHCFLSIKDPRVPGRCIYPLINILLITLCALICGVDTWKGLPTLGKKLSVAQSIFGDTRWGVPNPLTFARVFNLNNSNIVCRLG
2276	PresentInGGIIb	MKSLLITAITTAFLWGGVAVADDTLDDPAYTYALTLGDQDNPEDTADFVESSPNTAFLDENPYGLIADAQNVVSRLLSITEPNTCAGRACLYFQPSHIAMGRLRCGWVSRRLGESQRRCRFLR
2277	PresentInGGIIb	MTSYRQITHDRISQSSNLIPVLHLGNQALTGVFPTDATTAITQGPLELVWCEDSGLLQLNHSYDPAEMYGDNYGYRSGLNQTMIDHLTNKVNYLERMVTRVLFFKHGQKRCWRLRIYRLIKGS
2279	PresentInGGIIb	MDKENFTRLRGELFCDHPLARYTSWRVGGKAERFYRPADLFDLQDFLTQLPSDEPLTWLGLGSNVLIRDGGIKGTVILTLNRLKELSVVNSQLVFREKSGTEDFSPGTAKPSSEQKPASLALN
2280	PresentInGGIIb	MKDIKILGVDIAKDVFQLCGIDEWGKVIYTRRVKRAQYVSTVASLKVGCVVMEACGGANHWYRTFMGRGFPTSLSVPSPRNPYVKVKKRNRKDARQAIAEAASRASMRFVRVKRWNNKTFKRC
2282	PresentInGGIIb	MTKKQKPSQNEDLNLTTAQGTPISDDQNSLKIGDRGPLLLEDFPFREKLFHFDHERIPERVVHARGFGVHGYFETDVSLSEITMAHLFQKKGRKNPCFRTIFDSRWKPGVSRFSPRRARLCR
2284	PresentInGGIIb	MQNVELAFHLINELSSDDYQRHLSYPGIYPVVSLFVGKKTSLYHHRGKRRFSAMMTTLMQSIDLESGLSRIEVVNRILIKNLKTMTIIGIEPKAKDAIHPFIQWLKFLGKKQIPSSVSHLYY
2296	PresentInGGIIb	MSHIFDELDNAYKQKEAYLLDHWNRSLPFQDAMFDRWERAQRLGFGEDVSIYNSALVFGNVAVGANSWIGPYVILDGSGGRLSIGCYCSISAGVYIYTHDSVAWAGYGGQKRLSKRRCNNR
2297	PresentInGGIIb	MVRSSTRFHHHAAHLKTGYGGYILSTLNPSRVDHFTPLINSTQLKNIFCNINTQYFNIFHGPSPFFENRNSMLAHYDAVFKGWVHFIGLLSYSAPRGGLGNLHFQSHPLKLLSFPFQGRIG
2303	PresentInGGIIb	MRISFLFYFPYFAALHTYMDPPLLSTISFDEKKAVAFVYPASQFKLATIGALMNYARLMLIGLSASQSHRMNQLNQPQVLPYFHQPSLFRTRLVCLLFFLPTAVFRRHSDTFLGVLKAPK
2307	PresentInGGIIb	MVRSSTRFHHHAAHLKTGYGGYILSTLNPSRVDHFTPLINSTQLKNIFCNINTQYFNIFHGPSPFFENRNSMLAHYDAVFKGLVHFIGLLLGWIYSKGPSRKIKKLPDVRYRDGNNSSAK
2315	PresentInGGIIb	MVRSSTRFHHHAAHLKTGYGGYILSTLNPSRVDHFTPLINSTQLKNIFCNINTQYFNIFHGPSPFFENRNSMLAHYDAVFKGWVHFIGLRLCCFEPLRVAYKYRNNALKDRSFRFLPGN
2328	PresentInGGIIb	MINLYKPIKSNLHFTQVTKKYKETILNWFKEKHVNEFFYGEGLQNTLRNLDLYCRGIDNNGRYSFDHWIAFYDEIPFSFIMTSPVIGPYDPADNYNKWYEENKKKIYIRSINWTKRIS
2329	PresentInGGIIb	MVRSSTRFHHHAAHLKTGYGGYILSTLNPSRVDHFTPLINSTQLKNIFCNINTQYFNIFHGPSPFFENRNSMLAHYDAVFKGWVHFIGLLSYSGYLATRLPRRLRKPTLSIAPMNERL
2342	PresentInGGIIb	MINFLVFAKTGKGFLIRRAFVSLLAAVLWKISTVNYNARVIDLATLTIIGLLKIFRRGRFGTKQMHKTNARRFAQATALVGRAIGTPCAKAVSRSVNAEVGRAGPVKICVFDLNTVH
2345	PresentInGGIIb	MVRSSTRFHHHAAHLKTGYGGYILSTLNPSRVDHFTPLINSTQLKNIFCNINTQYFNIFHGPSPFFENRNSMLAHYDAVFKGWVHFIGLRIVVSPTRANSSFRREYRSYRLAPSAGY
2346	PresentInGGIIb	MPKRLGIAFGGWGRLASLLTEHPIPDEDILALLYKLLKKEKELIAQNISMSVNGIRNLAESDLLVLKNTENLYYVIWYLCEKLTALDPIPEEIVSTIDGLEAVATLAESLTENHLRS
2351	PresentInGGIIb	MLKDIHQHRILILDFGSQYAQLIARRVREIGVYCELMPCDIDEETIRDFNPHGIILSGGPETVTLSHTLRAPAFYFLKLVARCWVFVMVCKRWHISSAEKLIGRLKLNLDMRNCGY
2356	PresentInGGIIb	MSKNNNHMLRRTKIIATLGPATDDLSILEEIIHEGVDIIRLNFSHGTHEKHKQRIEMVRKAAKKQERVIGILADLQGPKIRISSFKTGKIKFKKRRVIYFGRRAPARRRYREKRWD
2362	PresentInGGIIb	MVRSSTRFHHHAAHLKTGYGGYILSTLNPSRVDHFTPLINSTQLKNIFCNINTQYFNIFHGPSPFFENRNSMLAHYDAVFKGWVHFIGLLRFFNCHPRRREIQADCSPAVSVLILK
2376	PresentInGGIIb	MPTIQTCYQIWKGDKPEKVREFGERNKSVAEETKETKKRKAEQKDSHQAAEQKSTKKERPISEFPPPYPDFKINNPNSFNKTHFDLLCSSALTLDAIELLLRYPWLGIQSNNENA
2378	PresentInGGIIb	MCVTDKIPEQFCRSVKKNKRLKNPINLAETFFSPVIAGGKLIDFPIKYNGKSAQHLIDFINRLWNTLDGKLLQKILCFSTHIGNALEAAFSYEYKNPSSLIKSLLELYDRLSEEN
2379	PresentInGGIIb	MEARAASLEALQKAALGESDGKISEWLSSQQLKENPRLGQKLVVNPGWEIAVETVLSGFFDAVCVDAALPFLTDLTTVSEGRVTLVEKNRFLPALLTKRLHWPVKSKVSGLFNNG
2388	PresentInGGIIb	MFRRNVFQGPYTILIILVITMALFIWGYWRYDIVAAIALMLATLTGAVPFSKVYTGFSNPAVITVACVMIISQVITRSGAVAFMVRKITGRCKIPQFVCDHSLRNRCDFVGFHE
2391	PresentInGGIIb	MVRSSTRFHHHAAHLKTGYGGYILSTLNPSRVDHFTPLINSTQLKNIFCNINTQYFNIFHGPSPFFENRNSMLAHYDAVFKGWVHFIGLLGDSACGILRSFRFSLMVRRTADDK
2393	PresentInGGIIb	MFAYLIRRILYAIPILIGVNLITFALFFLVNTPDSMARAHLGDRHVTQVAIDRWKKERGYDKPLFFNTKESGIKKITDTLFFKKSLGLFYFFVLAVRTRDMISVTTLVNACGRA
2403	PresentInGGIIb	MAMNKRIKIIERENALQDQEFCNKYKSCFALELLLKGSEYFVKNIKTKIFLLKCDEHIIPFTLNKADYHNAVNCSLYTTFVSYTKLELKKNKRAIWFILRIYTKHIRLDYKTL
2406	PresentInGGIIb	MCGIVGAVAERPVADILLEGLNRLEYRGYDSAGMALLHPKTHQIQCVRVKGKVAALVDSVKKNRYSVKLASRTRAGPRTVNLHKKTHIRTVLKKPSPLSITASSKITMLYGEN
2417	PresentInGGIIb	MDPPLKDGVIMRQHRISIFKKKEKVHERYLKYWVLILQKMFFNCVELMSGGKVIYTRRVKRAQYVSTVASLKVGCVVMEACGVSEPLVSDVYGDGIPNAVDQSAARQTVCQK
2418	PresentInGGIIb	MPQVSIRSITKREMVVALLRRNLKNNLPSGLGYDFSGEVIELGSDVNNVNIGDKVMGIAGFPDHPCCYAEYVCASPDTIIQKLEKLSFLQAASLPTAGLTALQALNQAEVTR
2419	PresentInGGIIb	MTKKQKPSQNEDLNLTTAQGTPISDDQNSLKIGDRGPLLLEDFPFREKLFHFDHERIPERVVHARGFGVHGYFETDVSLSEITMAHLFQKKGEKPLFSYDFRQSLEARGLPI
2433	PresentInGGIIb	MCLFPTLTLLLGRRIPFLFLMLLDRFYFEATTLHYRNSNPTFTDCLSFLKARASWLSNCNLAISGFKNILKEFNFLRNENIEQKPREKMTEVLNQLTRLFNFFRHVKRMNL
2443	PresentInGGIIb	MPESRILVISYLSLWESLESVSFFINFGPNATTFLIPSEIYPIHLRARAHGLSAAVGKAGAFIGAFFLPLLLNNMGLAYTMAVVAIASFLGIFATFLVPEMKGVSLEKPQ
2445	PresentInGGIIb	MNLSNFNLPIVLNAENSKKNISAIINYLTKTRIMIVYRSLVLTSEIPVCLKLKPVIPAPSSSPRRRGPSALRAQRAKSAPGLPMNYCVIMLKKMTAHSPMPQAKSLLLI
2450	PresentInGGIIb	MGQEIDRAMKTTFNEGFGFKTNLCHGDLGNLDFLLEVSQRPLSENRQLSYQARCGISGRTYEKRWYLFSNQKVPNPSRDLCWASGVAYQLMRIAKPQEVPSKLLLTNGS
2454	PresentInGGIIb	MTVYSRYEFHYDRKQQKIVVNPPLDDHKRPVQNPAERSYVGAFLIHCMTLIDMNARWEKYYTEHSEEKPKYFQNPEFNEFLQSSRPKVGNKGDWYKNKSRYSTRKNNY
2456	PresentInGGIIb	MTQGRKKIRKASSILSAAQLAEGVCTYEYSHIMKELLFQPEIYGRIDVKTMSKFKSSYGLALYENCIRYQRLSQTPWFPLDVFRKLMGVLGGKYTSFKDFKKEYSILQ
2461	PresentInGGIIb	MVRSSTRFHHHAAHLKTGYGGYILSTLNPSRVDHFTPLINSTQLKNIFCNINTQYFNIFHGPSPFFENRNSMLAHYDAVFKGWVHFIGLLVQSTLLIAPRANPKIEYG
2462	PresentInGGIIb	MREGHVEVLALSDTKSCLQQLRDNPQWQSEFEPNSRFFVRCLSALLETSFDVIIASRTGFVKISQGNLANLLNVASAGVNTIPVIGALLQLIPKNNGAPLGAREKKSQ
2472	PresentInGGIIb	MDINASLIVQMLVFVVFIGLTMKFIWPPLTKALEARRKNIADGLAAAEEGRKELELAEIKSKEQLTEAKTQAAHIIEQANQRANHIVEEAKNKSARGRRPSYTTCQK
2479	PresentInGGIIb	MSLNYLKKFRLLPSKNPFVPPPPLNRGPLIAINGILLTKIKESAILPAAQENILIRIICTSLFERLIQRNSSESFISESFIKDFVIANRLKKRGEGFERSIRGKEN
2480	PresentInGGIIb	MNCEKKIDEIDYQIHDLLNLRASYALKIAKVKVAEEGELTKFYRPEREAEILERITAHNKGPLSAKAIAIIFKTIMKKCRDLQIDSYPELKKIEINRHPRYKGQFF
2481	PresentInGGIIb	MRHTLFISDLHLEEKTPSITAHFLYFLKHQAPKADAIYILGDFFEAWIGDDNQTPFNRKIIESLQTLARTKPTYFMRGNRDFLNRPAICCYDRRFFIGRSQRYSAL
2492	PresentInGGIIb	MEDDKRRIDDLSGPVTVEAVIADLRAITQSRKKKAFQGYPHLISYRLKQLRALYEQRHYGKLTRAEEHYLQQLSNALYSVQQADEVVNKMIVSLQLFLDYSPSAM
2493	PresentInGGIIb	MVRSSTRFHHHAAHLKTGYGGYILSTLNPSRVDHFTPLINSTQLKNIFCNINTQYFNIFHGPSPFFENRNSMLAHYDAVFKGWVHFIGLRSSIDRKSRGENNRAL
2506	PresentInGGIIb	MVLIAHAWAGRDEFVEEKARQLAELGYVGFAMDIYGKGVLGASKEENGRLVKPFMDDRKMLRHRLLAALETAKTLTVADENKIALWVIVLEDFACSIWHEAVRL
2508	PresentInGGIIb	MKFLFDYFPIICFFVAYKFWGIYIATAAAMVVSALQVAIYWIRFRRFEKFHVITLIFILLLGSFTLVFTMLFSLSGNPRLFIGYLPLCYSVAIFLESIHSCIEC
2517	PresentInGGIIb	MVSDVYGMGIPTQLISPQHVKPYVKSNKNDRNDAQAIAEAASRASMRFVRGKTVEQQDVQALLKIRDRLVKSRTALINEIRGCCKNTDSRWRVVPSDFMKSSR
2519	PresentInGGIIb	MLPFRLIQSIAREGAAPAHYVRCALKARWIPACAGMTKFKTKPRYKSSHSRCFSISYMFKKPRRPREGGDPAHFVRCALKARLDSRLPGGITKFKMEIAVTCG
2522	PresentInGGIIb	MIALNDSCGSKKIGAMSGMCSLVRAELNLQTHPGNFRQALKDQLDNRLEAVAIDIDAYFNVSHGIQAHFRDLGCWLLENYFGLKLPSLSKKDPFCVALCNGN
2525	PresentInGGIIb	MRVLLVEDDEFLGDGIRAGLKQYGHTIDWVRDGQAAHDVLSSTHETFDIIILDLGLPKRSGLDVLKTIREKNESHSCGYPNGSRYRRRSHQRARCRIRRLYD
2537	PresentInGGIIb	MKSWIVVANASKAKIFAVNKIKFLTGKHNLELIKEYTHPESRMRDVEIASDRLGHFHAKSRGSGSFVEQTNPKKYEAENFARFETTDRINKTLLTTIFIKN
2540	PresentInGGIIb	MDPPLLSTISFDEKKAVAFVYPASQFKLATIGALMNYARLMLIGLSASQSHRMNQLNQPQVFTLLSSTLIVSNSVGVSPFVNSFFYPRRCLGATAIRFLAC
2541	PresentInGGIIb	MGITLTGCIYRPPVQQGNVITDKDLGALHKGMTKTKVESLLGTPVLTNMYADNRLVYVYTFKKGHHKMHSTRLIVYLRDNRVVSFWTDKNQPSDRVILPHP
2554	PresentInGGIIb	MLQQRHPEKYHSGGLWTNTCCSHPRPDEDILTAGERRLFEETGLKIPLKRVGEFHYTATVGNQLIENEYDHVLIGFTDADAIDFNKKRNQCRSLDSRFRT
2564	PresentInGGIIb	MSETLNLLKQLIERPSITPNDAGCQTILIDRLKSVGFQCEHLPFGEVHNFWAWHGHQSPFIIFAGHTDVVPPGDETQWHSPPSLPQKKMAIFMAAALLI
2565	PresentInGGIIb	MKAMILAAGRGSRLKPLTDTLPKPLLSIGSENLIEHNVKVLKQAGIDEVIINISHHAEQIVGHLGDGKRYGVTIHYSYERDRLLGTRGWNFSSIAFAGE
2568	PresentInGGIIb	MPKTRKASSLVTVLKGTDIIYDPKTHSPDAEVEAIIKNALRQRRQRVTVLAGTDEIFDPEKHSPGAKVEMVSRDAVLLLRHVVMVLAGTDEIYDPETHS
2569	PresentInGGIIb	MYNIKGKGGTHSRCYNFYEVKDISNIDFESIGLNEGKDVNESMIEFGRENYLLQQKYEKVMEENIKLKEENDRLKKSSEKIKTNLRPLNEQSSISIFLR
2570	PresentInGGIIb	MRRIVFQHGTQMLWFLYDRTAEGLGWAIGVGIFGAALGALFQYMNNSDPERANDSIEYAATTAGFGFASIGFVGGFVSFGAVEEDNDFSPLINKKGMEH
2582	PresentInGGIIb	MHRVIKPGGFVVILEFSKPHTSAVESRLRCLFFSVAASTSANSWPRMKRATGNLVESIRMHPDQEALLSKMTDAGFEDCDYHNLSGGIVAVHRGYKF
2588	PresentInGGIIb	MAKQEQNIVYLYCDGACRGNPGPGGWGVLLRYNQHERQLHGGVANTTNNQMELTAAIEGLKYVKKTVPSGCNNRFAIFAPWDHRMASRLEKTRVANQ
2590	PresentInGGIIb	MALTAFLLIEPKPCEPTKHQYDFDVATVYAFLQRYGLEKEFKVNIEANHATLAGHSFAHEIAYACANDIFGSVDANHGDPQLGWDTDQFSIDLKKRY
2604	PresentInGGIIb	MGFAIIDLEGVVLSPQERELLQHPKVAGVILFTRNYENPSQLRSLIQTIKKIRPLFVAVDQEGGVFGDFIEDLRICRACVILEIVTSTTRSRHEST
2610	PresentInGGIIb	MERYPSTEENIRQFLPQCTKTIYAVGFFQRAPLIREINLSNYDVCTGIIAPGLFGTGIGFPRQVTTPLGATEMNVGLWKFMHDIRKVMPIWQQYGL
2622	PresentInGGIIb	MLSPTTKTVAIDLAGNYMQPVAPLAIDIAPGKTAGPKAAPPITQQDRVTQLLTHKNLFFVLLSFFGFWFAAFFYAVRAANDSCVIRHHRGSAKIP
2626	PresentInGGIIb	MSAPENTVAALREAKRLGARWVEFDVRLTRDGQAIIFHDPWLGRTTNGRGMVSKAHYAHIAELDAGNWFNPQFANERVPTFAEYLKRSSFIKFGS
2629	PresentInGGIIb	MTLYTIAITLILVMDPLGNIPVFLAILKQYDARTQVRIILRESIIAFFIFSFICFLRPLHITRITHHNAGLKHCRGRDSFYYRHPNDFPARPKAC
2644	PresentInGGIIb	MVLIEDKPRSATVVALTETKLIEIPLAPIRQDPEILAIVTQNISLTLSKRLRNINEITVKSMQNELDELKKRNALGMLTVVTFIFFDHLRACA
2667	PresentInGGIIb	MIPLGYFLIIGAILFGLGFAGIIINRKNLIVLLMCIELMLLAVNTNFIAFSQYLGARGGGNICIFYFNSGRCGIGDRVSNFSFILPPARQY
2668	PresentInGGIIb	MRLLTRFQRKKHQVILCGLSLHHEKIKNLLLNAGFNVIGIIDFSANIQLNKIPKIFLLFVALLGKVKKSCFSNASTFVKKINCAFCILFVL
2679	PresentInGGIIb	MIYTRRVKRAQYVSTVASLKVGCVVMEACGGANHWYRTFMGMGIPTQLISPQHVKPTWTEFMGTVPTSDSRGGRLKKRYVRWGLLSGFRA
2680	PresentInGGIIb	MTIFGVSIFYVPLVILCLAVVACFTRMVIGPALSDRVIALDLTASLLISIIAVYSLISKQGCLYRCGDCISFDCFFGNGGFCTIYRMAAL
2684	PresentInGGIIb	MVAAIQIRPDKINKQPINKGGLEPALSCQAPANAGTKIKVKVVGNNATPTVAGENRKLICSHKAKNTTRVKQIEQQQNKISGKEFFNNK
2697	PresentInGGIIb	MLNKELDRPLLHAIAQNADRFNPQDIANTLWALATMGINWRYVQENGSHLSLVHVIARNYNQFALKGAIQIMWAVLWFDISCQKMCCSI
2700	PresentInGGIIb	MLTLGWVILFLALAVILAFNRVSLVVWSISYGLLLILVSLVSSISLPAMVSLWVIFYSWLFYLIYYPYAAKFFQKKPCLFIIKKCLVYP
2709	PresentInGGIIb	MYSYQPSTNAEADTIISGSLFGLCRAGCAKGESSALFKNSIEISGDTEVGEKVRSIMANMDIDWEEHLSKMTGDIIAHPNRCRRTPHD
2719	PresentInGGIIb	MTNYHFESDLFEEARFIGHIQNKKEYEEALALMEELIEDYNYNKPLIEILAASIERWEMRHQNFANLISIFAVCACGNPRSGSALAA
2721	PresentInGGIIb	MLLFSLWVLFRGHNSPGGGFIAGLISASAFALYLITHGSKDLRRLLRFSLSSLLAIGLTVAVLAGLIALIFGKTFFDGNLANLNHPF
2724	PresentInGGIIb	MAKANEDCQRVQSIPGLGYLTALSVYASVGDIHQFHRSRQLSALLGWSLDNIRVGIRRCCWGLVTRQWDVKDVIDSWRPSAIASCKK
2729	PresentInGGIIb	MPKTSSEREVVALRKQLKVYEKEMEKLQNLYQREIEKVAKSAYEMGLLEAGTGTVKHSVLKRIEAKKPPRKNPRNRRKRIALKKVL
2737	PresentInGGIIb	MKKFKLYKIGFQWFCLLIFHCYCRFSVCGRKNLIKGAYILCSNHTSHMDSPALMLATRCSFKEFSMLAAKDYFLNDEGKYHFWLN
2754	PresentInGGIIb	MFLLNYIPYIGPLIAVVTLLIVASIQVTQLVPFIFLGILLTAIQIILGNFVEPKWLGVRLNLSRWLFYYLSRFGAPFGDSSVYF
2755	PresentInGGIIb	MTSNPLDLLSLSILYQPLFFLSIHLRYRVPQTSPPSCKCLNQQELLSFSIPQTSRFILQMSHINPQTSLPILLMSLKSFQDHEN
2763	PresentInGGIIb	MLIHENKLSKVFSTQKELVESLALKDEEIQKLTQKLIDKDDEFDELARQFQLQKKRLNQLKKKLETEIQKNSEREGLNKRTKK
2770	PresentInGGIIb	MVANLNCDAGYTNATAFFSSKLIVDNKGGSIYVCSEAKYGNSVHFFQRANCQGTVFFGWVDQESSCSWILLCFIQGNLQINRS
2774	PresentInGGIIb	MFRESKSEEKKSPSSQTAGLFATVPSLKDIMIDRLIEQLGGIAELNKQVVRDPRLWGAINERLTQHFYCWLFRENKVKLKRC
2777	PresentInGGIIb	MVANLNCDAGYTNATAFFSSKLIVDNKGGSIYVWSKAEYGNPYPFAVMTWLKTAWRTIVCLRSGPVEIMVIGTPKSSSSREI
2781	PresentInGGIIb	MVEARWAKGQRVHMEYVFRQPYRSAACRAWPRSSLRRLCGQSVERAGFEVHREYYVNDAGRQMGILALSVLGSVFTRLRGVD
2788	PresentInGGIIb	MIGKNHCQQICNRLKIPFQSERVTLSLQPGDSIEAVARKARYAIFQQAISENETLLTAHTENDQAVNFFVAITARRRRKRA
2792	PresentInGGIIb	MLIFFFYLLNNFSPALSSKDLNFEIPEGLYFDIITEIFRYSSVDFYNAVKETIEEGQRKKPIYGKALAFPLLTRFKCKMWS
2801	PresentInGGIIb	MKKSRTSTAEISFILRRSIVLIRTRIITARSAIASLHIIFLLIIGVGRCNSAILSILMGAILLLASGQATYEEQHRYDCK
2807	PresentInGGIIb	MLAALGIGFDQNTRDVCDDTAVSLTKIAAAIGSNDAKRIVQNFQQTATEKNEGKNRRDFFLPHSQQRKEVKYKKQLFYRT
2823	PresentInGGIIb	MIVVYLEQLSGVNRAIDIGGGVAPAAEVGLCFCHITQCIVAEGLAMDGFAVRVLGSCFSIASIFDEPVAAVISEHFFA
2824	PresentInGGIIb	MKGKIQPIQQSMAKKLLFFGGIALLTIFSQAIFRENSFAVTIENEGDTTLILKYISSECTTKTAKTVTIKSQGYEQFS
2826	PresentInGGIIb	MNILYYLTTADGKTAYSAEKRSLSLAIRLSGLTRVKQHLTHHFNEKDLRLQLAIIENSFTALQLGAIRFFAPRKKMVA
2837	PresentInGGIIb	MGIQQKRLWYATFLLWGILTATYFLTDPPKNINWVFLPHRLKWTWMPSWLWLMILLIGLPFTMIWPLHALLSKIMTP
2838	PresentInGGIIb	MKSLFVSIDDKAALLNRHWKHLRPMLRGIFYQLLLEELAQRLTLDLSELDSLTVAPPPHALPLLPECPLWLTMPYQS
2839	PresentInGGIIb	MKRSGIRGNKQIPYFASLHTYYGPTLVVNNQFLMKRKRLHSYIRHHDLKLDLATIGALMNYDKVDAYRANNFTEQTL
2841	PresentInGGIIb	MRPIQFQLFVFDGEHWHLKTKNGKTDVTELKETLKSRYLILLNFASIFDGNRYQLILFPDSISKIAFRRLRTLLAMD
2847	PresentInGGIIb	MFEEARFIGHIQNKKEYEEALALMEELIEDYNYNKPLIEILAASIERWENEASEFREFNKHIRRLQPVPPAITGID
2851	PresentInGGIIb	MSPLITSRVLLMSNPTHRVTAVFFDLDGTLLDTAPDLADALNQLLNKHGRDPLPLKVIRPTVAQGTRGNFGERVFY
2856	PresentInGGIIb	MLGNNGFNRYLFIILHGHTFGPHFSLVKTSFNSLPEWKQDNQSHSLIAFQKSCAEILKRNPHESFNGVTQPGLEQD
2865	PresentInGGIIb	MENACDLWVMIWSLHDHNPNLKIKLKKDKRCSKGSLKPDSIGPIAHGLCKGMALLFMQLRLSIFTSTIESSSLRE
2868	PresentInGGIIb	MPAQLYLGNYYFQQQKDLEKAVPWFKKAADAGDAGAQLFTGISYLNGYGVKKILILLENISLEPLKTKFQWVNMS
2869	PresentInGGIIb	MALLELCGNRLRLPHSSSLKKGLFELRKRKFGYRIYYVFLPNKTVILLHAGDKKSQKRDIKTARQRLPEFTDAEE
2871	PresentInGGIIb	MGHHHCARLGVTSFGFAVGIVWALGLLILGLFSWWTGWGRLMVSVISSVYVGYAPTFWEPLLVSFGDLLTALLAA
2873	PresentInGGIIb	MQGRVFSAIPLDCRTPVEITLFANIISLTPGTLTLDISEDQKTLYVHAMFIDDVDQLKAEIKHKFEKPIMEILA
2888	PresentInGGIIb	MLLEKALELIVSQRENVSMLAHALLADPQFSNYLQAIFVDPIDQQNYHGIVMSAASFFQPCLPTEQPHKSLK
2900	PresentInGGIIb	MKVSVYGAGYVGLVSAVCLAELGHSVCCCDVNEEKIAKLMQGITPIHEQQLEPLLQKKLKNQAYFFHNAFR
2904	PresentInGGIIb	MEACGGANHWYRTFMGMGIPTQLISPQHVKPYVKSNKNDRNDAQAIAEAASRASMRFVRVKRWNNKTFKRC
2915	PresentInGGIIb	MALAFLTPMPLSVVNRVASAVLISTGPVFCVLTAACLCSLFLITSEAGLACAEKTRLVINTAELIELFFS
2925	PresentInGGIIb	MSRAGTKYIAADIVRDSVIQRFEYTYELGWKLLQRWIKLNIGPEEAEPRTKKDLFRLAAKKNLIDDPSP
2930	PresentInGGIIb	MLTGVLGAASQYNFRRILSFHIISQIGYMVMGLSIRTPLALAGAVFYIVHHIIVKNEFVFNQRHYKPFR
2934	PresentInGGIIb	MRVSVVLLTIALKSATPIVKPNCRTVVKVPDAMPLWVEGTDSIMLRMLLGMAKGMPSPKVIRPGINHG
2936	PresentInGGIIb	MKFIIRRNKRLPKFDPVLPLIKQLQERIKTARLAIKKVNGRLCGKKTPWLLLFGPKIQEKRPYCHVRG
2937	PresentInGGIIb	MGLDLALEKCQKDIFKANSTTHLLGAEAQLTKQLFKFAARAVQYGEFTRSKQGKKLTQLTSFLIMVII
2941	PresentInGGIIb	MVDCGVEDNETYHFIIVKPDIPHLGGGRSNFISPNADFAVIDFIIISIEFKRLQSDSLVCARIICYTR
2949	PresentInGGIIb	MSGHIFFKDEWFGFDDGIYVGARLLRIISQTNQRTSEIFAELPDSVNTPELKLPMTEEKNNPLCKRY
2951	PresentInGGIIb	MPLIKSKDKIHKWHKIFLNHWFAPSFVQINFAPRVLFIGYYLPLLAPRSLKKEKPYIFPVPGITYRI
2960	PresentInGGIIb	MGREGVEGVPETLAALKDYLVSLNREVILEENAAHMIDGSRLLTVPANDLKKKQIYSSSLAAMEVS
2962	PresentInGGIIb	MSNTKNPILQGISNWFVRHFSDPEALALFFTLFFVIFINCSFLVNTYFPSLLALFSLIYLLRQCDG
2969	PresentInGGIIb	MELTGSYFAPGKSDPTVGCLAMGEKQSLFKSAQITLELLGPFMGELFKRNKLVTSTKSINRLIAR
2972	PresentInGGIIb	MDPRFSSYNAHLLAPNNLWEADSHLRLLKGQPYIYHSPMIQDLPRTIPGIYTIGGGTGKLAKQLC
2981	PresentInGGIIb	MVANLNCDAGYTNATAFFSSKLIVDNKGGSIYVCSEAKYGDDDDIIVFPVFRFAHTGYFTARGL
2986	PresentInGGIIb	MVANLNCDAGYTNATAFFSSKLIVDNKGGSIYVCSEAEYEDEIIFSVFRFAAYGLLSSGAREAA
2995	PresentInGGIIb	MGINWRDIQEKELDNSLLKAIAQNANRFNPQDIANTLWALATMGINFFYWGYWRYEHRCRQLH
2997	PresentInGGIIb	MSNNSRHYSAIDEAILQGQAMLETLFGKPVAQRENPAKGLSQPALTSAEKKQKYRFYARESQR
3004	PresentInGGIIb	MSLCDVLNERCEKAGILSKLRQIEYYEKPTSKRKRKRAAAVKRYAKKLQKEQEALERERTRY
3006	PresentInGGIIb	MVDHSAALFNKAQNYMPGGVNSPVRAFGAVGGVPRFIKKASGPYLIDVDEKNISTTWVHGDR
3008	PresentInGGIIb	MIKRQQIIEVVPYDPDWSNQFEKEALLLKLIFSDIFVAIHHIGSTSVPGLGPNQPLILFLK
3019	PresentInGGIIb	MNQATEIAKLLLNIKAVTLNLHEPYRYTSGILSPIYCDNRLIISYPEKRKNDYRSFSSTH
3020	PresentInGGIIb	MPELSNGSAGVFLFLQFQIMLAVLLLHHVDYIWTLKNAGEKVGLTKSLTLLLATSCLVFV
3021	PresentInGGIIb	MDDHDYSEENGALLRKDGTYLSSSLDTPRTEMMAWIIFFVGCCLLLFCLLAASVSQRHGI
3022	PresentInGGIIb	MFFQLCGIDEWGEVIYTRRVKRAQYVSTVASLKVGCVVMEACGGANHWYRTFMGWVSQRS
3024	PresentInGGIIb	MTKEEASLQGVRKWVSDHPTEVNALLNCSASFLFFKLIIHSGPLGTEKIVLTPERSFAVR
3027	PresentInGGIIb	MVIYSESEKSVTGNPGFDFFRGRDETANQAIKTAKNISQLFTEDRQKIETLAGQLRLRS
3032	PresentInGGIIb	MSRILRYPYKAYLIIKFILFLLWEILIANFRVAHEVLTPHFRARPGVLAIPLIAERRLK
3035	PresentInGGIIb	MVANLNRDAGYTNATAFFSSKLIVDNKGGSIYVCSEAKYGNFRYVPVFRWAAYGLLLF
3036	PresentInGGIIb	MFLHDTSFSDELEEDELCKNYPQVTAISILNFVIPRRRPGALLARCARCALGPPPARE
3040	PresentInGGIIb	MANFVSAMQLKYGDVELSLDIEPESHLLTADLEESLSQLFQAVGVVAKRKKNGCCLVS
3044	PresentInGGIIb	MDLLLFLKIEILCWHIMTPSLRGGSISLGYYEDQKNRKSRNKNNSNTAIRIATPLRTC
3045	PresentInGGIIb	MNHRVVITGLGIIAPNANSVEHFESALRQGISGIRHHSSLQQLNFYAKWRALLKGLKP
3046	PresentInGGIIb	MRGITQEELDLLDFLDLTPTRRTFTSISIEEIGNENKDNLILEEKKKSQTAYRILNRV
3047	PresentInGGIIb	MRIAGVLIGGFSVLLGMGGGTFSIPFLSGVQLFDKKIDCISFRHRDFYWSYRDHWGYY
3053	PresentInGGIIb	MAFKEERIAYQTIVVIELKRILRIWSQTILPPAITSILLFFYFWSNYRRTGWHNKWL
3064	PresentInGGIIb	MHGTVVVGFYGMTHLGLVSAVAAASKGYQVIGYDPNEMLIAELKTKKISHRRTSIS
3071	PresentInGGIIb	MGMRXXLHFHGNNIKKYGRIERLDRILKAENDTPDHYQLAKQADVVMIFIYCLLQK
3072	PresentInGGIIb	MAKSKGRLIGAIVVSSLIFILALVMAFDALRAYLIKKGRARIRASPCDYIDYQSSQ
3084	PresentInGGIIb	MPDKTDSLTILETLIDANYQLEKELPPLIKKVDDEINKFKKLKRTAFSRNFTPGS
3092	PresentInGGIIb	MKRHGDQWIGKGKGKGETWTDKIVRGTEVKGATLTMLSVNQEKGQWQASCVVDV
3103	PresentInGGIIb	MWSAISQASFYSPQTNKEIVLERPLALVFYDELKKCDELKKKKPFSITDRIGV
3111	PresentInGGIIb	MVPVFRFAAYGLLLMNVLEKDTEIRNQCKIAIKLELLMLAIDIRDKIYEKEKN
3113	PresentInGGIIb	MVANLNRDAGYTNATAFFSSKLIVDNKGGSIYVCSQADTGNKAPYPLRFLGIT
3116	PresentInGGIIb	MRKVKTLYESALYHMSVQLLLNIFSKNCGTKRKGKREELLNELNLPLRAKRSR
3121	PresentInGGIIb	MDPLLKNGVIMRQHRISIFKKRRRSMKDIKILGVDVELAMVSLCRTFLFLFS
3131	PresentInGGIIb	MDPPLKDGVIMRQHRISIFKKRRRSMKDIKKLGFKIQKKIFKQLELKSEVK
3141	PresentInGGIIb	MCMPPPVKTRDWPIEHIFSLAAIPYQQRLKASNTIYGHVPITTTRERLLED
3146	PresentInGGIIb	MVANLNRDAGYTNATAFFSSKLIVDNKGGSIYVWSVAKYGKFPYFATFYL
3155	PresentInGGIIb	MARKYSKAAQKEVQKEMRRYKKGKAHSGPKKKKVKRPKTSDSYRLVEGS
3161	PresentInGGIIb	MNLIYLYELKEAVRNSGEELTDYAEKYVVEFFSLILFRFCRSGNLEAV
3170	PresentInGGIIb	MAARYGCAEILKWLIEEKKLSLNEMDSTKSNVVLAGASEDNLALLNG
3179	PresentInGGIIb	MNVNIYLEMNWGKKLTNWLSDWVKAVIPFLIAGAALNNRLILVNPI
3180	PresentInGGIIb	MKDIKILGVDIAKDVFLLWGIREEGEKGDTQDTGKACSVCIHRSQS
3188	PresentInGGIIb	MLNIDLIHLVTAIGYFGILLVVFLETGIFVCFFSRVIACYFRRVC
3190	PresentInGGIIb	MINKCVKDQAPTFLDVDLKNLNKELDHGKKNVQTVKKSIPISTVF
3196	PresentInGGIIb	MVSQTQLISPQHVKPYVKSNKNDRNDAQAIAEAASRAFDAVCAG
3197	PresentInGGIIb	MRKKKIKDELIGEVKIIKDFPSPDELVLREETVKVRTHHCMAST
3198	PresentInGGIIb	MVANLNCDAGYTNATAFFSSKLIVDNKIRMSEAKYGLLAQKTVE
3200	PresentInGGIIb	MMIRPGDDVARMERSGIRGIKDFNQNPVFCFSIRATKSSQEDYG
3208	PresentInGGIIb	MYYAIYCEDCEDSFERRRSVREAHLQRLKELHEKTDFYSPAHS
3221	PresentInGGIIb	MFFNVLQSNPLSNASMWLIKTFREHPRGTLATLGFLWGQLLN
3222	PresentInGGIIb	MKQESFFDDIALSFLAKTTQFHLMFQQQEKEEQEYKALGCYR
3229	PresentInGGIIb	MEPWVRVAIEQLEGFSEDTKIAEILNQLRFLAMPIVIGLK
3232	PresentInGGIIb	MSFEYTFDREVITAVGDVEMPMAPKGNLAFPLTVPVPPVC
3235	PresentInGGIIb	MILHKHCPYILKINGSAHSFFGAYIAIAMFKLRFTDIAEV
3236	PresentInGGIIb	MKDIKILGVILQKKFFKRGEMKKGGKGTTRDGSVLSMYPP
3243	PresentInGGIIb	MVSDVERRGMNRACVALANKNAPIIWALLTRQETYRCGA
3245	PresentInGGIIb	MTDELFMHEALALAKKANENNEVPIGAVLVKERNRWPRL
3266	PresentInGGIIb	MRHENPHYSNEIKFDDSEQKQKNEKEKNKPRRAKS
3269	PresentInGGIIb	MPDLLTRMHAATKAGSLGVGLVLAVLLFILVHGR
3282	PresentInGGIIb	MHTETIDYRDGDAVLQAYVAYDKTTKENDRWF
3285	PresentInGGIIb	MQLQALPNIKTKRPGYLGNARLLLVSVVLYS
3286	PresentInGGIIb	MVILEAQIPVIPAQAYRRQLKERGKEGISSS
3287	PresentInGGIIb	MNPLATVLFAKPASRANLAWPTGVPPNLNKT
798	PresentInGGIIa	MGAFYGSVCAARIGAATKLDFVNANQSCRSAGGYGFYEPGVSSVGIILAVCVVAFISASQDVVIDGYRVDVLRQKERGFGVAVTTVGGRMAMLVGGGLALILAADYGWRATYLTMALLMLIQIIPTLTAPNPEKPVYPPVTLHAAVVAPFRELLTRKHIVMILLLVLIYKFGDALALALNTTFLMRGVGFTLLELGYSYKLTSVIASLLGGFAGGFFMPRLGLYRSLMVFGFLQTVTNLSFMVLALVGKNFPVMIGSIFSDYFCGGLSTAAFVAFLIALCKREYSATQYAILSALMAVSRVVIGPVAAYLVKHMGWAPFYLITFFAGFPALLILRWLRDRIDFSADTLHLKGNPSQKPSPRRVAI
938	PresentInGGIIa	MRKNRNIRGSRNTPHWYNLKTNQGLLIITSVAILAYLFQNLFNVNSISSDNKTGVAEPSPSALRENSEEEPLMLQILLQLPLQLGLVALCNALKQEKVRRRIITEPKVGLIGNFQKEHPHLSKIDIRTLKKLHALLTRGHGSSAFRDKSRISLGRDGYFTQPSNLDSVANDIINFLKSDSPAIYKAITAQELLLSAHLFRDGNHRLASLIRIWVLETHGIPANVISTEEAERLMLLVKPLRMPGAIPPEEAKQLDFNSKDAETLAGRWFRYAPRFLNNIGLFSRIELNLERLYIKRKKEILEMMTSRIEERLETLCKILHCEQNLENRFSY
975	PresentInGGIIa	MSLKKPPKGTSFWHGCRNDVRKRAPVVHFIVEMCLDKSMIRRLITLLVLFFLPIYALSEQPVPVDQAFQFSAMAKDYQTVIGLWNIKPGFYLYRNRIHFSSLKSADYLGEPLWPRVDTVKDYPGIGKLPVYQGQLRISVPVIKAMNQTLYLKVDYQGCSEKGFCYPPTTKTVAIDLAGNYMQPVAPLAIDIAPGKTAGPKAAPPITQQDRSTLILSPCDARLAVLGYISHGQRVLIGRRDTNDXXXXPASXXXXXKYPXXDYWLILDVCIGXXKDIRNSLGLVSVLSXXXXXXXXXXXXXDSSRLAXXXKTMAVSIYRNICSL
985	PresentInGGIIa	MRLIRPIFWLLFGMLLLSGCSKNQPVLLQGYVEGQFIYLSSSVSGLLKSLLVYRGDSVKEDQTLFILDPEPQESELQEAKAKLTQEKENLENLVKGQRQTILNRIIAEREQAIADMIYAQQTLTRFQHLYRVRAISKDELDKATADYKAKKQIVNQTEANLAEAQLGERKHLILAQQAVVDAAQANVAKLIWELDQKTVVAPKNGNIFDTFFKVGEYVPAGQPVTALLTPNNIKLIFYIPEPLLSRLKLGTVVEFKCDGCTIQRAKVTYISPEAEYTPPIIYSQKSSEISLPSGMRHSRKKRPKIPCRSARGCLSARGIIE
1139	PresentInGGIIa	MKVIFYENTKTPSFTRELVHKRYPLGMAYAKDDFFVHVYGDIKGLWTISPGLVVTEQAHGTLEDWIKKVFGAKNIITSNNLPGEVVSKVWRPGLYYQNELHQALEIDEYEHMSTKQALKILVSKLDELFLYLEPSEYGLVSYSHKTRELLISACTEIENIWHQYILITNTKPKKKKYTTNDYVKLCQPLFLNEYEIRIKPYKNVKPIRPFYGWNTDKPTQFLNWYNAYNKTKHDRVKYFSEATLSNCIYAVDRRKNLCWGIGNKVYDFIQPWIMNPLRLID
1284	PresentInGGIIa	MLLKRYRHKIKTLEELCEIVGQFPREKTVVMCHGVFDVVHPGHLRHLLYAKSKADILVASLTSDRHIVKGHYRPHIPQDLRAANLAAFEMVDYVLIDKYPTPLQTIQALQPDLFAKGFEYISGGLHPKTAEEEELLKAYGGKMLFTPGDIIYSSSALINMNEPDVRHEKLATLLEYHQVSFADIERALDEMKDIRVHVVGDTIIDGFNYTSMIGGQTKTPTISITKRLCGWCCHRCATFAGGWRASDIYNVVRR
1457	PresentInGGIIa	MPTKKTTGKGYTAEAIEVLSGLEPVKRRPGMYTDTSRPNHLAHEAIDNSVDEAIAGFAQNVEVILYKDGSLEVIDDGRGMPIDVHPEHKLTGVELILTRLHAGAKFSTKTYEYSGGLHGVGISVVNALSKKLTVQVKKDGKIYQMDFAHGEKTSKLRPVGSCNKSESGTSIHFWPDSHYFDSVKFGVSALKHTMRLRPFYVPVSPFILSMRTPANGCNGITPKA
1495	PresentInGGIIa	MHNAVGTSLALLVPNALLSARNHYKRGNFDFPLLKQWIPFILIGAITGILIIKFIPTAYLKILFALYLYASFLYVILKKGKGNEIEEQPRGWGMRIAGVLIGGFSVLLGMGGGTFSIPFCQAYNYSIKKSIALASATAIFIGLIGTIGVIISGWNAPGRAPYSLRFVNLLAFICILPTYYFFAIRGKNRPTVIATAVKDFVRFLFTDDGALHDFPCLF
1538	PresentInGGIIa	MEGKKILITGAGSGLGKALSLWLSKLRADLYLLSQSKQKLEDLQAELKSPTKIYAIDFSDETALDQVLLQLLETNFIPDVIIHCAGGGFKMHDPLLARQEFCKLVDINLLSGVQINNKLIPKMVDRQSGVIIHVGSTADSAAHGSVAYNTAKAALAAYVRSLGKALAASGVVVTGISPGSFIAEGIICSDLKMISLLNLRTTLQRCPQNE
1563	PresentInGGIIa	MAADALAYSEAVNNFREQCGSDKGIDCDQTPPLNPHCVSLCVEANEKLGGEIFFGGMSIAVGVMLCVGGALLLRNFYTTSASSVSVTQQQAVNDLSLVLLEREYPQQFQKIQPLLNQLENPSTFSKLESNLKNLAIQLERKLKNSLENEENEENEENEENEENEENEENKENKENKENKENKENKENKENKENKENENQRSQNNQP
1649	PresentInGGIIa	MTGYETILLSRWQFAITAMYHFLFVPLTLGLSALLGIMETVYVMTGREIWKQMTKYWGILFGINFAMGVATGITMEFQFGTNWAYFSQYVGDVFGSPVAVEGLMAFFMEATFVGLFFFGWERLPKVGHLIVTWLVAIGSSFSALWILVANAWMNHPSGRILIFIPCAWKSAILKRFFLIPSPKRNSSIPSAQGT
1680	PresentInGGIIa	MTMEQFSSSELKTILHSKRANLYYLEHCQVMQKDGRVLYLTKAKKSNLYFNIPIANTTVILLGTGTSITQAAIRMLAQAGVLVGFCGGGGTPLYMGNDIEWMTPQSEYRPTEYLQGWMKFWFDDKKRLRAAKTLQHASMVYLEAVWKKDRELKVSEFDFPDSAIMRAIEHRRLKLIVLRQFLYYSTMRRN
1692	PresentInGGIIa	MAADALAYSEAVNNFREQCGSDKGIDCDQTPPLNPHCVSLCVEANEKLGGEIFFGGMSIAVGVMLCVGGALLLRNFYTTSASSVSVTQQQAVNDLSLVLLEREYPQQFQKIQPLLNQLENPSTFSKLESNLKNLAIQLERKLKNSLENEENEENEENEENEENKENKENKENKENKENENQRSQNNQP
1853	PresentInGGIIa	MKNPIPLDPIPLIRDFFHTAKQQKNRPLSLNPQDYQTIKSILDNQSHPAFNAQSIANLLLALAYRRTRWAALLNKELDRPLLHAIAQNADRFNPQDIANTLWALATMGINWRYVQENGSHLSLVHVIARNYNQFKPQDIANTLWALATMGINWRYVQEKDXTIPWCM
1862	PresentInGGIIa	MRKNRNIRGSRNTPHWYNLKTNQGLLIITSVAILAYLFQNLFNVNSISSDNKTGVAEPSPSALRENSEEEPLMLQILLQLPLQLGLVALCNALKQEKVRRRIITEPKVGLIGNFQKEHPHLSKIDIRTLKKTNFNRPWYSVFRVFSAFPKRFEVYLRPPDXXXXLK
2072	PresentInGGIIa	MNQSNERKKSRIPLRFIRTTLKKDCYLNFMFFKKLKTKKAGVIAWAFYDWANSSFSSIILTFVFAAYFTEKVAVNRILGTTQWSYAVAIAGFMVALLSPFFGAIADHEGRRKPGSCYLHCYRYFLPACCGSPNLIPLMWLGR
2139	PresentInGGIIa	MAIPSLVPDLTQQKTDKVLXXMLITSPSSVSMLLEITAGXXMGRXIFYQMMCCMNSLRVLEIRYAMKELXXXXXXXXNGXQGXXIFYNXXXEYSFDNFEDKDXXSGAISGMKESRGMRAGKIVIQRRFPKSSCPV
2175	PresentInGGIIa	MDKEILEESGFRGGEIAKKSENIFEPNPKKRKSIPETHLDNDNLNYSLNKKEFSSDLFKKIVESMLPQINKQTKQYIAINQIKFEEINNEEHNALFPLLFLVLPGLRNFVWRFFRSGLLEHILNLLLMIAH
2244	PresentInGGIIa	MTLAATPQNATPFSVVKYGISSQNAVLCWLLLKSLIPAGELKAIKLWGTGNKVGNAHTFMDRIKVTIKKANFFAKDIFITNAFVKTRRLAELAKANSIKFNSITDEYASLLPFCWALQAQPNLQAH
2305	PresentInGGIIa	MIYDEKLNNEYTESGKKRQVILWGYSAHFDQIKTLLEAININIIAFIDINNRMSTENVWENTPLISPEEIPKNIPIICAFIGDSEEEKNLFSDCLNFCRQRGYRFLHPDILLTHSSFLPL
2314	PresentInGGIIa	MNIRDLKYLLAVADSAHFGKAAEKCFVSQPTLSAQLKKLEEELGVRLFERNNKRVLITPIGQIIAAQVRVILQEVEKLKVLAQNAQDPFAGVFHLASSPLSALIYCLLFLRFLKNDCLN
2316	PresentInGGIIa	MTTQDFLLEIGCEELPPRRLNQLSQALSQTIKSELEKADLSFENIHRYATPRRLAVLVNNLALQQPQRKIERQALASKRLLTKTKPLHSLVLALHNLVAFLPLNSKLKKQKKVNLSIVK
2392	PresentInGGIIa	MFAVIYRGYVKPNKEKEYRQLWHQIATYFVEKRAMLLGQAKTRQKKEYGWHNCDLFCGKTRDASWPGEDAPCETLPNNIRQAIVQIKECIDQERQFPEISMEVVDDLLINSPYR
2415	PresentInGGIIa	MKNNREIPLQSQERDPSFLRGTLIPWIICLLAALFYFYDFFLRVTPSVMIHPLMDQFNVGAPTIGFISAFYYYAYTPLQIPSGVIMDRYNPRWYLPCPRFYAPLALSFLLLF
2507	PresentInGGIIa	MVANLNCDAGYTNATAFFSSKLIVDNKGGSIYVCSETKYGNCIISPYSASLHTGYLAVKKEERSKEPIITILRLDPQSNWRHSRNDGGSASSGTEEDAAFRLSL
2515	PresentInGGIIa	MAFELPDLPYKLNALEPHISQETLEYHHGKHHRAYVNKLNKLIEGTPFEKEPLEEIIRKSDGGIFNNAAQHWNHTFYWHCMSLMAVEILLANWLQLLIKLLDL
2628	PresentInGGIIa	MKPSIHFLWFRALDRVVDCVGAGDALLAYATLALVKGASPVIASILGAVAAACECEMEGNQPVTPDNVREKLLKLKTCLDSSDFQSIKENETLVT
2677	PresentInGGIIa	MNNLVKNSGLAVIALATLNLSGCKHHPAGANAATGLSDGTGAQAYALAEGKGYQGQLKKDSEGRIINHWLPRLIRLIILISTALNCALWI
2731	PresentInGGIIa	MPISIKTPEELEKMRIAGQLAAEVLEMIEPYVKAGITTNELNAICHDYITQTQKLFQRHLTIMASPNRFALRLITLFVTAFPTTKN
2739	PresentInGGIIa	MFRAPKRNHKLGPPSNSLDVFSNDFGLIVSAPAASEGAPLKKRKIETINLERLYNHFNSLKLAYLYGGDEYFATQMENQAAGRLI
2764	PresentInGGIIa	MRRIRELIIGKPRDPMKKDTRKHIALVAFLAWIGLGADGLSSSCYGPEQAFYALGQHTHLALFLALATAITVFFNRAGLQPSH
2782	PresentInGGIIa	MVANLNCDAGYTNATAFFSSKLIVDNKGGSIYVWSAAEYGKREKEFPYSAALHTGYFLFLKKTLLMHPLLRVKLDNFLGDST
2790	PresentInGGIIa	MARRRHNHPEEDSPVPREINEAVEAARRANPFNPPWDQEERDLEDITESLGDLVVTPERPPAFVRGWNGERHQKDSNSPKP
2815	PresentInGGIIa	MTHSVRAGLAKATFCFNFSFNPIQAKGSNNDDFQLLYEVFLELYGESNSHYFGIEIQNIPGWEMFVRQKPXVEGMVIKL
2820	PresentInGGIIa	MTSLFPVFRFASYGLLSYRAREGARKPTLSIAPPLITHGRLFFPISLISKKPRPPRLRAWLIAFPEMTGPKIEMAVTCG
2844	PresentInGGIIa	MDLLLFLKIEILCWRIMTPSLRGGSISLGYLATGPARGLGNLHFQSHPLVGNDMGSFPLEGSDSGSFIFTWNWEDY
2853	PresentInGGIIa	MMIVFLWNLYLSSGGALFCVGMIGLLTCCRQFFCLANHGEGERPRRRWGLEYPQHIEREEGEKEEEEYQEQQKGIR
2876	PresentInGGIIa	MIIGSILVVYASTAGFDSGVTMIMPFLRNETQRRILLNTSAPVWMVISLGFYLRVADFSLFGRWFIAQRFPGYI
2929	PresentInGGIIa	MKWTAPKDGKREKEFPYSAALHTGYFLFLKKNTINASAIAREVGQFSWRFHLRGEYRYPEHHVQYRFCI
2952	PresentInGGIIa	MLTERQKEIISVLRSELQSNSSKELKKADSTYASELRHLLTQCLEASSYNWRPLELGRPPQSLGASF
3030	PresentInGGIIa	MVANLNCDAGYTNATAFFSSKLIVDNKGGSIYVWSEAKYGELKHNSRIPLTPHTGYFLI
3076	PresentInGGIIa	MSEAKYEISALSPVFRFAHTGYGRSMLDYSDETFSKGASCPFFYYITVGINFSSH
3079	PresentInGGIIa	MDWLLKFIGAKGTEEASQPLIGDVGVQKAQILEMLEKINKEDKEYCKHHGRKICK
3207	PresentInGGIIa	MTWKLNEIIGDKNRTIHNGVTRFVYPGLMLKTLLEARLKSFYD
3256	PresentInGGIIa	MLIKVHAASLNPIDYKTRNGSGFVXXDLVLESSALAT
3260	PresentInGGIIa	MKDIKILGVDIAKDVFQLCGIDDTRDGLSVLSMYPP
3262	PresentInGGIIa	MMVTFISQCEKKRFQKQDGCLMRLQIVLVITLGKQ
3267	PresentInGGIIa	MINKCVKDQAPTFLDVDLKNLNKELAWKKLRANR
789	PresentInGGIII	MSLKKPPKGTSFWHGCRNDVRKRAPVVHFIVEMCLDKSMIRRLITLLVLFFLPIYALSEQPVPVDQAFQFSAMAKDYQTVIGLWNIKPGFYLYRNRIHFSSLKSADYLGEPLWPRVDTVKDYPGIGKLPVYQGQLRISVPVIKAMNQTLYLKVDYQGCSEKGFCYPPTTKTVAIDLAGNYMQPVAPLAIDIAPGKTAGPKAAPPITQQDRVTQLLTHKNLFFVLLSFFGFGLLLSFTPCVLPMIPVLSGIIVGQQKYPKRAFGLSLMYVLGMAITYAIAGVIFGFIRSTVQAAFQNPWLIGLFSLLFIAADVTRNDQGSTVLEKHFGVVAPPTVLFLDPQGKEIPNSRIVGEMSAFRFLKHLENLRS
1389	PresentInGGIII	MKMILSRVIWNLRNKAILSRGGTEKLVRDLIVKHEIQNALREGRNNILDHTAIITSTNDLLRNNNKSDIGKSLMNALFPQNTPKNIEIANLLQEGNAELLNAISRLVDYARKKKLSRHSRHDKAADSAINIAHRLIYILSEGNSIDINTILRYSDDAMNMKQKSWKQYMPESLRKARTIATLGVWNVNNVKVGRFGGHRTEGGILLAQVRKIAKVYNDKNFSTNPNVDFLRARLI
1450	PresentInGGIII	MRLLTRFQRKKHQVILCGLSLHHEKIKNLLLNAGFNVIGIIDFSANIQLNKIPKNIPLVCSFIGESEKELFFKCFDFCKKNKLRFLHPVCALANIVYPKPLTPKVRIYGFPGSGNMLLRSFLSEHIPHPENSEIENFYCTVGSHFYLLMDDMFKKAMPNTFQAGTIAFDENDTQATYSPLYKDKGMFKFVKKKYRFYDDCGFSSPCIYMGKSICNSQYSPYRVFRLF
1453	PresentInGGIII	MDKEILEESGFRGGEIAKKSENIFEPNPKKRKSIPETHLDNDNLNYSLNKKEFSSDLFKKIVESMLPQINKQTKQYIAINQIKFEEINNEEHNALFPSQSGLGELTRKSSSYRSELCYKVKGFSCGSLEQKFEHLADALWHELRIKGNLQNRKTIKISNTVPSSPRIKKLCLEIFQERFIGTYIKFAVDDSALNQSKLTDLSQDRLSTNPFTVFNGNMRRSTMTEE
1518	PresentInGGIII	MAEVQSINSSLHEMAVKTAIASQKPAARTANLWPIMTARFALADESKRPEVRHELMWFLSHPQTLHQMLTNAIPYIYYVYQQTQQRHMPAEFALMPMLESGYNPFAYSNAGATGLWQMMPGTASSFGLEINWWYDGRRDTVVSTQAALNYLCRLHGSFQNWILATAAYDAGMGAVRAAQQYNQREGQSVNFLEFTFATGNTGLCTQIISPSHYY
1640	PresentInGGIII	MLLLSGCFKNQPVLLQGYVEGQFIYLSSSVSGLLKSLLVYRGDSVKEDQTLFILDPEPQESELQEAKAKLTQEKENLENLVKGQRQTILNRIIAEREQAIADMIYAQQTLTRFQHLYRVRAISKDELDKATADYKAKKQIANQTEANLAEAQLGERKHLNFGATSRGRCSSGQRSQIDLGIRPKNRRGTKKRQHF
1846	PresentInGGIII	MVCENLNTTDLAVIEGTDITVVAMSYMTIEALHAVKFLKAQGIHCELIDLRTIKPLDWETIHASIRKTGRLLVLDTGFEFCSVASEIIAKTSIDCFSSLLAPPKRLAVPDYPVLTSPTLATPMYTYSDGIVRAVAEVLKSPVNVESLQKERDARPRDVPGDWFGGPF
1847	PresentInGGIII	MPESTYVIDVKNLNKSFNGIQAVVNASLQVKKGEIYGFLGPNGSGKTTTIRMLCGLLVPDSGSGQCLGYNVITQSLEIKRQSGYMTQRFSLYEDLSVAENLDFIARLYGMKNRKALVQQSIEELGLTERSQQLAGTLSGGLETTACPLRCPNSSAQIAITRRTNGRR
1991	PresentInGGIII	MTERQLWYLPKKTQIESIQSRRLALSLAIIICGILAAFIIWAYFVRIQELSLAVGEITPVNRISVVEHLEGGLVYQILVDEGSQVKKGQPLAKIDETLAKAELQQLEAKHLTLMSNVEREKSLIEKLIFPPLYPPPPFTIMNPTFRLTKF
2373	PresentInGGIII	MVANLNRDAGYMNATAFFSSKLIVDNKGGSIYVCSEAEYEDEIIFSVLRFASYGLLSGFDGKKVLEIIRSTDVVGLLLKMGKCRAPLISKRKNLKLVNGWLEFWISRQPLFLVYG
2431	PresentInGGIII	MINVLLIEDHVLIRRGMRLMLEQVKGIRIVGEASTGEEGLALRREKEPDVVMLDFQLPDTNGLELARKLLRRDPEIKILVVTAMEGELLPMRLLDVGVRAVLSPKAAILGS
2489	PresentInGGIII	MDHSTGKRILDEAETLFRYIAVKVETGDLTLLSINDELRQLESLWLGALNELPGNQNSLSNFESEMANYQEEIENYDLLMRYFDTYKQLEEAQQQSRSPYNKSIN
2601	PresentInGGIII	MEFSKKSWQGYSLLLLAQLMVGVGIVGCKSLLQTIPAVIILAIRFTIGSTFLLLVHLAVSDQKFRPLKQLTRLDWGLLFRKHFVPVRFLIFYFCLD
2630	PresentInGGIII	MGMFFIANIDLAYGPANPRSYVNNVSLDVGVICAGVAVLMLPVKITADGKNRDYEKRQNDFNKFFYHDVVSIISQWDVGVNGGFVVLKLIFVVLT
2674	PresentInGGIII	MRSAFNSLIIVLFLITGLSACVPLEPRFRGLEQPPANRAVIYVYRTHHLIEGAGVKDDIYVDGILKGSIGNGGWWSLKCARQARYYTEIT
2727	PresentInGGIII	MTEINEFLASGEINRPGLFPHLDQLERASFIFEVDFGLKTFPTEPGIISIRGPRQYGKSTWLERELRQSIIDLVLQAPFISMGTIS
2756	PresentInGGIII	MTSAVKALDSLSVGRRPTHGNDGHFFQLLDNPSLPRSTSAVKALDSLSVGRRPTHGNDGHFFQLLDNPSLPRSLIFGCQPPNNY
2791	PresentInGGIII	MVAQLGREHALGQLLLELAGQPRFAQDRLGILALNLGKQLIDQLIGKQLWCLRILALLAHCCIGHRTLVPLSSHDLSTLKI
2845	PresentInGGIII	MEKSEYKSIFLKMLTKKQLQRICKLYKLLYLDMHTKLNPNYTQQYFSWHLNDKNHRFLFLVKEREKILMLSFVFEL
2879	PresentInGGIII	MLTERQKEIISVLRSELQSNSSKELKKADSTYASELRHLLTQCLEASSYNWRPSYNWAGPSEFGGFLLTTFSL
2899	PresentInGGIII	MANFVSAMQLKYGDVELSLDIEPESHLLTADLEESLSQLFQAVGVVAKEKKRLLSCFLMSCRCWIPNHWLH
2928	PresentInGGIII	MYNLGHAQVDLPQMVELETYQGIPIQSHQGGMYQCHLTSPSDQFLFTIDHNDRTKNQRDHINKNSVCKY
2993	PresentInGGIII	MVANLNRDAGYTNATAFFSSKLIVDNKGGSIYVCSEAEYEDEIIFSVFRFAAYGLLVENLHFT
3005	PresentInGGIII	MSEAKYGKTMMSSIVPVFRFAHTGYLAPGPARRLNLHFQSHPAPTLKLNIDKALVGVFFLIK
3054	PresentInGGIII	MLSTIVLLFIVGMITLFAAFAGYVIITAKTKTQEKIKKNQKVNPLPENQIRSYLPAF
3117	PresentInGGIII	MIFLSVNMTLDAFAEQEDCAFLQNHFHGDFWLNFTRNPQQFVQILLDENKTIW
3167	PresentInGGIII	MNTRETLALERSGFFCVAMPPRHPRPLVIPAQAGTQRTRAQRGNDRA
3224	PresentInGGIII	MEDDKRRIDDLSGPVTVELSLLICALLPSLEKRKHFKDTPI
3263	PresentInGGIII	MAKAAPWANTDAHARKRGEQTGLDTLVVHALNDVN
37	PresentInGGIV	MAEFSKKFLQSAKFRVIAAAVAAVALIAVVGVIWHHKATEDAFKSTAEVSSPPTIESLPGAGNPSDAYVKTQNIQNAQQASEARKGGTSFVPTITRPSFLGSEDQFEQDQPSAPTTDLKKRNCPIKKVVYMYKPNPASCTVDNLKLARSAGVTAEELVCQSCSCPSLRLAGYTAGELKEVGYSAVELRKCGFSIAQLQAAGFSAKDLKAAGFTAAQLKAAGFSAGELADAGFTPDQIKAAGYSSAEMQAAGIQTNNPDCDLAALKKARASGVTAAELRQKGCGLAALKAAGFTAAELKDAGFTAAQLKAAGFSAKDLKSAGFSAVALKQAGFSNADLKDAGFSPEQIQAADKVAKVCDVEALKAARAQGISAKELKEKGCGLAALKAAGFTAAELKDAG…
59	PresentInGGIV	MKQQTSSYGTWRSPISAETAAASSRVLMDVECHDNDIYWLERRPEESGRQVVLRLSSGGDIHAVTPXGVNVRTRVHEYGGGDYRVHRKTIFFANDADQRWYRCTPGENPQPLTPEPSEPRGLRYADAVITPDGXWLIAVRESHGQVVDNELVAIPTDASQRVKVLVQGYHFYAAPRLNPSGTKMAWFCWNQPQMPWDGTELWMADLTTTLELTNAHKISGGVGEFVSQPQFSPEGTLYFLSDKSGFGNLYCYEDGKVKSMCPLNAECDSPPWVFKLKTYDFLDKNRLAVIVNHKGKQTLGVIEDGRYTAFDLPFTSFVPTLAVQRDQVIFIGAAPDRFPAVVCYDSKNKRTEILYESVPLTIDKKYLSYPEAIEFPTDEGKTAYGFYYPPCNGDYQPPE…
101	PresentInGGIV	MNQKANQLARLIRAKHQKKSQKEIKPDTLIGLCLRRSPELIISMLAVLKAGGAYVPLDPDYPAERLEYMIEDSHESLIITQEEFIQNQFLSQLHQNELLVIDSEEVKALLKEEDVENLTPISGVNDLDYVIYTSGSTGKPKGVMVEHRAVCSFSVNANYIQIKESDRVAQLASMAFDAIVFEVWSSLVNGAEVILFGKNEFLNVVQLKQSIKKYKINILFLTTALFNTIIDQYPEILFPLKTVLFGCEAVNVNKVNNFLKKNSEVQLIHVYGPTEATTFSTYYLVDMKCHTYNYLPIGRATSNKFLYVLDSHLNLVPLGVVGELYIGGPGLARGYLKEETLSKERFIMNPFSKELSLPEADKIYKTGDLVRWLPDGNIEYLGRADFQVKIRGFRVELGE…
117	PresentInGGIV	MNPPPFILRVAVPSPLWQSFDYLPLNAEIQSLQPGMRLKVPFGRRETVGILLDVVTHSTLPLSKLKPIIEIIDEVALIPASLLKLYCWASDYYHYPIGEIILGSLPRLFRQGKTIISEKIEELNQAAPPSLELNEYQQNAVNQIMASKGFQTFLLAGVTGSGKTEVYLRCIEKLIQQEKQALILVPEIGLTPQTLNRFRERFNVPTAVLHSSLTDKKRAQAWMMAKRGTAKIVIGTRSAIFTPLLNPGIIILDEEHDTSFKQQSGFRYSARDLAVMRGQFENIPVVLGSATPSLESLYNVERRRYQLLSLPGRAGKAKLPSLTIVDLRQKKLIAGMSEDLLISIEKHIKNKGQVLLFLNRRGYAPTLLCHGCGWVMHCDRCDARLTLHYFPKRLYCHHC…
198	PresentInGGIV	MPKIISKIKTANEEFEANKAAMTSQINALENLLAKIKNGGPEKSRQRQREQGKLLARERIDHLLDPGSPFLELSSLAGYQLYKDEVPAGGVVTGIGQIAGQECLIVANDATVKGGTAKIKNGGPEKSRQRQREQGKLLARERIDHLLDPGSPFLELSSLAGYQLYKDEVPAGGVVTGIGQIAGQECLIVANDATVKGGTYYPISVKKHLRAQDIAEENHLPCVYLVDSGGAYLPKQDEVFPDRDHFGRIFYNQARLSAKNIPQIAIVMGSCTAGGAYVPAMADEAVMVKNQATIFLGGPPLVKAAVGETVTAEELGGADVHCRHSGVADYFAENDEHALKIARQIVSHLNRKKHLSLSIQPAEEPAYDPEEILGIINADPRKXYDVREIIARLVDGSRF…
230	PresentInGGIV	MPKTRKASSLVTVLKGTDIIYDPKTHSPDAEVEAITKNALRQRRQRVTVLAGTDEIFDPEKHSPDAKVETITKGALWNRQCVSVLAGTGEIYDPETHPPDAKIESITRNALQQRQHITVLAGTSEVYDPEKHPPGAKVETITKSTLWYRKNPLRGQRVTVLAGTDEIYDPKKHSPDVKVETITKNALWNRQRVMVLEGTDEIFDPEKHSPGAKVESITRNTLWNRRQRITVLEGTDEIFDLEKHSSDTKVEIITKSTLRNRRQHVTVLEGVDEIFDPEKHSPDTKVEIITKSTLWNRRQRVTVLEGTDEIYNYKKHLPGAKVETITKSALWQRKDKKTKKRIASQISPGVTFFNAPCKESNPSVIKEMQFHSHHPIPEEEKLSPSQPHQGPYSAFVSSL…
267	PresentInGGIV	MADKIDISLYEKARIVVYGDIMLDRYWYGQASRISPEAPIPVVNVDQIEARPGGAANVALNVXALGASVELMGVVGDDQESRELETLLNKKSINCHFHRLNDHPTVTKLRVLGQNQQLLRLDFEKTLKHYEDKGLLQRYQHSLSHAQAVILSDYAKGALFNVTAXIQRAREKGLPVLVDPKSVDFSRYAGATLLTPNLKEFEAVVGHCRTDQELEXKARALIHQYRFEAILITRGKQGMMLIQKEGAAINLVAHAREVYDVTGAGDTVIAVMAASLAAGGDFYEAAQLANLAAGLVVRKLGAATVTVPELRRALHQITASHHGILSEKALLLAVADARAHGETIVMTNGCFDILHAGHVHYLEAAKAMGHRLIVAVNDDNSVRRLKGKDRPINSLQARM…
296	PresentInGGIV	MRQTRRXFIDRHEGGXRIILVHIDFPTTQPDSLSEFKELAHSSGGDVLTVVKGKRNQPESKYFVGTGKAEEIQQTVHDFNADLVLFNHELSPAQERNLEKLFQCRVLDRTGLIDSLSEFKELAHSSGGDVLTVVKGKRNQPESKYFVGTGKAEEIQQTVHDFNADLVLFNHELSPAQERNLEKLFQCRVLDRTGLILDIFAQRAHTFEGKLQVELAQLKHLSTRLVRGWGHLERQRGGIGLRGPGETQLETDRRLIGGRIKMINKRLDKVVRQRQQGQRARKRSAVPTVSLVGYTNAGKSTLFNAITEANVYTADQLFATLDPTFRQLELPTLGKIILVDTVGFIRDLPHDLIAAFRATLEESRQADLLLHVVDAHSPDSSVMLEEVQKVLETIGAEEV…
314	PresentInGGIV	MLAAHLIFSGQIPIGPIDPDSYFGNPGAIMDPEIEKIATGKYTITLLSARNVQNTQPAVVHISVMDDANETFCPRVTKALKFTYEPQNTDFPWKGMLEIAITEQELFEIREKSKGHPLPVTKKLLKRGQGTIVCCGIYTKEPLKNVAEKGQYDTQCDDLNLGIFHVRAHKPLGIAQRLVHLPLPEDASSAAVATENLFGLIRFILVNDPAKKKIYLPISCFAIEKRIEQEHIIGYSQKDSLALSQRAYYEYKKDGTLIGLVALIGVDVKIDGKLGFLYHPVWREKQWALKFNEKMFYCAVSRSEKEKVFKPPYYLEPTAIIVDVTETPVKRLKNTSEDYLWLEVSQISAKFSLFCAQNNLKLEKADSKNKSPFVALSMESISELTGEQKRAFVKILNIP…
365	PresentInGGIV	MPKKLVPKDYEYIHLDLTTGEINFTSFNSLEELQASLKEGQIFFHKSVIFEEKPESGEIYSPKLISQIYRKEQELFEIREKSKGHPLPVTKKLLKRGQGTIVCCGIYTKELLKNVAEKGQYDTQCDDLNLGIFHVRAHKPLGIAQRLVHLPLPEDASSAAVATENLFGLIRFILVNDPAKKKIYLPISCFAIEKRIEQEHIIGYSQKDSLALSQRAYYEYKKDGTLIGLVALIGVDVKIDGKLGFLYHPVWREKQWALKFNEKMFYCAVSRAEKEKVFKPPYYLEPTAIIVDVTETPVKRLKNTSEDYLWLEVSQISAKFSLFCAQNNLKLEKADSKNKSPFVALSMESISELTGEQKRAFVKILNIPGIIFSSSTLAKARLESKLQYIGPALIEAAAD…
390	PresentInGGIV	MTWRQLTPEKSDQLRELIYRYLPYFHPMNLPNVLVSLSYMKGRWDEIENRGHDRVLFISLSDHCQNFKNDEIYSLFRALGRLKVQWPTVDLIFNKAFHDRASDFIKYSISMPSLINLLLWFSRMGINRYTADAGELVLGAWDQICKYFPRGRQMNSRDTYHLLIALADCGFTWDEIRGVEDDLLKALKKATEHTIFINAYPYAEKMLQALVKMKFNLADNKRHLPFNKKPKFETEVIHSIIDTLVIKAIGNDKARVISVLLYSAKLGYMRHTFPEGRAERMLGRIRGVLKDPRSQTIAPFTKIDMIIALVKMEMFPKVSSQREGVIQDIAINKIAYDATREKIKSSAYLIEAAIKAGMRPQDALSLYTPYNIYQTFGGRESITDIVWGIITEKTWGFQP…
460	PresentInGGIV	MKNFRVLGXASFLALGVASTSALADIDPMSGVIKAIKEVGLEVQALAIASKKSVSNMKYQLDKNLDLALQADVEKNNALQTVKNNAGTNTQNQISGTLLQFPEQVINASQLNDAQMAATIKNRKNLIPNLTTAIPASDTLYLTDAEDPLANTYGVAKPDSLYDNYFNFDSLFAPSAYNSDQQQAATTYLQYLTKPYQSLTDNIHFSELKDNLNKLSAEKRADKLKSFLNNPAYQKFQLAVRSLIATKSXAIDNFNTLLNERVPVKGLGAKVGMPDDPHLPKGYASPLQVENYIANQRINSPDWFKQMKTASPAVVAREQVLILAEIESQLERNHLDNERLLATLSLMALQGTKVGMPDDPHLPKGYASPLQVENYIANQRINSPDWFKQMKTASPAVVA…
494	PresentInGGIV	MEEVKSESYNEVIFTVGSNRQSFELDLYNAYISSLIEPETDSCFLSLXWLTAEFQDRFKAXETFPKINVQYDNYLLADTYGNKPQGSSFIQXVNQWPKLWNEMEKVTDVSEAFDVYSKYEDKSLKSQRFISDXTKLNLIYAQTHKFASLYPDAIIAYDFYDDREDILNGLEIFFKHNXDLLPKNLILRLHHYDGAAINTVSEIQGKGEIDHQYESSIKAMLSTELCGNALLRTGEVRLAQILNGDKLLQFKSNRDERLMLTQFRERYGQRLRSDIHGCFSFFRSSRLDYLKADLTVDEVLKHALYENGGRTKDIITQLGWVDEKSRVNSNYSPVLNRDERLMLTQFRERYGQRLRSDIHGCFSFFRSSRLDYLKADLTVDEVLKHALYENGGRTKDIIT…
512	PresentInGGIV	MFAQVTYIWMDGAQPTQKLRSKVRIVKHPERDITLADFPEWGFDGSSTYQATGKDSDLILQPVHFVKDPILGDGNYLVLCEVMNPDGSPHASNTRARLRQIMANGAAEHEPWIGFEQEYTLFQGVQPLGWPDRGYPAPQGPFYCGIGADEVFGRPLVEEHATACIEAELMIFGTNAEVMPGQWEFQIGYRGADDETPDPLTVSDHLWLARWLLYRIGEDYGITATLQPKPVKGDWNGAGKHTNFSTKLMRDPATGREAIEQAIERLSKRHDAHIAVYGHGLEERLTGKHETAPITQFSSGVGNRGASVRIPSAVASRGCGYLEDRRPGANADPDPATGREAIEQAIERLSKRHDAHIAVYGHGLEERLTGKHETAPITQFSSGVGNRGASVRIPSAVAS…
513	PresentInGGIV	MGRSFDFQDQGHSKDLKYAYEIMGLGEEASQEXVRKRYLELMKIHHSDKGGNDGKASIINEAYEILSPRTPQSNDQRTPVSNREKRKGSPVSKVEFNKWLEEDIDKYPSNLTFQSIKCSNTVKENLWKLIEAKQLSYEDLENEALQKPLSISEQADGLPTLLWKALCYVIFNNNSVTEYLCAEPNKTRIAKLAEMHSFRCLDEGKYVNLLSKLADVVYENNSPTCNHPKLFLFLILTNVKGVGLLSLNALDSTLVNSSYVCAKECGLEKFGCESKRKNKESGEDKESEERKEKLRIKISQLKEARKEIRHTVEEEITTWVKAYENKVKSEPDIPCTSGEVFSLRCKALNLCEKVDSLVKDYENRKEICNNVNEWGVFFNRLRSVAKLLGSLLTLICSYR…
525	PresentInGGIV	MKHFRRHTNPNPRDPVPLIRDFFRQAKDQRSHSQLLTSRDYATIREILKARSHRRFNSQSIANLLLAIAYHHTQWRFLPRDLPAQLWSAIAQNIERFNPQGIANTLWALATMGVRRQELEAQGLNDRLMGAVHHNAEQFNPQNVTNTLWTFATLSVKWEELEAQELNDCLLNAVHRNADQLNPQGIVNTLWALATMGVRWRELEVRELTDRLLEAVRYNASRFKSREIANTLWALATLSVRRGNMEAQGLRDRLLGAVHHNVERFNPQDIANALWGLATMGMKWPELEAQGLSDRLLEAVHRNAEQLNPQQIANTLWALSMMTVSWEYLQEQRLDQLLLNLINQNANQFSLEESTQIVWGAYWFDIPPPSEILLKVSHMDPPRSSHLHRRVASILSAQT…
542	PresentInGGIV	MKGFRRHANTNLHDPVPLIRDFFRRAKDQRPHPQPLTARDYATIREILEARRHRRFNGQSVANLLLAIAYHHTQWRLLPRSLAAQLWDAIAKNVERLNPQGIANTLWTLATMNVRRRELEVQGLSDRLLDAVYYNAEQFNSQDIANTLWALAAMGMRWRELEEQGLSDRLLDAVHRNAQRFSPQGIANALWALATTGMRWRELETRELSNRLFNAVQHSAERFSSQQIANTLWALAMMALSWGYLKEQRVDRLLLNAIDQSANQFSLEESTQIMWSTRWFDIRPPPEILLKISNMKPPRSSDLHRHVASVLSAQINGEIPIENEFFIQNCFYVDICIPSKRLVIEVDGPYHIPTKDEFKERLLRKWDYTVERVSYRDEDKIEERVNTIVDRYQLNPLYW…
546	PresentInGGIV	MTNETNLIDVIKRIKFFSSLPDEKAAELVPHFNKVNLQSGETLFYQRDDSLFLYILIKGKLISELSTASQEKIIVGTINPIETVGELGSLSGEPRSLTVKAATDSVVLELPNKIFKEFCQEYPAILTDISKFIVDRSLQIIKIMAQEEARKVNLIFPLLQKTSLNLSTEIQDIQRLPNVRLELILLQPENIDQPKNTKKWLEKFDFDLHHHLQLNQSDSWARLIRFMTGKATALVLGGGGARGFSHFGTLKALRENNIPIDAIGGTSVGSVVAACYAMTQDCNETMKLLQDLKRAAKHSFSLRNLTWPFISLFSSHPLTTLLMSTFGSTRIEDLWIPFFAIFANLVDKDEFVQKRGLLWEAVRSSSSLPGIYPPIVKKGKLLLDGGLINNLPVDTMREM…
591	PresentInGGIV	MIKKSIFLIAEVQIDDHLRVRPGEKIPVDGKIIEGASPIDESMLTGEPLPVVKSQDDEVIGGTINKSGTFIYRATRVGKDTALAQIIALVKRAQNSKPKIGRIVDKVSAVFVPVVIIVAILTAIGWLNFGPEPKAAFVLITTVAVLVIACPCALGLATPISIIVGVGKGAEMGVLIRNGDALQMASQLTAIILDKTGTVTEGKPMLSDFYTADGFDEKKLLSIAASVEKGSEHPLANAIIEGAKKYNIPLANATQFESIAGHGVKAKIENQSILLGNLHLMKNEKVELGGAPAHAERMADQGQTPIYIALDGKIAGIVSIVDPIKPDSQKAIADLQRAGLKVVMVTGDNPLTANAVAKQVGIEQVIAEVLPEDKAKKVKLLQQQGERVAMAGDGINDAP…
616	PresentInGGIV	MPIRTTNPSTGEVIKTYQEMTDQQVEDIINDVHYDYEKWRSVGFKERGGKLRRIAERLRKDKTDYAKLIATEMGKPITAGEAEAEKCAWVCDYYADHAEALLKPRIVNTDWKKSYVTYQPSGVIFGIMPWNFPLWQVFRFAAPNLMAGHGCLLKHASISTGTALAIEKLIQSADLPDNIFRTLVINTEKASDVISHPKISAVTLTGSEGAGKAAEACVESRLSNSGQSCIAAKRLIIVENVYDEFKALVIEKAQSYRMGDPLKKETELGPLARSDLRDTVHRQVRESIDKGALLETGGEIPESKGFYYPPTVLSGVRAGQPAFDDEVFGPVIALIRAKDEKHAIEIANNSKFGLGAAVFTNDNERGEKIAASELQAGTCVVNTFVKSDPRLLLGVLNIR…
674	PresentInGGIV	MSLKIVFAGTPQFAVPTLRALIDSSHRVLAVYTQPDRPSGRGQKIMESPVKEIARQNEIPIIQPFSLRDEVEQEKLIAMNADVMVVVAYGLILPKKALNAFRLGCVNVHASLLPRWRGAAPIQRAILAGDRPVKEIARQNEIPIIQPFSLRDEVEQEKLIAMNADVMVVVAYGLILPKKALNAFRLGCVNVHASLLPRWRGAAPIQRAILAGDRETGISIMQMNEGLDTGDVLAKSACVISSEDTAADLHDRLSLIGADLLLESLAKLEKGDIKLEKQDEASATYASKIQKQEALIXWRKSAVEIARQVRAFNPTPIAFTYFEGQPMRIWRATVVDEKTDFEPGVLVDADKKGISIAAGSGILRLHQLQLPGKRVCSAGDFINAHGDKLIPGKTVFG
678	PresentInGGIV	MKHFRRHTNPNPRDPVPLIRDFFRQAKDQRSHSQLLTSRDYATIREILKARSHRRFNSQSIANLLLAIAYHHTQWRFLPRDLPAQLWSAIAQNIERFNPQGIANTLWALATMGVRRQELEAQELNDCLLNAVHRNADQLNPQGIVNTLWALATMGVRWRELEVRELTDRLLEAVRYNASRFKSREIANTLWALATLSVRRGNMEAQGLRDRLLGAVHHNVERFNPQDIANALWGLATIGMKWPELEAQGLSDRLLEAVHRNAEQLNPQQIANTLWALSMMTVSWEYLQEQRLDQLLLNLINQNANQFSLEESTQIVWGAYWFDIPPPSEILLKVSHMDPPRSSHLHRRVASILSAQTPIKNEFFIQNCLYVDICIPRKRLVIEVDGPYHMPAKDEF
689	PresentInGGIV	MKGFRRHANTNLHDPVPLIRDFFRRAKDQRPHPQPLTARDYATIREILEARRHRRFNGQSVANLLLAIAYHHTQWRLLPRSLAAQLWDAIAKNVERLNPQGIANTLWTLATMNVRRRELEVQGLSDRLLDAVHRNAQRFSPQGIANALWALATTGMRWRELETRELSNRLFNAVQHSAERFSSQQIANTLWALAMMALSWGYLKEQRVDRLLLNAIDQSANQFSLEESTQIMWSTRWFDIRPPPEILLKISNMKPPRSSDLHRHVASVLSAQINGEIPIENEFFIQNCFYVDICIPSKRLVIEVDGPYHIPTKDEFKERLLRKWDYTVERVSYRDEDKIEERVNTIVDRYQLNPLYWEERKFLGNRTNQPLAEQKEDNSPKNPHDPGLGFGEV
752	PresentInGGIV	MDIAQLKKINDYCWTLRESAGVSSPIQLYGSESLIREMDDKVLEQISNVAQLPGLVNAAMTMPDAHWGYGFPIGGVAAFDPDQGGIISAGGVGFDISCGIRCLRTNLVWYEFKGFREAVADELYHRIPAGVGVGGFIKLTPSQLDEVLVDGAGWAIKRGFGIREDLSFVEENGQMKGAIPDNVSELAKKRQRNEMGTLGSGNHYLEVQVVDKIYDKEAAQAYGLERDQVLISIHCGSRGLGHQIGSDYLVALAKEASRLGVTLPDRELACAPIKSAEGQRYLGAMNAGINCALANRQLLTHLTREAFGKIIPSVFIETLYDVSHNTCKMFLITLVSKKNTSLMAKNGGFIFTVKALLALLGQGILICLRLIERLASQ
794	PresentInGGIV	MKDIKILGVDIAKDVFQLCGIDEWGKVIYTRRVKRAQYVSTVASLKVGCVVMEACGGANHWYRTFMGMGISTQLISPQHVKPYVKSNKNDRXDAQAIAEAASRASMRFVRGKTVEQQDVQALLKIRDRLVKSRTALINEIRGLLQEYGLTMARGAKRFYEELPLILASEAVGLTPQDVQALLKIRDRLVKSRTALINEIRGLLQEYGLTMARGAKRFYEELPLILASEAVGLTPRMKRVLNCLYTELLNRDEAIGDYEEELKAVAKANEDCQRVQSIPGVGYLTALSVYASVGDIHQFHRSRQLSAFIGLVPRQHSSGNKEVLLGISKRGNVMLRTLLIHGARALLRHTEFETMRADESKVKPEVD
820	PresentInGGIV	MPCIKTVNRILKRYGRITIEESLKRKKFIRFEHEHPNDLWQMDFKGHFRLTNKIRCHPLTLLDDCTXYSLGIIACGDERLETVKQALIDIFRKWGLPKRMTMDNGAPWGYSGSQNYTQLTVWLIQQTIYVSHSRPYHPQTQGKLERFHRTFKQEFLNRYYFDTLAQAQKGFDWWRDFYNDERPHSAIEAYSPSEIYHRSERSYCEKIQPYEYATEMRPYHPQTQGKLERFHRTFKQEFLNRYYFDTLAQAQKGFDWWRDFYNDERPHSAIEAYSPSEIYHRSERSYCEKIQPYEYATEMDVRKVNQKGIMSYKGRRYFVGEAFGGQAMGLMPSNENDIVNVYFCHQKVFKLDLNQPLNY
912	PresentInGGIV	MMNNITDSANLLEALEKTGKKYPQQIALTIQRDDQQVNYGYQRLLEKVDEFAARFKSANIQSGQRVVIISQNHPEAIVAYFAILKCQATAALIDINLPKKDIVQLIQAAKPSALVFSEELANLLSDTAATGYPAFDHYNNAALHVNFAKEAPLSEDETSDVATLLFTSGTTGNYKGVMLTHQNLLSQIESCRQALKITCNDRFLSVLPLHHVFPFVSSLLTPLIIGCSTMQISKIEGSFLLTAIQVHKPTILVVVPSILELFYQRIRGKINQLDSKQQKFISWLEKINQTSLNLLKLNLGKFSLEKSKITLAENYVISFPVALRLMVNCIWRWPDWDF
914	PresentInGGIV	MESLTPKRDAFTVLSYNIHKGFSARYRRFVLPDIREALRAIDADIVLLQEVQGKHXKSRLKKFAHADLPQTEFIAESKWPHYMYGKNAVYGSAHHGNALLSNFPFKMVENINVSLSQRASRSILHAIIDYEPTVELHVICIHLGLFRAERDYQLITLSKRIEAHVPSHAPLIIAGDFNDWRRGAFNYMEKELELKEVYKVLEGKHAKTYPASRPTLEVDRIYYRGLKLLSGEIFNEIITLSKRIEAHVPSHAPLIIAGDFNDWRRGAFNYMEKELELKEVYKVLEGKHAKTYPASRPTLEVDRIYYRGLKLLSGEIFNENYWKKLSDHLPLHAKFAIE
1008	PresentInGGIV	MVLELGGNDAYLILKDADLEKAAEACVESRLSNSGQSCIAAKRLIIVENVYDEFKALVIEKAQSYRMGDPLKKETELGPLARSDLRDTVHGQVRESIDKGALLKAAEACVESRLSNSGQSCIAAKRLIIVENVYDEFKALVIEKAQSYRMGDPLKKETELGPLARSDLRDTVHGQVRESIDKGALLETGGEIPESKGFYYPPTVLSGVRAGQPAFDDEVFGPVIALIRAKDEKHAIEIANNSKFGLGAAVFTNDNERGEKIAASELQAGTCVVNTFVKSDPRLPFGGVKHSGYGRELAAEGIRSFMNVKTVVVD
1075	PresentInGGIV	MGLVRFELQRDCAYKTLKFAIQFGHLSLQKNKYLAVVDYLLNESASKEALRELIKGGLGLVLLNVAAEVGDLDSIILLAEAGANPNLRHSYPFSPLKLAARGGHKKIVNWLWNFKSDQGERPSDLEKFEALCYATERGHLSCIKILMDEGIRVKPLSNDEAVTLLGEAAENKHHEIVEYLISQISFLLSPAQLRMITYIAIENGSFDCIRILHRYGADLFAIYPDGSTLLIVAARKSYAHHFQRESINFVVTHPPNCWRYSRILFLAMTRFHSSRLIKHENLLNRVTTILAHRPN
1090	PresentInGGIV	MKKMLLFLSLIAIALLITAWRASSKKVPGDDVLVXGYTSKTLNAKVNGSPLKRVNXYFTVIPYDYYQVTHTARTEVAELIKKLQNVNNLNTLVKKAGNYFKNRPYNAEGAEGEGDWCTLTQRGCAHIQQDPLYRTDQFDCQTWVQTALALINARNINDYEKNILAIEYGAAHTDSIRYYNRNNFISSDFNPVNQASGLLKDVTNKGVFSSYARKTXALINRQKWFAYQAKPNLIGENVRVIRTMDNEREKYQRRHRLRTECVSLGAFVSRSFSLRKHYFSKNHLQQRQSRQ
1102	PresentInGGIV	MYLGIDLGTSGVKVILMDDQQTIITSSTARLTISRPQSLWSEQNPNDWWGATQNAIRKIKYTHANELKKVRALAFSGQMHGATLLDKNDNPLRPAILWNDGRAMAQCHTLLQRAPRALEITGNLIMPGFTAPKVLWVQENEPALFQKIKKILLPKDYLRLLISGDYATDFSDASGTSWLDVGKRQWSNALLTATGLTPEFMPALYEGSAITGAILPAVADVFGIPKTPPLSAAAITRQALLASTLPNPARLSCPWGLPAFTLSLANVLNRILYPLFILIVTVSLIYGIK
1108	PresentInGGIV	MTNEDFLIQGPVGQLEVMITRPKGIEKSVTGIICHPHPLHGGTMNNKVLTTLAKALDELGLKTVRFNFRGVGKSQGRYDNGVGEVEDLKAVLRWVEHHWSQDDIWLAGFSFGAYISAKVAYDQKVAQLISVVTTLAKALDELGLKTVRFNFRGVGKSQGRYDNGVGEVEDLKAVLRWVEHHWSQDDIWLAGFSFGAYISAKVAYDQKVAQLISVAPPVFYEGFASLTQMASPWLIVQGDQDEVVPFEQVKAFVNQISSPVEFVVMSGASHFFHGRLIELRELLVRNLA
1174	PresentInGGIV	MKDIKILGVDIAKDVFQLCGIDEWGKVIYTRRVKRAQYVSTVASLKVGCVVMEACGGANHWYRTFMGMGIPTQLISPQHVKPYVKSNKNDRNDAQAIAEAASRASMRFVRGKTVEQQDVQALLKIRDRLVKSRTALINEIRGLLQEYGLTMARGAKRFYEELPLILASEAVGLTPRMKRVLNWLYTELLNRDEAIGDYEEELKAVAKANEDCQRVQSIPGVGYLTEGDREQLKLGAIENVGFKRVARMQRSEIRENNDVLYRPRISLRCIRAT
1178	PresentInGGIV	MKSSSLPRIIVRKLFLFSLFLITSTTLAWDGHFSLSYVALKNMPEIAHKATIPAETLTAFLQKERLGLLKLLRENEIWSQQNIPYYPPVPHDLVFKGDDSKPLKMQFVEAIRINPNLKFPLFVQYPPDEKHRIQGHPLVKRDVMLPLVTKAGWVYVPNPPLEGLSPGEKVSPLEIITSASDEPDYGMDTDLWENNPSWFAKEDHWGKQPFGDPGLLLSSQAPFHMAFYYESPLIYKWPLSLNILILNIVFIFIGYCLNTLFKQVTLIGDIAF
1180	PresentInGGIV	MKIVLALIATVAVGLGTESLAQGAAVEEESGLYTNGDLVGVKPKVTNLGSIDDGGIIYKAGGGYQFNKYFALEGNYTRFPNLKSGRVIPEKSNTEIYAGTESLAQGAAVEEESGLYTNGDLVGVXPKVTNLGSIDDGGIIYKAGGGYQFNKYFALEGNYTRFPNLKSGRVIPEKSNTEIYAAGKAIIPLKKGYNVFAKIGAAQVSITTVPGMEDVSGINLSNTHSEILPYGGLGVGYSVSQKVGFNLQFAGTPEGDNIPARYAVMGGLSYNF
1185	PresentInGGIV	MQPTAETPLLAEEKYKDEEAKPTKAMLGEKDELSRLPDDVLESLSPFLLVKEARKLSIVDHNLYDRITNLTLFSSSFAHEEKKIKLQLAEQSLKRIEQNRREMYSRRRMYISFFPLSMACLPCLIHDRFFIFGPLNEKLSIVDHNLYDRITNLTLFSSSFAHEEKKIKLQLAEQSLKRIEQNRREMYSRRRMYISFFPLSMACLPCLIHDRFFIFGPLNEFQRFQQRYPQDYQNIKSILPDNSENSLTFMQVRRSLQILKEEIRQSGSLGK
1188	PresentInGGIV	MKKNLIVILTSVFVTVGQFAMALYLPALPALTTYFHTFPGVIQLSLTLFLIAFGFSQLFYGSLSDCYGRKPLLLIGLVIVMIGFLIAVFARHLSLLLIARVVQGLGAGSVSVLARAVIRDRFEGKKLVQALSLLIMAASLAPMIAPFIGGHIQHRLGWHSIFIFLFFYSGLILLGIFFLLPETKKTESVPFKMGALLNNYKLLLRHPYLYQIRCVYYYGLRLSNSLFVNFSFYFSKRIKAECCSIRYYYYAAGHRVFCGKLSFYTIDKVF
1205	PresentInGGIV	MVTHEKSGGSLLKQGLRPKEYEKHADEINVKSFVRENVNVHLGSAVVPVVGLGGGLPTHVIEDANFLTSNSPFSSSSTLHSSLDPLSEHTDNVVTHLAEPSTGESESLLEFAEAPTSGLLPGTVAPGTPVVGENIYAENASALAEEAPAPPVTAPPEEEAPPETGLPPEGEPPVTEPPEEEAPPETGLPPEEEPPVTEPPEEETPPETGLPPEEEQGPGRGEGRGQDKEDKEDKENQGKGKGKGENKEGDDDGYSFEKADSHELD
1226	PresentInGGIV	MSIRPHLDNQDIDNRELSKSQKQNRGSVVNYATLFNPGVETLRRDPYLWELIVAINSRETDQVEEVLEKTEREKASERKPETIPNNRSGLGALISLSPTLLPDYPIEYAFEQNYATLFNPGVETLRRDPYLWELIVAINSRETDQVEEVLEKTEREKASERKPETIPNNRSGLGALISLSPTLLPDYPIEYAFEQWKLTPAPDMAYLEALVRHRKQVNMLIPPDKAISDTQIVELAKGDESLESIVALSMNSKEPSNTRSL
1227	PresentInGGIV	MKSYYLEGNPLRKWLVLTAVCLAVFTITVNTTAVMNALLAMSNELHLTPIALQWIVNAYMLACASFIVVGGQLGDLFGRRNMFFVGAGFFIISSLIIALGHHPTTLIVGRALQGLSAAIVVPMTLAITKFAFLNEKESFAIALWRGAVGLGFAFGPVISGIFSTYLSWRYIFWANIPLMFIAIIMARLFARKSRGAREDIRLDLWGLAFLAFGLITLTLGLVEGNVWGEFPKNPYFINRGCFSFIGFLVFGTPRPKSTRSF
1268	PresentInGGIV	MKDIKILGVDIAKDVFQLCGIDEWGKVIYTRRVKRAQYVSTVASLKVGCVVMEACGGANHWYRTFMGMGIPTQLISPQHVKPYVKSNKNDRNDAQAIAEAASRASMRFVRGKTVEQQDVQALLKIRDRLVKSRTALINEIRGLLQEYGLTMARGAKRFYEELPLILASEAVGLTPRMKRVLNWLYTELLNRDEAIGDYEEELKAVAKANEDCQRVQSIPGVGYLTEGKAKELPCKKRVAGEHKELVTLSRNSHAAT
1298	PresentInGGIV	METTTKLAIGVSALCCLASAAFAGGPDIPMIDMNGFHIGLGFGYKSYTYDQLGTVTVVTTDGGTILSALHPVSASITQFGPVGELGYTFASDWWIAGVKAQYQYDNVRSVHIMDASLVGSTYRTRLGSHLTAMLLAGIKVNEANAVYLEAGYSTVWGKTTLFDPGPVAVSMKNRLNGGIAGIGWRHYFMNNVFLDLSYDYALYRSKSNSVTLSSAIASAEEAAIGVLGTVRNPKRVAINGITATVNYLFNI
1300	PresentInGGIV	MMTKDISHKLVVAISSRALFDLDESNAVYEQEGVDSYADYQIQHENEILKPGVAFTLVEKFLKLNQKGAHLFLSTHAQDVRKALEAGHAAATIFSSATTHISPKEELRIAFDGDAVLFSDEAEQLYQQAGLAAFTVSEQKAANHPLSGGPFKGFLAALQQLQSRFPSDQCPIRTALVTARQAPAHERVIKTLRAWNIRIDEALFLGGLEKGRFLQAFEADIFFDDQHRHCQSAAQHVATGHVPNGILNENV
1314	PresentInGGIV	MLAREAXPVYFIPAKILKPFTIEEIDTLFSLEIEWNKHPLYFATXIKILSLVFQKTSEKWKKEIVGSCLYKECVARALLKNNSPCVSFLLERISESYRRAILQSVLPRLEENSSSQLDLIREKLIQYYIKILSLVFQKTSEKWKKEIVGSCLYKECVARALLKNNSPCVSFLLERISESYRRAILQSVLPRLEENSSSQLDLIREKLIQYCPELPQKCTIVSEDNPFSLWXKQNQKGVEWGDYTLTHKC
1328	PresentInGGIV	MTKKPRIVVIANQMNDRQLAIIQVCLLVGREFSPLSIQTLALLIQRIGIVPEKETKEALTAVNLLNPYPEPKSTDDKETAHCSYRKPDERSTVSNHPSLSTCWAGIFSSVNSNSGSFDPTNRNSTSDEHDKRRLTPKMRHKAGRDKDELHLQIDPGIKMLEVAATAINLPNSTPELKNTGDETAHCDYRKEQPSVSNPPSLSTFRSGTFFHANLNSNSSNPTNEERTSECGKSHLLPKMRHKARFR
1337	PresentInGGIV	MCADFRERGCDTAALYSEGDLQVHSLLSCANHHFLKKQFYFDIDNSLLNRAMSLEKQKTILHETVVRELIVLKEVYPDAEFIILTSRVRKDEGNENSPTSLASINRVLLERIGFRFSRVIYTSQYKEVDGIVKRVAMPKIEFILKEIRENSGNMKIIYFEDSRHEIRHAILKVFTAELEKVDFKIIQVRQRGDLTKKANDRLCRFLEFEKKEKQVLRALSFLFKNPLPADPTMEEKKSRFSRGL
1338	PresentInGGIV	MLEKLIFGKLTLDAIPLHTPIIMGAGVFMAVILVAVLVAITITKKWSYIWHEWITSVDHKKIGIMYVLLAGVMLLRGFSDVILMRSQQAIAAGANMGYLPAQHYDQIFTAHGVIMIFFVAMPLVFGLANIALPLQIGARDVAYPYLNSFSFWMTFVGAMLCNVSLVIGDFAATGWLAYPPLSELYYSPTVGVDYTQLKNIFCNINTQYFNIFHGPSPFFENRNSMLAHYDAVFKGWVHFIGLLY
1340	PresentInGGIV	MKPQSNSPGSYDDSAEPVYWWALAYGHEEIARWLREVLEVKPNPIDINGCLIQASRCEDLESMERLLKIGERELGKDISKRLVPFADAVATACEAGKIRALNKLIAYIDEETLKKELNNGRLSSNAHWSLGALIAKACASGNLPTVLRIEALVEHECHPQSLYIKSDDGNPLWKKEIVGSCLYKECVARALLKNNSPCVSFLLERISESYRRAILQSVLPRLEENSSSQLDLIREKLIQYCNGL
1350	PresentInGGIV	MTREIMSQKKTFSHYENSYIWVWPNSEEKPLLYYIQEGLPRSLALTNYDLLQSLLKRKNFTAEETHAEDKIYLTAEDVKFYITSNGGYRTKALNQIYYALWQSTHQNAAAQALENALDYFCWNENESLVSLEDIKKQIEASADSLLIVERWLEKMLQEDTPWRSDFKARIVILLQLKIDSLPLLHWLIWLPGEEALLDKVFRALGESVIKVLPICHSSFGNAQSQQQPATFSLDCRSNYQSRK
1363	PresentInGGIV	MKDIKILGVDIAKDVFQLCGIDEWGKVIYTRRVKRAQYVSTVASLKVGCVVMEACGGANHWYRTFMGMGISTQLISPQHVKPYVKSNKNDRNDAQAIAEAASRASMRFVRGKTVEQQDVQALLKIRDRLVKSRTALINEIRGLLQEYGLTMARGAKRFYEELPLILASEAVGLTPRMKRVLNCTQLKNIFCNINTQYFNIFHGPSPFFENRNSMLAHYDAVFKGWVHFIGLLSYWAPEAA
1397	PresentInGGIV	MPTNLETDTQKIKDLSQKLLGLLEARCCTSLGDNWLGSAFLREALEAYSNASLEELMRKLLDPDRTKLEQIIHELDALFDHIYNSSSYASRLAFFLVLAVLILTIDDFLRNNRTVAIIAIASGLTTGFCNLYWSSEKLPTVKKALIEVLLKFTSNEIIDAYHQDYKELQYSKIADYYVPLNEEKKKAAITGALDEKKENKKKPDSCLTSFFMEKNSPGFQRPTHSITIRFGGGF
1425	PresentInGGIV	MQSELRENLLDEYKEEKKDTGDYYSIIINDPPTPTNHSGDEIDETKTFDEKALVTSVVSQISQNESKQIFPPSAADLPYFIKNLNLRQQKDLAKNFPAYFEIHPWCFWSETNFPKGSDCIKNFESVPTGTFEGVVAPFLDLKDKVNLAMVSPNVRCQLIIGLYSGNSYKDCQRLKKEENIKIMEEARTTLEEMIALKILSRQKRLVCSVVLPSCGYDAGGSWSHYYCSSK
1436	PresentInGGIV	MPPEEEPPVTAPPEEEAPPETGXPPEXEPPVTXPPEEETPPETGLPPEEEQGPGRGEGRGQDKEDKEDKENQGKGKGKGENKEGDDDGYSFEKADSHELDPPETGLPPEEEPPVTEPPEEETPPETGLPPEEEQGPGRGEGRGQDKEDKEDKENQGKGKGKGENKEGDDDGYSFEKADSHELDPNGFSDHEAHGDTHSEGASVQEYHTGEADVDISGDSSGGVDQDPSG
1470	PresentInGGIV	MSRVDPGLKDLFANLLSEIESNILDKGQLFKSATPSSITLHYLPGYLQKFSTLDYRHLSSDEEHHLKKTIQSFIDELQCCPFNKKIYQGQLCQRICGLLVEFGKAGVFLPDMDNSLLWLEMSNNDMGKFTKRGKRNKRTRDVDGAVTIYTANVSTLTKTESWNSIFEAQDILPHDCSESVESINKYLIAWKKEKGRIGKNHPVLLRCSFWRFMFNRDSAFNR
1506	PresentInGGIV	MVHSLKPIATKNTLVEEGSDYVHAATSENTRLAYQADIQHFLSCGHTLPTTPESIEHYLRTCADHYNPRTLIRRLTALRQWHKLKSVSDPTQSPLVLKTMRGIARLHGRPKKQAMALRLKDLDQLISYLKESPSLKNTRDRALLLVGFFGAFRRSELVSLRWEQVSFVGEGMILTLPRSKTDQTGAGFSLAAPEEVPIVFHDSDNCDLKGSHSNST
1515	PresentInGGIV	MRDIAHALMNVLRMEDNPIHSLRLNVVEIPGNRILLNLRQEAPILSSQAFQWLVELYNPPFNPYPVAHIIRIRIFLTYSILKLLPEDYVPDVNARLILYKRLANCKNKREIQALKEELIDRFGPLPPAAQHLLQSAELRLIANELGIQKINIGSKYGYFHFDKKPAIDLTKLIKLVQTQPQRYQLQGDESLRFILSNPTPQSKLETIYELIKNLK
1536	PresentInGGIV	MKDIKILGVDIAKDVFQLCGIDEWGKVIYTRRVKRAQYVSTVASLKVGCVVMEACGGANHWYRTFMGMGISTQLISPQHVKPYVKSNKNDRNDAQAIAEAASRASMRFVRGKTVEQQDVQALLKIRDRLVKSRTALINEIRGLLQEYGLTMARGAKRFYEELPLILASEAVGLTPRMKRVLNWFYPAQTASRRGKPLQLSPAHRYDHSCYF
1560	PresentInGGIV	MIRRKEEKYPKDSPSFSSENPLKTKRKQPSPTLGDESGLSMKGKESIEESGELVKRIRVLEKVLKEQQKKIKKLEKDLGNFSEMFNIRIEALEEKGLTQERNRARLRNRRREERQGNIQPLFPPPTPQLSPLAPLTAFPLGNQFLLPPQSPFSRSGLHHLTILSRPPAPLRLRHFPFHCHNLLLGLLLIRCLLFSPRLKTKPAKRS
1561	PresentInGGIV	MVPLTAKLKTGDVVEIVTNPNSFGPSRDWIKLVKTNKARNKIRQFFKNQDKELSVNKGRDMLVSYFQEQGYVANKYLDKKRIEAILPKVSVKSEESLYAAVGFGDISPISVFNKLTEKERREEERAKAKAEAEELVNGGEIKHENKDVLKVRSENGVIIQGASGLLMRIPAGLQSEKLPSHSGVSCHSGRAEEMALNQRTAETCKR
1595	PresentInGGIV	MQDDDYWKRPTTDEVLRFFTTLNKYCAINLCSTKSEEEREERLAPHFAKLIILASGCWNHIPFGFNHAFEHYDFEGDLYLRETVIEPYKIKNKTGSLINPDNVFLPKLLSKKTSEIDDFLKTLPFQKLKWINDALLSPEMEGLVGKFFVDKITFVTDKCNELLSLLEKQNLQTLGTYFLREMASFSQRTWKKNFWRFAAFV
1598	PresentInGGIV	MKKLFGATTIFEKNTRPAIIRACSRLPHGQQPEIMIVACCDSRVDPALILQCDPGDLFVVRNVANIVPPYEADESHHGTSAALEFGICYLNVKHLIILGHSQCGGINALLNSENLKQNDFITRWVSLIKTNSSMIQDANQFSKEALTHSYQNCLTFPWIKERIQQKKLSIHLWFFDIKEGEIFAYSFENKKYQQLISNAQN
1613	PresentInGGIV	MPKNTNPDPRLSLIASKWYEERKKTCPWIKAQKPTENTIGNFVNLIKNLGNPSDELINPTLEALLLEDTVITEHLPFSGRIGHLLRASKNLLNYEFTHQEVQELFKVLSLKELLYFSNMNGVFKKLREFNFTKEAIFEAVLKIKEKRENEENVSLLEELMQCLQKNKSHPEYLYAWRLLLNPPILTVAIAYLPPILQLC
1620	PresentInGGIV	MLLSFKQINCEKISAIWNEGSAILHCFPFSSLGFASSAQPTGFGWEFISAFVIFRSDGSASYRDYSVHISFWRDLGILENFFRHSVSDLSQNGFKRLAKSANLSKRHARVTLNSLGFASSAQPTGFGWEFISAFVIFRSDGSASYRDYSVHISFWRDLGILXNFFRHSVSDLSQNGFKRLAKSANLSKRHARVTLNSP
1621	PresentInGGIV	MKNSNKKWLEGWRSSLKEKLELIDEQHFNVWRGQEILTQKGIKKFVPEGIAGIYNSIQSILATQFLYNTMQRKFYPLQNIQPLLQKIKKIASEHKKEREGFWGGFKXTPATFIYKLVNNINFPDEIIYEDQSKAEISNDDFKYSPXPPRTSSPLPRXSRAGGDPAHTVRSALKARLDPRLRGDDGLYVLLVGNDRVKT
1636	PresentInGGIV	MRSIQVETNEWIDQLKADAQNKQPSIIENLIKQKVLMSFDERTALASIINPIILNDDVKSLEILLRFYKDLHIGWKYYKSLEFALLKGCKSVARYFLSEKYLQVKKFSGKQGFSLLTIATEQDDINSIMTLLKVDANPFFTAKYGVLPIFIAAKNGNVKIVQRFLGEALRELIKGGLGLVLLNVAAEVGDLDSIIL
1644	PresentInGGIV	MKDIKILGVDIAKDVFQLCGIDEWGKVIYTRRVKRAQYVSTVASLKVGCVVMEVHHHAAHLKTGYGGYILSTLNPSRVDHFTPLINSTQLKNIFCNINTQYFNIFHGPSPFFENRNSMLAHYDAVFKGWVHFIGLLSGFDGKKVLEIIRSTNVVGLLLKMGKCRAPLISKRKNLKLVNGWLEFWISRQPLFLVYG
1661	PresentInGGIV	MRDSRRENGPTNGLWVLYPQGHPHWSPWRGQGLGTHWALGQQCYFPLLCLPGAHSSLAWRHLQLRWSSFCSLCCQRGAVSESESSVMKEKRQLTATKGGPTGGEPCPRVSVTLPALREAERSLTQGDHLAICCRDSEPGSHCYILTSCRFLLFSDLGPSLQPVLNDSLHLNEKAAFQIAVQLESASRVLKPLG
1693	PresentInGGIV	MIKKFVKVILPLFIIAILSIGGYFYWQHQNRYPSTDDAYIQADVINVASRVSGTVSEIDVRNEEHVQKGQLLFTIDPAPFTIELNKAQAQRDATRQKIQAADMAVKSARATVVERKAELTHTRLETKRILTLMKKQFVSRSDGDLAIKNLHVAEAALNAAHWLEPTRFGLRLKRIKVDKRSLHRRAVN
1696	PresentInGGIV	MKKFKLYKIGFQWFCLLIFHCYCRFSVCGRKNLIKGAYILCSNHTSHMDSPALMLATRCSFKEFSMLAAKDYFFKRRGKIPFSAKLMNLIAVDRKHPVKALREIRRHCKNFKEKKHKLIIYPEGARSTTGELFLLKKELLSQRLRSIYPLYLFILKELKKLSLKGLEWSVLGELKCISANRFIQTQS
1702	PresentInGGIV	MKKLRLLFFANQLLVVKRKNFCELPAFDDWPEWXGDLKYPHNLGVYNNCYCYAAEVDEQFDKDENYVWMSLRSAVENIDQKWFSVAARAYQIINWDKNHRYCGRCGQETKKNSNIFERQCLSCNLFFYPKISPSIIVLIRKANKILLARKAEFPAGVYGLIAVSLNRVKALKKHCIVRLQKKWVFL
1707	PresentInGGIV	MIQVNKSPISFLGLIIWLIAALFFLYEFFLRTFIGTVAHQIIPDLHLTPESFALIGSAYYIAYAIMQIPVGVLADKFGVKLIMIFAVLVCAVATWLFAQSTGFGFAFFSRFLMGFGSSFAFICLLVIAVTWFPRRYFGFFAGTSQFIGTMGPLLAGGPLVFFSQRRTAIGVLCSVLLRLSVFCWRC
1728	PresentInGGIV	MKDIKILGVDIAKLLVGFFGAFRRSELVSLRWEQVSFVGEGMILTLPRSKTDQTGEGERCVIPFGNEARCPVRALLDWRESAKQWEGFIFRRISKTGTLGKQAIGAPYWNRLMRQLAAAAGLPHSSDYSSHSLRRGFATESARLGASMPAIQRHGRWRSTKTVVEYVEAGRQFADSAVNVLFEF
1729	PresentInGGIV	MLAKPHNSVFSPLSSVLCPLSSVLCPLSSALHTYMDPPLLSTISFDEKKAVAFVYPASRFKLATIGALMNYARFYASVGDIHQFHRSRQLSAFIGLVPRQHSSGNKEVLLGISKRGNVMLRTLLIHGARALLRHVKNKTDKKSLWLKALIERRGMNRACVALANKNARIIWALLTRQETYRCGA
1771	PresentInGGIV	MRSAFNSLIIVLFSITGLSACVPLEPRFRGLEQPPANRAVIYVYRTHHLIEGAGVKDDIYVDGILKGSIGNGGVVVIKVAPGKHVITRKLHDGLYPLPTNRVVHAKAGHSYFFRIDWVSTGGGKELVPRWNAPNVNRCGPKFYNPCCACDSCSRAIHAEVDHITRLWGIRCEPYQKT
1800	PresentInGGIV	MSNRKSLSAIAPLFLVLFIDGMGLSLLFPVLNAIIIDNHSNFLPAATTLATRDFLYGLTVGIFMICWFFGAAILGDLSDTVGRKKALLVCLIGSFLGYLLSAFAVGIHSLTFLILGRVIAGFTAGSQPIAQAAIVDVSSEAHKARNIGLILLAISLGLSSGPSLGVFYRIVSL
1802	PresentInGGIV	MTIWKVKLSLFLNYFIFAILLNCVGTVILEVINHYQITKSQAGTLDAYKDITIAVFSFVVAAYLPRLGYKTSMLLGLALIDVACFLTPLINQMWMIRLLLVSVGVGIALMKVCVYSTIGLITKNEREHASFTSLLEGVFMVGVLSGYWIFGFLLIPPARVGLMLFGLSALWPL
1803	PresentInGGIV	MDTRARNTFFFYLLCKVDKLTWTPPGELLERIEWLAAAYNADEQLKFLLSKQLASSHSNDGIKTWMWLCRNDATCERLESLIKTLNGWDIPLILLINFELIRTWENETNFLAYLCSSEEGRTLLYSQRLTEGRPIIDGCIGTNRNFSCIRASYKIFEKNRRFWITSLDGALCQ
1804	PresentInGGIV	MSRQPTNSQQDIEPPNVASDRTVASTAAVEKKDWLPLELQNIVLAHLGHPPFLSHAPSWGSFLTGIAIQIGLEGIVRGKLDPETSALREEEPQINIHQTNIRVKFPADPDYSIFDKYLTQKEETEETEETEETEETEETEETKRTSQVSKDTMFGKPSWEIPPEASNPAPKPK
1811	PresentInGGIV	MTKSVEIDLLIIGGGINGAGVARDAAGRGLSVILCEKDDLANHTSSASSKLIHGGLRYLEQMKFKLVHEALKEREILLQTAPYLVYPLVFVLPHDAHLRPVWMIRTGLFLYASLARRQSLQGTKRLNLLNAPEGTPLKEKFTLXFTYADCTSLFPNGTKGIMLIFYKIQTSE
1819	PresentInGGIV	MMLNNEFFDRDAFEVAQNLLGKVIHVRYGKQWLCAQIIETEAYYKHEKASHASLGFTEKRKGLFTPAGTIYMYYARGGDSLNISCQGEGNAVLIKSAIPYREAKNLEAMIATMQQLNPPKNKAACRKSEKLCSGQTLLCNSLNLRVKEWDQNSFQSSIFLSAITVIALQKL
1824	PresentInGGIV	MILALPVSAPNLVVQELFCEPFYVALPKHHPLAKKKSVTLADLEKETLLLLEEGHCLREQALEACSMTAAKTETGFKAKATSLETLRHLVAAGAGITLLPALSVNAEKSELAIKSFNATIPSRSIGMLWRDFSARKECCETMAKLISAEVKKHPKLKTRAPLKVMERKLE
1837	PresentInGGIV	MVRSSTRFHHHAAHLKTGYSGYILSTLNPSRVDHFTPLINSTQLKNIFCNINTQYFNIFHGPSPFFENRNSMLAHYDAVFKGWLHFIGLLGPRGGLGNLHFQSHPESPLSLYFGRPPAHWNEGRFLHRSAESQPYPFVILAPLSSPRRRGSSSAHVCSAPKVRLGSRL
1840	PresentInGGIV	MRTVNQNTLQQLINQLNNNSRAQTTKRIGDIGALLGFVASIYLGVLGGKFAKRRHWPTPAVIFYALLTGTPLSITFSKKTRDQFMKWQTKLPDSWKEWSKTVGVALLSLTVTIPITALSHEEIKSIPEIGTQGVAIASDALVSNPDFIISLVNQYFIISNHCFCPPGK
1849	PresentInGGIV	MENDHLQELKVKIFADGANLEEMVKFSTHPYIKGFTTNPTLMRQAGIFDYEAFAHQALAQITKLPISFEVFADELDEMEDQARYIASWGNNVKLKSPLLILKANSQALSSNVYRRMALLSTSQPLLLTHKSKKFVKALLMILLVSFLYLQAESPTVDETQRITCEKH
1851	PresentInGGIV	MSRQPTNSQQDIEPPNVASDRTVASTAAVEKKDWLPLELQNIVLAHLGHPPFLSHAPSWGSFLTGIAIQIGLEGIVRGKLDPETSALREEEPQINIHQTNIRVKFPADPDYSIFDKYLTQKEETEETEETEETEETKRTSQVSKDTMFGKPSWEIPPEASNPAPKPK
1855	PresentInGGIV	MSSLSWPRPSPRPGPCSSSGGNPVSGGVSSSGGSPSGGNPVSGGASSSGGAVTGGSSSGGNPISGGASSSGGAVTGGSSSGDRPASGEASSSRGGAVIGAPSSGESSVSEDVSSSGGAVNGDSPVEGRPVSSDPPSNGAATEGAPSGKPVSVGGAGASSANAEAFSA
1861	PresentInGGIV	MVRELLGLTYYSRSRYTLHGVTQFNGSFLDGTPIFIKNGIVVPQARPDTFIFSDFQALSEKFGLFLHLTYTLWSILQSITVENVAVPNPPYDSNTFTIDFKYRNAWRIGFGGRYAPSENWIFFLGTTFDQTPVPSPQYRGLFSQKLTESTCGPRLLENSPNTSARV
1872	PresentInGGIV	MELKPAGDRSPVVFPRDGCWGLSSSVSVLRPWVRALSAASVSLQVTPSWLEASVCLGRDVDGLDSWAEANGMRFSKTKRRVLHFGHKKPRQRYGLGAEWLEACAEEVGVGVLIDARLKVSQQRAQVAKKADGDLACIRKSVASRNREVIVPLYSAHRRRGGSGET
1875	PresentInGGIV	MPLLRITIPPDKIGLSLINRVPIDINDWVQSNIDDIYRGAFLFGKKERNITFNDGWPPEKVNDLETLGVVLQKGATVSCSDIETAYQKIDRSNAGSSQVQRQAVDNLKEYIALEIGRKFYDNILKNESQRQAFFTMSIQCRWWNRYGNLRLCFSTFSRKTSRY
1880	PresentInGGIV	MRLMVAKAIGIKFMTICFFEGITVIVTFFIFALAFALSLIFFIFFVFFILASPFPAARALLFFWRQPCFGRRFFLRRLCYRGLFFRRQSCFRWCFFLGRFCYRRLCYRRLSFRRQPCFRWRFFLGRSRYRRLFFRRQPYFGWRFFLRRCCYRGLLFRRQAGFW
1924	PresentInGGIV	MIKGKLISELSTASQEKIIVGTINPIETVGELGELTRKSSSYRSELCYKVKGFSCGSLEQKFEHLADALWHELRIKGNLQNRKTIKISNTVPSSPRIKKLCLEIFQERFIGTYIKFAVDDSALNQSKLTAGLRNFVWRFFRSGLLEHILNLLLMIAH
1928	PresentInGGIV	MTMEQFSSSELKTILHSKRANLYYLEHCRVMQKDGRVLYLTEAKKSNLYFNIPIANTTVILLGTGTSITQAAIRMLAQAGVLVGFCGGGGTPLYMGNDIEWMTPQSEYRPTEYLQGWMKFWFDDKKKVARGKNITTCSYGIFRGCLEKRQGAESIGI
1929	PresentInGGIV	MKHLFLGISLLISSSFAFAFNPFSEPVGNYRQSCSACQVFNDQLSCLCKDRQGIPHQTSLRLSPRCRFVENINGQLQCTRYRPRYPHHYRFVKDFPAGPIWNKQMHKTNARRFAQATALVGRAIGTPCAKAVSRSVNAEIGRAGPVKICVFDLNTVH
1935	PresentInGGIV	MNLSFAASSSTCRLQFVDGPYSYLNFANGTPPNCTHLTISNITPAGQYNKVGMPDDPHLPKGYASPLQVENYIANQRINSPDWFKQMKTASPAVVAREQVLILAEIESQLERNHLDNERLLATLSLMALQGTQNSEMELQTNTAADLNKLIDQIGK
1936	PresentInGGIV	MKDIKILGVDIAKDVFQLCGIDEWGKVIYTRRVKRAQYVSTVASLKVGCVVMEACGGANHWYRTFMGMGIPTQLISPQHVKPYVQSNKNDRNDAQAIAEAASRASMRFVRGKTDLANFSQEQLDQIEYLLNHRPRKCLGFKTPYQVFLKRTGAIPS
1944	PresentInGGIV	MKKILFLATLLXILSGCVRKDVDPYQAYRGKTSAELFTSGERALAKKDYSEAVKNFEALDAIYPFGPHAEQAQLDIIYAYYKNNDTSSAIAAADRYNRGSYVVQHFQGSPQVAKALAIMVQAYRALGLPKMADASNHLLQTNYPHTLEARKLRKA
1976	PresentInGGIV	MVRSSTRFHHHAAHLKTGYGGYILSTLNPSRVDHFTPLINSTQLKTSFAISTPSILISFMDLLLFLKIEILCWRIMTPSLRGGSISLGYLATRPPKRLRKPTLSIAPHTKGIIDYEKSNTIRSDTLNKGFFPHSEATKKSPTIFKSAGLSNH
2015	PresentInGGIV	MLSVDEMNALTNQVVSLTEELNKLQPESTPPGKVSQLLCQFLILTTEIEVILPDLNMEEWKTLSNNNTNTWLNLGNRRKATKAVDMGFENAASYNNSQSWRQLLEEINRWRYSKKIMLDWRDKEKKIFSRARHVLFAVICFKKTLYNG
2024	PresentInGGIV	MQPGELFDEIIRGFKESVQQTRFLTKAKKEGKIKQYEELYEIFHRQMKEKEELDAENEVLKKAKESLSKDNQELINKVQALEIDNKELAYDNTRLNGKVRTLTLEKIKKTKRINSLKESMRPHSLKSNRLHHRSLLSNNQVFLCGTI
2033	PresentInGGIV	MKKSMRLFDCSSSVRHFKLLPILEGITPKEVAKNVNNLLDYSFKESQSKFQLSMGLEGMSDFALQVKSREVWNAIGGMSSLIEKFPTHQRYASGMPLDLYKFLFGKHKEYELSLEEKVFEEILSLYYGCSMIFVIIIFPTALMTAM
2037	PresentInGGIV	MSSIVPVFRFAHTYMDPPLLSTISFDEKKAVAFVYPASRFKLATIGALMNYARLMLIGLSASQSPRMNQLNQPQVLPYFHQPSLFAIACASLRSFLLLLTYGLTCCGLINCVEIPIPINVRYQWFAPPHASITTQPTLRLATVDTY
2039	PresentInGGIV	MKDIKILGVDIAKDVFQLCGIDEWGKVIYTRRVKRAQYVSTVASLKVGCVVMEACGGANHWYRTFMGMGIPTQLISPQHVKPYVKSNKNDRNDAQAIAEAASRASMRFVRGKTNSTPVSSAVLIPPLRSLKSTGALHKIAWHHAPS
2062	PresentInGGIV	MAIGKLKVMLLLSYICIASISAAIITPALPHIKQAFALTNGALEWVISIFLFGYVMGQLIYAPLANRFGRLTALRYGLMVNLIGILLCIMATKASSYFLLLIGRLVTALAPQAVYLVPSCCLMNCCLLQKQDTLCRLLSFHSR
2063	PresentInGGIV	MPLPKKVTLVEVGPRDGLQNEPQNVPTHLKIEFINQLSQSGLSVIEATSFVSPKWVPQMADHRELMEGINPSVRYTALVPNEQGFDDALDAHISEVSVFTAASETFSQKNTNCSIEESLNRIARVIERAKKIIWPFAVMCLAC
2078	PresentInGGIV	MNTTALTKNEILYSRRWLIIVTIMMVAILEVLDTTIVNVALPNMMSSLGANQNQITWVLTSYVVASAIMLPLTGFFSNRLGQKQLLLINITGFMITSFLCGIAQSLPEIVFFSHISRAFRSFFDSSISIHTKRDLPFRRTR
2079	PresentInGGIV	MKDIKILGVDIAKDVFQLCGIDEWGKVIYTRRVKRAQYVSTVASLKVGCVVMEACGGANHWYRTFMGMGIPTQLISPQHVKPYVKSNKNDRNDAQAIAEAASRASMRFVRGKTFYPAQTASRRGKPLQLSPAHRYDHSCYF
2098	PresentInGGIV	MENKKFCISRMERSGIRGIDYFPIQNSENIFPSKSSEVNSPVISERAFWASFKSSATSSPAFWFKRWLLAFFKKALARAMASQWRLLAMKLFSWVASNSKTKTSGINDVNWQAVNMNRFANNIPRSPCNVCHDGGFLSA
2107	PresentInGGIV	MLFYVNTKELRAKRFTFNEFMRSLAGNFHASDHLIFALMDLTYGKHNRGIGGPNRIYIILLSSLGLGALRAYDAYLHRFKQLEKFSFYKNCTSDGYKGFAPRSGFLTANDFHRFEKKEFEFDYEDTSEVLDEISLGLT
2108	PresentInGGIV	MQDQPKIVVVGGGYWGKNLIRNFAKLGALAGICEVSQEVAIKLGEEYKVPVLSWKETLTNTSYNAVAIATPAKDHAELAWQALEANKDVFVEKPLALQMDDARRRYFMEFCTTRYFHDFKLSKRKTECRKGNGRIFFT
2119	PresentInGGIV	MKSISESYFDQVFNTLGKLDVALSALNEAIVWIDHEWHIAWCNLPFSQLISRPRIEIIGLFIDKTITLKKGNQIISLFKVCHEKLHFKEEIIEFAKDSKTLYLSAFSQQIVDKKGGPAFYYCSTRCHTSTIYLPYAS
2120	PresentInGGIV	MVRSSTRFHHHAAHLKTGYGGYILSTLNPSRVDHFTPLINSTQLKNIFCNINTQYFNIFHGPSPFFENRNSMLAHYDAVFKGWVHFIGLLSGLPLEAAIISFFFFQIRYALFPKVIDDRLKVAGGCNGQRDAVFGPL
2132	PresentInGGIV	MAGHGCLLKHASISTGTALAIEKLIQSADLPDNIFRTLVINTEKASDVISHPKISAVTLTGSEGAGKAAEACVESRLSNSGQSCIAAKRLIIVENVYDEFKALVIEKAQSYRMGDPLKPSLAHWRVPICAIPFTGK
2140	PresentInGGIV	MVRSSTRFHHHAAHLKTGYGGYILSTLNPSRVDHFTPLINSTQLKNIFCNINTQYFNIFHGPSPFFENRNSMLAHYDAVFKGWVHFIGLLYLLKTYTFNCTYERAALEPNLNSVSASLSLVLHWTRRDLPSLSSI
2144	PresentInGGIV	MRLLKSLQSKLLIFYLLSIASYGMNAIAADIKLKLDCVRLDSPFYGYEAFVKPGTVLSQGDNIACVIRSKVPPRVPLIFTINHHAKIDTGNKHEFTQPGTGGSADKLLILLCGNYASQEGWKQEEGNTFKCLKE
2157	PresentInGGIV	MVRSSTRFHHHAAHLKTGYGGYILSTLNPSRVDHFTPLINSTQLKTSFAISTPSILISFMDLLFFLKIEILCWRIMTPSLRGGSISLGYLATGPARLTYTFNRTHLWVMIWALSLSKVRIVVRFIFTWNWEDY
2158	PresentInGGIV	MKEKRSFSHLSLYEREQLFVYKQQGKCLREIGRLLDRDHSVISRELKRNSNPHDSVLKTKSYFCKPYHSWEKGAIENTNGLIRRFIPKKTDLANFSQEQXDQIEYLLNHRPRKCLGFKTPYQVFLKRTGAIPP
2177	PresentInGGIV	MKDIKILGVDIAKDVFQLCGIDEWGKVIYTRRVKRAQYVSTVASLKVAGTTGVRATLPENFPAKMNQIKSMTSLPIVTGFGIANRKMAAQALQYADGFVIGSLFVKAIAEGISKNALTRLAQSLNPHYPNP
2184	PresentInGGIV	MKDIKILGVDIAKDVFQLCVYASVGDIHQFHRSRQLSASIGLVPRQHSSGNKEVLLGISKRGNVMLRTLLIHGARALLRHVKNKTDKKSLWLKALIERRGMNRACVALANKNARIIWALLTRQETYRCGA
2189	PresentInGGIV	MSKEKFVREKPHVNVGTIGHVDHGKTTLTAALTKVLSEKYGGEKKAFDQIDNAPEERARGITIATSHVEYQSDKRHYAHVDCPHVEGKICKREAARERGYDWSRGSWEDDVNGGIDEGVVGEIRRRKESL
2195	PresentInGGIV	MIANALSSEDDYLLLDVNCYVQVGSSQEVYPSEELVLDKSSSDKKGKKTKILYAVNDIAAMHSQKIGNAIRTIDTWYPDFTNQEQTAGPIAIEPYGAVTNLGRAYRTPKDKQDFIPFLMRGREASSLQG
2214	PresentInGGIV	MSEAKYGDDDDIIVFPVFRFAHTYMDPPLLSTISFDEKKAVAFVYPASRFKLATIGALMNYARLMLIGLSASQSPRMNQLNQPQVLPYFHQPSLFRTGYLAKSIFYWEQYDSKPVLIFFRSSRHRNMK
2218	PresentInGGIV	MFDFFAKLSSSYAAKRNTGETLFRYIAVKVETGDLTLLSINDELRQLESLWLGALNELPGNQNSLSNFESEMANYQEEIVNTDHTLEEVGKQFDVTRERIRQIEAKALRKLRHPSRAEKLHSFIEVEE
2219	PresentInGGIV	MKDIKILGVDIAKDVFQLCGIDEWGKVIYTRRVKRAQYVSTVASLKVGCVVMEACGGANHWYRTFMGMGIPTQLISPQHVKPYVKSNKNDRNDAQAIAEAASRASMRFVRSKTPCIIHQGTNGGQFKS
2221	PresentInGGIV	MTVPVLSRIIAVNCEAICKASPLRISTPISAPFPTPTIIEIGVANPNAHGQAITNTATVVIKTKAALGSGPKLSHPIAVKIATIITTGTKTADTLSTIRPILGLEFCARFTNAIIWAKAVSFPTRVAR
2234	PresentInGGIV	MRCAQVRWIPACAGMTIYASVGDIHQFHRSRQLSAFIGLVPRQHSSGNKEVLLGISKRGNVMLRTLLIHGARALLRHVKNKTDKKSLWLKALIERRGMNRACVALANKNARIIWALLTRQETYRCGA
2278	PresentInGGIV	MNRDLMIIISVVGFCAGCLALFYSVKLPSLTVCIYLLICAVLLIGLAPKHYFSVVLLACCIGFVWSAYQARRIMRWRLALEEINRPVIITGRISTLPQSDPLGVHLNFNYRNSPIKSNRRRFV
2286	PresentInGGIV	MAGLIGSYIFGLGPIPTTVFSSVASVSSVYNTFMTQGLNDYDETFSQKEDTKESPIQSLGGKILVYGPLYLVLGGVFILRTISTPVLYTGEIKDPQDDYDTKDGIIAVTWVTSVKTPWIVRF
2287	PresentInGGIV	MAIGKLKVMLLLSYICIASISAAIITPALPHIKQAFALTNGALEWVISIFLFGYVMGQLIYAPLANRFGRLTALRYGLMVNLIGILLCIMATKASSYFLFINRAACHSAWRRKRFILYLHAA
2293	PresentInGGIV	MNRKYSLGFSTLNNEVVISELPIEGALPEWLSGTLIRNGPAKFEAGNKKLRHWFDGFAMLHQFAFQDGKVSYANKFLESDAYRYVKAKGKMGYSEFATDPCRSIFNVFFKHSLHALPIMLT
2300	PresentInGGIV	MPKLSNRDLQNLRDSSKWSEETINTIYKRLMELICNINNESKQEDDEQQELGELLRLENVNQQTVLIYLAMKDPTKLIVLVENLKESHSREFMYAIKQKEKWITMFYRAYYSIIPENFRN
2326	PresentInGGIV	MKEVESLYKNYFKELTPFLFCLVPLLEALQWNGTPRDIIQAFPHFTARLGLVQFLRMMNILGFEYKQIETSLDKLNQQFLPCLFVVDKKSPYVLLRREITNTLSIMEKPKPKKNFRPT
2332	PresentInGGIV	MERSGIRGLCLFPRIPISPYSAALHTYMDPPLLSTISFDEKKAVAFVYPASRFKLATIGALMNYARLMLIGLSASQSPRMNQLNQPQVLPYFHQPSLFRTRLVCLLLLILFFTHGGV
2339	PresentInGGIV	MTQSLRMMIFIILFLTSSKLFAQPVFPKCISAPHGHYLLTSFYYTDDVILHSATLNHYTAAVKHLDALLYSASYLGIIKDNGDFKLAKITKQNCDPPLDAGKENSHEIDTITGSLES
2340	PresentInGGIV	MSWFGFSTPLYFASLISLINAFLLGWLFDETFQRTKKINIKLQHAVDIFMSAFKHKKVRKLSIVLLVMIYGWSNFFSFIAMFVLHRYGFTPLKISLLLADMGIGFSIQAMASMFLSF
2343	PresentInGGIV	MTLTQLPLAFSGGSKEKLLPLSLLTSNQLEEMIEKRGELGDKNAQLRLAQAAVEKAKLDLQYTRVFAPTSGYIANFNLRHGDVVSAYQPLFALIEDQTWWAQANVLHSGQLQQHVNF
2344	PresentInGGIV	MYLGIDLGTSGVKVILMDDQQTIITSSTARLTISRPQSLWSEQNPNDWWGATQNAIRKIKYTHANELKKYVRWLFPVKCMEQHCSIKMITLCAPLFYGTTGAPWLSVTLYYNEHPGH
2349	PresentInGGIV	MNITSQSLTIAFSKLSKHQTFISVAVIVQIDDKSGRVFRYWVDHNHSVDWHDPTAHAEMSVIRKAARELNVTDLGHIRKEDSKLSQPSEWSHCVIYSSAEPCPMCMATNEPLLKNKN
2355	PresentInGGIV	MTKAIGALGVVYGDIGTSPLYAIRESLDGLPINLIDVLGLLSLIFWALITVISIKYLCIVLRADNHGEGGMLALLALLKRTVSNNTLLKLIFIIGIFGAGHFPWLEQMVIEFSLTK
2359	PresentInGGIV	MGVGANDVANAMGTSVGSKAVTLTQAILIAAIFEVLGSLFAGGQVTDTIRGEIINANLFSQTPQLLVFGMLASLLAAGTWLIVATSFGWPVSTTHSIVGAYWLWLDCCRSSCHPLV
2363	PresentInGGIV	MTIDSLGNVLKFNYSILALFFIKKINHLALFLIRYCSHYKWAIASRLVWPNVRQFLHGVTDFNDGGKEMKYRIKKMGLLFMSLVLMTTYLLAMTPHATSWENSTTTQWSASTESAF
2364	PresentInGGIV	MTPNRGRNRLRWKAADTDGFLAGFHFNFANAGFVDQFNQFFNFTDIHEFSLSILVVMLRAYRYPQVTVISILAFVMGAIESVGFQQVARMKRSGIRENNDVVYRPRISLRFIRATC
2365	PresentInGGIV	MNINLLPWRQKLQRQKICLFYSLWLASFIFTVAVIGWLNFSLHHSIHLEKKKIAFLTKELAVLPIADNAKVKEINKLLAQRDIISPIKLISEALPKQGILTKLSFDSGTWTLTGHF
2375	PresentInGGIV	MAVAYQSKDTAWKEILEAYFKEFIALCLPDLDKLIDWLIHLPKAFEIEYRETVYQWEENNMAYISSIERFGIQKGLQQGRQEGEYALLLSYFSVSFMGYRRIIGKSLKKLMLTLY
2394	PresentInGGIV	MSEAKYGKTMMSSLVPVFRFAHTYMDPPLLSTISFDEKKAVAFVYPASRFKLATIGALMNYARLMLIGLSASQSPRMNQLNQPQVLPYFHQPSLFRTPSITTQPTLRLATVDTY
2401	PresentInGGIV	MVMVMVNREECSVINKKIKILTSLIGLLVMLGFGSLSFGEICPTGCAMESNSGKCLCLLGTSFTLGPNCKTSQDLKEVICGKHYYYCSRAKWSHLGPGQVCCQDPKVPSIQCR
2404	PresentInGGIV	MKKDQLNIPLFKGLNKKQIQTLYANANSITLKAGNTLFSESEKAESFYIIGSGSVSIRKLYKTTGKAYEISTLSENHTIGEMVLIEDEPRSNGRGINRNQAHRNSSSTHPTRS
2416	PresentInGGIV	MERSEIREFLFTFPYSAALHTYMDPPLLSTISFDEKKAVAFVYPASRFKLATIGALMNYARLMLIGLSASQSPRMNQLNQPQVLPYFHQPSLFRTRLVCLLLLILFFTHGGV
2421	PresentInGGIV	MPLAFNLSQNQTLQLNITLCLYKKGTKKARHKTLQLAGCVSKILVIQRLAQYPHKLLPFAAKFLKSNSIKEMDGYFTRPVSNVNKYRVLFLNPAWEQELHSWVGNSTLVYAG
2446	PresentInGGIV	MISIIFSAVTTLLNWLKIRAEKTQELKIAEIEARKEMVLSKQTTIAQWELAQLVDKDKILRYSSFLLFSSPLWSRFLGPTIHRYVLDLWKGMTPFQDNVLAMICAADHS
2448	PresentInGGIV	MKDIKILGVDIAKDVFQLCGIDEWGKVIYTRRVKRAQYVSTVASLKVGCVVMEACGGANHWYRTFMGMGIPTQLISPQHVKPYVGGGSGHVCFYHSIFMYRFRKKARKS
2459	PresentInGGIV	MLTLGWVILFLALAVILAFNRVSLVVWSISYGLLLILVSLVSSISLPAMVSLWVIFLLLVVLFNLLPLRRQIFSKKSLVFLSSKNASFILDGTPGLNCGECWLGRRII
2470	PresentInGGIV	MFLPLMLLTGCASIVNGTHQSVQVVTPPVSGASCLLSNNKGKWYLKSTPGYVTVHRAYAPLAVSCHKKGYLPANRLVHSKTKSMAFGNLVFGGIVGGRNRYCQWRSI
2471	PresentInGGIV	MKRSGIRENYKISPYFASLHTYMDPPLLSTISFDEKKAVAFVYPASRFKLATIGALMNYARLMLIGLSASQSPRMNQLNQLGTTRHRESVFLQQPPNLIDQRRAAFD
2473	PresentInGGIV	MDPPLLSTISFDEKKAVAFVYPASRFKLATIGALMNYARLMLIGLSASQSPRMNQLNQPQVLPYFHQPSLFRTRIPIPINVRYQWFAPPHASITTQPTLRLATVDTY
2494	PresentInGGIV	MKKHFRLILILLLNISLGAAYADKLTKEVCWHQLWRPDGAYWSYFAPGKSDPTVECLAMGKSSVLFKSAQITLELLRPFMGELINQKEVGKSTKSINRLMLFFQM
2496	PresentInGGIV	MNEKTAFNLIQQYIEGWKQNDLLLILSTLAEDCVVIESHGPQYFCEKKETAFVEWAFGCVSNGREYSLPGGISVVKFSDQKIAFLHEYRMTRAIYRWEGKRLNSD
2497	PresentInGGIV	MEKTTCKSLKNQYLFHCFLSIKDPRVPGRCSQHWAIENQLHWKLDIGLGEDASLITRGYADQNLATLRKMVLKMLENENSSKQGIAGKRIQAALSTRYLRKVVGF
2505	PresentInGGIV	MKRSEIRGNKQIPYFASLHTYMDPPLLSTISFDEKKAVAFVYPASXFKLATIGALMNYAXLMLIGLSASQSPRMNQLNQPQVLPYFHQMMMQGRFLNENMSQYQ
2518	PresentInGGIV	MKNDKTRCFRIRLLHHDDPYLRLFHHYQNTLEKLVNGRLEATLRCFEKQLLDELGYGLRATFGRFSPPLIVRNRLTLVRPSAFLKGCIYKRFRVVYQKNINSI
2520	PresentInGGIV	MDPPLLSTISFDEKKAVAFVYPASRFKLATIGALMNYARLMLIGLSASQSPRMNQLNQPQVLPYFHQPSLFRTRLVCLLLWATFREECFRCEYNEFIIQINYP
2524	PresentInGGIV	MVIPLFRYASYVYGPPLLSTISFDEKKAVAFVYPASRFKLATIGALMNYARLMLIGLSASQSPRMNQLNQPQVLPYFHQPSLFRTRLVCLLLLILFFTHGGV
2531	PresentInGGIV	MARINQLVRKPRRARAKKSDVPALEGSPQRRGVCTRVYTTTPKKPNSALRKVARVRITNGAEVTAYIGGEGACGGSLFFGDSFNGKNQSVSEKAASRQSEEK
2542	PresentInGGIV	MGFNIFLIPIQCAIAKNVERLNPQGIANTLWTLATMNVRRRELEVQGLSDRLLDAVYYNAEQFNSQDIANTLWALAAMGMRWRELEEQGLSDRLLPRLKFF
2543	PresentInGGIV	MISSSYSASLHTYMDPPLLSTISFDEKKAVAFVYPASXFKLATIGALMNYARLMLIGLSASQSHRMNQLNQPQVLPYFHQPSLFRTRLVWGYFELRGICLA
2544	PresentInGGIV	MTIIRNVCLITISFIGLAFTSLPASASSNEAKYHFTRCDTINPFPPHTFVPCKNVDINEKTYCLLTDGASFDVIKSENTIRCSNQRGVCSGQTTWNDLMRR
2551	PresentInGGIV	MFFIKKGIEKFLESATLAFKKHKGLLLVPSLVLFMWFPISSIIDAYLIVQYGILAIWWLCVDLYTTYLLASLIRESLKRLAMIPGSWYDFDYFFGRNDLA
2553	PresentInGGIV	MAPDKAAAVPAICGKGESEPLITLGYIKPMPMTQNIMGVMTEKADKPLKAASKASAIPAITTINAPTNTKWLLSKNLINRVERKFPTKYPMAGSVIIVPY
2563	PresentInGGIV	MLNLYELSFEAVCRQYLLRLSENPDLPVEIDDLIELLKQTISEDFKQKWFQIPENAEWGEDAVSHYLKSFSPLLVIQNDQPSSFLNIRILLDSYPLLVF
2566	PresentInGGIV	MKRSGIRGNKQIPYFASLHTYMDPPLLSTISFDEKKAVAFVYPASRFKLATIGALMNYARLMLIGLSASQSPRMNQLNQPQVLPYFHQQKETHQPSSKQ
2567	PresentInGGIV	MAGIAATCAGLALLFPIAFPVLAAAAVFCYGAAAVIKFYQLHKKSKARRCQQAVLEKLKDDRQDPKNYLIWQHFCRNLFAATYHRKNKRLPIIKNSGGD
2574	PresentInGGIV	MKDIKILGVDIAKDVFQLCGIDEWGKVIYTRRVKRAQYVSTVASLKVGCVVMEACGGANHWYRTFIPIPINVRYQWFAPPHASITTQPTLRLATVDTY
2579	PresentInGGIV	MTTIGFIGLGHMGQPMVNNLIKNNCLVKVYDVIDEAVEKAVKTGATAAASPAEVAEEADVVFTMLQTSERPSTKLLPERKGNICHYQSSSHLYRQLIH
2584	PresentInGGIV	MIAKNNAAGKRLEQSFYRSEKAGCKWPLFEPCLTPGSLASHTDLRPQHWESGNDCNSLCEKVHTVDSLPQQTAGWTTFCYHGEELLATSLINPLDGA
2586	PresentInGGIV	MILASEAVGLTPRMKRVLNCLYTELLNRDEAIGDYEEELKAVAKANEDCQRVQSIPGVGYLTALSVYASVGDIHQFHRSRQLSAFIWVGPSTTFEWE
2589	PresentInGGIV	MKRSGIRENYKISPYFASLHTYMDPPLLSTISFDEKKAVAFVYPASRFKLATIGALMNYARLMLIGLSASQSPRMNQLNQASITTQPTLRLATVDTY
2591	PresentInGGIV	MDPPLLSTISFDEKKAVAFVYPASQFKLATIGALMNYARLMLIGLSASQSHRMNQLNQPQVLPYFHQPSLFRTRLVLLLLKTLNGSTLKELLTHCGP
2603	PresentInGGIV	MFFNVLQSNPLSNASMWLIRTFREHPRGTLATLGFFVGATSQLSSPSLGPDPEVFCLEEACQWAVFLLEIAGSAGKIMIYKHARVFIRPCSTRSST
2605	PresentInGGIV	MSKANLSIIDGPEALNLWQASLKINDNEIQIENPPFYRFLYSLSKNPIPATLIIHWNAFSPVEQVALNTLLDTQRSVAGYKIPDSVQIIGKHYSRR
2608	PresentInGGIV	MDLTQLNPALRACGLETPNSSSRETSALNNSTLKFLKISVSTFAPVLHYLMTQGLLGETITKAFHSSEKDLMKISEILMKNQATWIYLRHLLILKK
2609	PresentInGGIV	MIVRLCEALPADACSLFICDDVHGEYVLMATQGLNSKQVGKLRLKFGEGLIGLVGEREEPINLADAPLHPAYKHRPELREEDYHGFFQPNLLNCWY
2611	PresentInGGIV	MDPPLLSTISFDEKKAVAFVYPASRFKLATIGALMNYARLMLIGLSASQSPRMNQLNQPQVLPYFHQPSLFRTRYDAIAHGRHESITSLTSHCRVY
2621	PresentInGGIV	MMWSLHDTSFSNELEGDESSKDMTPFDVAIQLLFCQQPLLALPDYIFVLIRGSIETDATFLQPLPPRFNEIPHIGCLVYPVLPCFPPNKLLFNSQ
2623	PresentInGGIV	MDPPLLSTISFDEKKAVAFVYPASRFKLATIGALMNYARLMLIGLSASQSPRMNQLNQPQVLPYFHQPSLFRTRLNHTYDLYDYRCLCLFRFFHL
2624	PresentInGGIV	MFHSRFDYPARVRITAVLITHFAALATAYCFFLRPQLVELHYLKQSLQEKXSNGANVVWNFIQKIKKTKLFNSISISHLSQKSYVSFTLRLSRAR
2625	PresentInGGIV	MISCTPVGYDTRLPQNLNLYRQLTALTLKYAKTNNYVLNLSTGADRFKLNRGGTPVFQYNAVYYQHLPLFRKLPWILLGRILKFMFMLQFWDRFY
2631	PresentInGGIV	MKLIKETRKILGIRTTFNLLGPLLNPACPTHLIAGVADKRLLPIYSDVLLRSNVKRALIVHGNGLDEINCLGPVEVIEIYNNKKNIINSIQTTII
2637	PresentInGGIV	MYDEPFKFFASKPFESSGQPPFPKLIELDFCRVKYFHYLTQMSETEVAAFAKHVWNEINKVNLMENILPYKNRAQLILEKAADHSIQKVYLRKI
2638	PresentInGGIV	MDPPLLSTISFDEKKAVAFVYPASRFKLATIGALMNYARLMLIGLSASQSPRMNQLNQPQVLPYFHQPSLSMRRSDVSPSGIKPLNNCSYWLIW
2642	PresentInGGIV	MKDIKILGVDIAKDVFQLCGIDEWGKVIYTRRVKRAQYVSTVASLKVGCVVMEGLKALIERRGMNRACVALANKNARIIWALLTRQETYRCGA
2646	PresentInGGIV	MTMLLLLDTDIIIDFLRGEESAVKFIEKTAAKVVCHISTLTIAELYVGARDGEEYGVLERFLQIFTAIEVSPQIAQLGVYFAEIMEKATAPD
2652	PresentInGGIV	MLTATNTGTPTTQHQVGGKALGKELLQCVLSRHQFSAVDIPTPSHGLAAQQCKRPEEEEEEEGKAKELPCKKRVAGEHKELVTLSQNTNAAT
2653	PresentInGGIV	MNPFIHYLIPPHCIFCCDFLNQAMLCEACRAALPWNENTSDEQLILFRYSKPIDRLITELKFHQKLLYARFFAHVLSKKLRKDEISLCLKP
2656	PresentInGGIV	MMRRSSAESKETETMLAIVHDAVKQGDVPALKEIDELGFPLEGEVYEKTDLPMVVAIKAKQFAVVNWLKKKGVNRVLFSGEGIRKQRTIFQ
2663	PresentInGGIV	MLIVIPAQAGIQRAFSAQHGVRWVSPTRGRRGFLEIKANRKNNLEWEGLYQGLSRSFYAAIIFFVYFYTIRRFLKFSWLIKLVRRWLKGVH
2670	PresentInGGIV	MNSIGLGTDTLIQIGVFGKIFTTMSFKDVHAQYLPSTKFYPVGLLSQKLNRLLLLPQMERLIERLPWMNQDQDLASMQVFSLPLNEVQSG
2678	PresentInGGIV	MDPPLLSTISFDEKKAVAFVYPASRFKLATIGALMNYARLMLIGLSASQSPRMNQLNQPQVLPYFHQPSLFRTRLVWGYFYRKDNSSCRS
2696	PresentInGGIV	MDPPLLSTISFDEKKAVAFVYPASRFKLATIGALMNYARLMLIGLSASQSHRMNQLNQPQVLPYFHQPSLFRTLGSASEMSFIGEIISR
2698	PresentInGGIV	MYFDSDEIIEGKGHRDAAGVLTTHLNKNHITGLHLPINRASHWLQHRLKISNHCGLTTKLKAEKTILTYLYSVILVHGRFALMRKHDHG
2699	PresentInGGIV	MAGIAATCAGLALLFPIAFPVLAAAAVFCYGAAAVIKFYQLHKKSKARRCQQAVLEKLKDDRQDPKNYLIWQHFCRNLLGLAYIPEFNK
2705	PresentInGGIV	MDPPLLSTISFDEKKAVAFVYPASRFKLATIGALMNYARLMLIGLSASQSPRMNQLNQPQVLPYFHQPSLFRTRLLSPAHRYDHSCYF
2708	PresentInGGIV	MASFPVFRFAHTYMDPPLLSTISFDEKKAVAFVYPASRFKLATIGALMNYARLMLIGLSASQSPRMNQLNFFIQIDGNNFPSFFERLH
2711	PresentInGGIV	MTLTSNDIQRYARHLXAKPNKVRKQCNVLESYQVFIVKRKRYFSCQLDDLRMMIVWENKILYRWASQAQPNLRAGFLGRRLNTHDINL
2715	PresentInGGIV	MDPPLLSTISFDEKKAVAFVYPASRFKLATIGALMNYARLMLIGLSASQSPRMNQLNQPQVLPYFHQPSLFRTRKPTLSIAPMNERL
2717	PresentInGGIV	MEKTTCKSLKNQYLFHCFLSIKDPRVPGRCIYPLINILLITLCALICGVDTWKGIADFGKKRYRWLSQFVNMRCGVPSTLTFARVFH
2723	PresentInGGIV	MLAGNLLSFVFEAGCRSFNFLQNRLFSLYNSLIDSPAQQSNLKDLKESTKQLVESWKKSNLITEPETAAVNRSGGGRSALIQRRIAP
2738	PresentInGGIV	MKSRVGDPIFILGAFLIPGNKDFGFRVYLPSTKFYPVGLLSQKLNRLLLLPQMERLIERLPWMNQDQDLASMQVFSLPLNEVQSG
2740	PresentInGGIV	MLWPLVGIYKRIPATEEALCVSFLEIITIVCNYLFATDGFTSLRCRLDMRLGFQDPRRSLVAPPNFTLYYNPVASRSKCSIFCPE
2741	PresentInGGIV	MPLVHPISSLLLNFCRKYIKEQGCGHFSPLAAYNAKADRFLLLDVARYKYLPVWIKTDELYQSLSKGNDPVAHKSRGFIIVSSKG
2742	PresentInGGIV	MDPPLLSTISFDEKKAVAFVYPASRFKLATIGALMNYARLMLIGLSASQSPRMNQLNQRYRLRIVTIILVTFDIRFDVLRTDQLR
2747	PresentInGGIV	MHSSLDPLSEHTDNVVTHLAEPSTGESESLLEFAEAPTSGLLPGTVAPGTPVVGENIYAENASALAEEAPALLLKPVFPQQVSRH
2757	PresentInGGIV	MKGKVDDIMSGLPVEKEASLHNKPPQEDSLSSVKTQVDALVANSSLWTTSEFKSLEGEEKEKEKEKEKEKEQESKSKQVGCSYW
2758	PresentInGGIV	MNIWTLKQSXGIFLLXIPIEGTVQPLEVKADASSKIKSLSVYGDKYNPTFLNGANLINLKQDGXLRNYPLYLLEKFPLDKRGNS
2765	PresentInGGIV	MNFGEIALGQHWAIENQLHWKLDIGLGEDASLITRGYADQNLATLRKMVLKMLENENSSKQGIAGKRIQAALSTRYLRKVVGF
2768	PresentInGGIV	MVTNPPMADASARGINTKEAERFILSEDRRATSIIKARAPTLFMKADKIAAITQRMITYKLWYFAATVIFRTIKATAPERVMT
2769	PresentInGGIV	MQYVGYSVTCWQLNLGALAVVCDMIENTNKLFSHFCNQLKKAGSIVGLMLAANEHGCLEQSVAHAHFGHSVITWRICRACSID
2773	PresentInGGIV	MKHSLKLIILVIAVILLSACHRETLKGSGKVVTQTRQVPQFEHIKAHGDVSYLSQQGNLSKSPLKRMIIYNLILSRRLKATH
2779	PresentInGGIV	MDPPLLSTISFDEKKAVAFVYPASRFKLATIGALMNYARWGRGNDRVRLRAPLDLSRLGGRGRISEDLLLFYPVDFFLKVLL
2780	PresentInGGIV	MKDIKILGVDIAKDVFQLCGIDEWGKVIYTRRVKRAQYVSTVASLKVGCVVMEACGGANHWYRTFMGMGIDSYGGSVKPIAR
2785	PresentInGGIV	MEVLTALRAIDWVVPFSEDTPARLITEVLPNILVKGGDYQPSQIAGGDEVVKNGGEVLTIPIKEVFRLRVWLKRCSIKRLS
2789	PresentInGGIV	MDPPLLSTISFDEKKAVAFVYPASRFKLATIGALMNYARLMLIGLSASQSPRMNQLNQPQVLPYFHQPPYSHSNVVEGPTQ
2793	PresentInGGIV	MKDIKILGVDIAKNVMLRTLLIHGARALLRHVKNKTDKKSLWLKALIERRGMNRACVALANKNARIIWALLTRQETYRCGA
2796	PresentInGGIV	MSTRELLNPQGKFALEKLNAPSFGFALDNRSGNRSFHLKGFFSFCYETIYLCLMFSSILHKLKILTQWHLLMRQIYIYDG
2803	PresentInGGIV	MVANLNRDAGYTNATAFFSSKLIVDNKGGSIYVWSEAEYGDDRRHHRFPVFRFAHTGYWLKTYTFNRSLSASALSPHDFF
2804	PresentInGGIV	MSLKIVFAGTPQFAVPTLRALIDSSHRVLAVYTQPDGNSVHFFQRANCQGTVFFGWVDQESSCSWILLCFIQGNLQINRS
2805	PresentInGGIV	MKKEISSFEDLVVFQKAYKLSLKLHKLTLSMPKEEQYGLASQIRQASKSICANIAEGFAQKLELIFIFLSSVFCHLSSDG
2817	PresentInGGIV	MKKIHSSIRTFIAVPLFPAERDQLQTAIKPLIKQWTHLRWLPPDCNLSIHAEELVIFESRPTNDGSQYVPLYKFQFSLH
2818	PresentInGGIV	MVLSNRHWIVVPTELTEVEYLDLSPFPPNIHPTHQKLLVVNLGLHAFAAYDEKGQLVHWGPVSGGKNGVLTWDGNATRW
2819	PresentInGGIV	MEGRSTTGGMMRLRPSDQNNDQRDEHRACTAVFNLGDFKNCKLTVMKANGDIQQPQTILCDDNKQITKWTSTSKRKMNR
2827	PresentInGGIV	MVSNLSIVGAVFENTSSFFQKRNPWPFIRLSKCLLLSRTLAVNAFLNSSNRLLSMVSFDISLENFSKYLKYCSCLSTK
2829	PresentInGGIV	MLEIFKRISGGGRMSNQRVLHMICVLSSNENWFALWSMAFNNKRSTLCSFKYPQLSAIIAKAHNVLAICWELNRSALC
2830	PresentInGGIV	MPIRTTNPSTGEVIKTYQEMTDQQVEDIINDVHYDYEKWRSVGFKERGGKLRRIAERLRKDKTDYAFSFVAGVPFCCA
2833	PresentInGGIV	MKDPHFQKEFQQHMEKLLEDPELQRKFQQNLNELIIEDPQAFQQRIQEKFSTSSMEEKKPKSLLYNTMPCPNLILLL
2836	PresentInGGIV	MDPPLLSTISFDEKKAVAFVYPASRFKLATIGALMNYARLMLIGLSASQSPRMNQLNQLGLPSYLQGSSPASISQKP
2840	PresentInGGIV	MKDIKILGVDIAKDVFQLCGIDEWGKVIYTRRVKRAQYVSTVASLKVGCVVISPHSYNIFSTANRYAIKHSGENHYL
2842	PresentInGGIV	MKDIKILGVDIAKDVFQLCGIDEWGKVIYTRRVKRAQYVSTVASLKVGCVVMEILKYWVLILQKMFFNCVELMSGVK
2854	PresentInGGIV	MKDIKILGVDIAKDVFQLCGIDEWGKVIYTRRVKRAQYVSTVASLKVGCVVMEAGDTPTEFETMRADESKVKPEVD
2855	PresentInGGIV	MGKDPFIMDRFQRSKEATPLPSNSFHQKKIALGLLLIIDTYGFNIRLRHSRRRESRRTEGALRTCALDSRLRGNDD
2862	PresentInGGIV	MKDIKILGVDIAKDVFQLCGIDEWGKVIYTRRVKRAQYVSTVASLKVGCVVMEACGGANHWYRTFLIKLIHTGAL
2864	PresentInGGIV	MTSKLVISALGLCVSGALSTTLASTPATTNQQITKRIDYLQAQINELRTQQKKERQKKQVQMRVFKRNGIKETKR
2866	PresentInGGIV	MSEANIVFVVFGSATLGASIGAITGVIVIGVISSVALSTPVPVSTMAKINLDGSAITGTPDTLFGDATVLFTTDK
2867	PresentInGGIV	MKDIKILGVDIAKDVFQLCGIDEWGKVIYTRRVKRAQYVSTVASLKVGCVVTLHTDYLATGSARSHPVYIPIPFR
2875	PresentInGGIV	MKYLVERHGQSLDVLTQRGHTPVSLAAQNGHLELLQWLVNEKKQSLGETQQGFPLDLAIEKNRLPVPNLYLNII
2880	PresentInGGIV	MKLHQIKEVDQLNKKIDQLTRRPNNGWDAYVKNVTVYKFDATHYSIMKEKHLKRIVSIIEKDMNNKIKSFKNN
2881	PresentInGGIV	MKNARKSQCAWNPTAHIDKLTEPPIAFLTKVGNPFPRINPTNQGAKRDEENINQWVNTSPWNTRVFNAQKTVE
2885	PresentInGGIV	MNQEIPEANLAAPTVHMKDLTTGQTLPDVSVNWNSSSTVSALAAGHQFLLTADQLAGNGICITEFFLMEIPLL
2890	PresentInGGIV	MDPPLLSTISFDEKKAVAFVYPASRFKLATIGALMNYARSFLFVSNDMLLSLSLREKRGQKKGGRCPPFRLA
2893	PresentInGGIV	MKDIKILGVDIAKDVFQLCGIDEWGKVIYTRRVKRAQYVSTVASLKVGCVVMEATEFETMRADESKVKPEVD
2896	PresentInGGIV	MKDIKILGVDIAKDVFQLCGIDEWGKVIYTRRVKRAQYVSTVASLKVGCVVMEACGGANHDSYGGSVKPIAR
2902	PresentInGGIV	MDPPLLSTISFDEKKAVAFVYPASRFKLATIGALMNYARLMLIGLSASQSPRMNQLSYIRHHDLNWPPLVP
2903	PresentInGGIV	MKDIKILGVDIAKDVFQLCGIDEWGKVIYTRRVKRAQYVSTVASLKVGCVVNTGTIEDIFVPVFRFAHTGY
2910	PresentInGGIV	MKRLITLILVSLAIPPIYAGGAVDTPFLNSGPYVGLGLLSYSAPRGGLGNLHFQSHPLKLLSFPFQGRIG
2919	PresentInGGIV	MKFRKRFLFAITFIIFCIPFTLTAYGXRMQPSGYGKQGTVSASLSRDYLTMDNHKSGVIMPAHLGSQRET
2923	PresentInGGIV	MNSPTGSSSTSKEELDLLNFLDLTLTRMIWILVARLIFFMNTCVITQLKFLELSLKKKSFLKAKKPRFH
2924	PresentInGGIV	MVANLNRDAGYTNATAFFSSKLIVDNKGGSIYVWSAAEYGEIGIRGNKHNPRIPLRSIRATLIKSRLFV
2927	PresentInGGIV	MKDIKILGVDIAKDVFQLCGIDEWGKVIYTRRVKRAQYVSTVASLKVGCVVMGVMEFRGGHFCISLSFL
2938	PresentInGGIV	MKEKRSFSHLSLYEREQLFVYKQQGKCLREIGRLLDRDHSVISRELKRNSNPHEFCLKNKILLLQALS
2939	PresentInGGIV	MMYIRRLNDQTANQIAAGEVVERPASVVKELIENSIDAHASCIRVDILQGGAKQIRIKMTGTGSIPRI
2940	PresentInGGIV	MGGKLRIIGGKWRSRKIDFPDLPDLRPTTDRIRETLFNWLAPYIVDANCLDLFAGSGALTLHHEWVMI
2953	PresentInGGIV	MRELSFKIKTKSSIKKRKGILLTKINVKVGNKNIKWALRSLGSFYLGIKVHAKFGVIRLFKFVKMII
2954	PresentInGGIV	MLPVQLLWVFAASGESECPCLWKSLRRVRRVAELVWKLPRTSAVLLVGAGPAASMAVISLRALVFLV
2968	PresentInGGIV	MKEKRSFSHLSLYEREQLFVYKQQGKCLREIGRLLDRDHSVISRELKRNSNPHDVNSKRKCTTST
2970	PresentInGGIV	MKNIKILGVDIAKDVFQLCGIDEWGKVIYTRRVKRAQYVSTVASLKVGCVVIADSYGGSVKPIAR
2971	PresentInGGIV	MDPPLLSTISFDEKKAVAFVYPASRFKLATIGALMNYARSPSHIGVQLPMFPFMAVSPCPDPTDH
2973	PresentInGGIV	MASFPVFRFAHTYMDPPLLSTISFDEKKAVAFVYPASRFKLATIGALMNYARWIPAQAGIQRTRA
2985	PresentInGGIV	MKNIKILGVDIAKDVFQLCGIDEWGKVIYTRRVKRAQYVSTVASLKVGCVVILLIASLRGSSAP
2989	PresentInGGIV	MKDIKILGVDIAKDVFQLCGIDEWGKVIYTRRVKRAQYVSTVASLKVGCVVMEHTNRVRNNEG
2992	PresentInGGIV	MKDIKILGVDIAKDVFQLCGIDEWGKVIYTRRVKRAQYVSTVASLKVGCVVMADESKVKPEVD
2994	PresentInGGIV	MSEAKYGKTMMSSIVPVFRFAHTGYFTDNWELKKPIIKLTDIKYDIKNISLFEKALVLFKIFP
2998	PresentInGGIV	MTHSVQLKILDKRLGSEFPLPAYATTGSAGLDLRACLDEPLKIEPDETCLITLSRLPLQKGSK
3002	PresentInGGIV	MKDIKILGVDIAKDVFQLCGIDEWGKVIYTRRVKRAQYVSTVASLKVGCVVMEETHQPSSKQ
3010	PresentInGGIV	MTFLVSAGKGIDDFNVIIEIPANGGEVKYEYDKELGFLTVDRFMPTSMRYPCNKLEKIARF
3012	PresentInGGIV	MGTEAGASSAPAEWVVRIVPRKEGERLFIHLIGRRWLDLHVVLIVLLLTVVPALMCVLCAL
3013	PresentInGGIV	MVANLNRDAGYTNATAFFSSKLIVDNKGGSIYVWSEAEYGKTNECHLSSRISLRSYGLLSY
3017	PresentInGGIV	MLTDKKDAKREMEMPLIPISREYSIDYSKIKTNIEAGRIPTPSGLLRNLEVYISPLLIPT
3041	PresentInGGIV	MTFGSDKNCLKYRRTAGTDGSSGVPRLINKTPILLLFFTAKIFARFIACLAKAYLVKC
3042	PresentInGGIV	MSHPIEEKVIEHVPRPPIEPPLEHPEPAEESLQRPLLALIVTLFLLGLGSLHFLNFKK
3051	PresentInGGIV	MFLPYHYPQVVRKVRHPRAGGDLDALLARCARCALGPRLRGNDEGAGMTCEEVKVNI
3055	PresentInGGIV	MKDIKILGVDIAKDVFQLCGIDEWGKVIYTRRVKRAQYPTEFETMRADESKVKPEVD
3057	PresentInGGIV	MKDIKILGVDIAKDVFQLCGIDEWGKVIYTRRVKRAQYVSTVARADSYGGSVKPIAR
3058	PresentInGGIV	MTLYPLLTTRVISATAISENIASGGKLIRLAFHRLAIASKQVCNNPEREYAKLGVIS
3062	PresentInGGIV	MNKKKIEIIEQREVLDNRIFYEKYKSHFAVELLLRESQYFVKNVKTKFFYFAARMI
3068	PresentInGGIV	MSKEKFVREKPHVNVGTIGHVDHGKTTLTAALTKVLSEKYGGSSTSVFLVAIGFSE
3073	PresentInGGIV	MFAVIYRGYVKPNKEKEYRQLWHQIATYFVEKRGALGSCLHKTKRRIMVGVLSLAR
3074	PresentInGGIV	MALDLSGLEKAVKSFEEAVDYSNNLPENIAADIVRDSVIQRFEYTYELAGNYYSVG
3075	PresentInGGIV	MDPPLKDGVIMRQHRISIFKKRRRSMKDIKILGVDIAKKAIPRISLRFIRVTSNF
3082	PresentInGGIV	MYWHLKKITHDFIVMWNDCLAAVMREIIKACVIAQKKPRIMAMVGLKKGAIVFCR
3083	PresentInGGIV	MMSSIVPVFRFAHTGYFTVKGCIAEKRMQAALSTPVFKKSGRLSNFDEIALNYYT
3086	PresentInGGIV	MERSEIRVLRIGSRIPLALHTGYGWIRFVKKICMFMDSSAIETVLNDTHNAKIAQ
3095	PresentInGGIV	MSHPIEEKVIEHVPRPPIEPPLEHPEPAEESLQRPLLALIVTFFYWDWAQFAFP
3112	PresentInGGIV	MGNFNSTRSGVSGKLKIKQIEDKKDIKYNGPWISLSVDVQKNVFSLAILYCVG
3114	PresentInGGIV	MDPPLKDGVIMRQHRISIFKKRRRSMKDIKILGVDIAKDVFQLCVLQYQHPVF
3115	PresentInGGIV	MEPPLKDGVIMRQHRISIFKKRRRSMKDIKILGVDIAKHTVEKHLLQYQHPVF
3125	PresentInGGIV	MMSIVPVFRFAHTGYLAPDPARGPNLHFQIAPAPLGRGIVEGRDRNFLQPFY
3126	PresentInGGIV	MLKKIVIGVTATAAFGIGAGALAGGSVDQSYNNTSGAGFYVRGGMSIISLPF
3129	PresentInGGIV	MPIYEYQCEKCGEQTEVIQKINDVRCALKARLDSRLPGGITKFKMEIAVTCG
3134	PresentInGGIV	MLKKIVIGVTATAAFGIGAGALAGGSVDQSYNNTSGAGFYVRGNRVRNNEG
3138	PresentInGGIV	MQLSQLRHKWFAAMLLLGQKCHRVVVVEYAHESYIQSSDDEQDYSDPTNDT
3139	PresentInGGIV	MVANLNRDAGYTNATAFFSSKLIVDNKGGSIYVWSEAEYGESLHPNWTVLE
3142	PresentInGGIV	MKDIKILGVDIAKDVFQLCVVIPAQAGTQRTMCAARQRRAGFPPARIGVN
3144	PresentInGGIV	MVANLNRDAGYTNATAFFSSKLIVDNKGGSIYVWSEAKYGNGPLVLKIIH
3152	PresentInGGIV	MRRKKESSERLSKRNKVPVTLKELRARRLESLYGKFVNPLIMILRYFYA
3153	PresentInGGIV	MKAQALYSRPAAGSEKALLDFDFYTCTSRYHEYNASPKCTGFLIPLCCA
3154	PresentInGGIV	MTVLYQNRQIRELERLAVESGISEYELMCRAGEAAFKKPTLSIAPWLMI
3159	PresentInGGIV	MPKTRKASSLVTVLKGTDIIYDPDRLGAPQKEFKINTFLTFYITILYQ
3160	PresentInGGIV	MIRVITVDDIKSLIRKVTLEKFFSLLIEKLETTFSGWNAYGLHRGNEN
3163	PresentInGGIV	MLMLFLNMSNMVFVMLKILKLRLNQNCISLGSFLILSRRSLAGRENF
3166	PresentInGGIV	MKGRNWNQASVAKLFELPFFELLYKAYETHRIPACAGMTKLKLNDEA
3171	PresentInGGIV	MKHLEQKIKIIKNQSIIADLALGFEPEIEGHTNGIYLIDIANPAFIM
3175	PresentInGGIV	MNHQQQANRIKKRLTEVFNPQKLIVTDESGNHIGHPGAKKAKAILK
3176	PresentInGGIV	MTGFGGVGGVKIPPQWEVIVINFERNNASVSLPPSAPKIEMAVTGA
3178	PresentInGGIV	MEPPLKDGVIMCQHRISIFKKRRRSMKDIKILGVDIAKDVFSTVWN
3182	PresentInGGIV	MIYNSFNEAGMVAIGNVEMPVDMMLGGPMTSVTGPSCQCCSNDLC
3189	PresentInGGIV	MRKKPNVEENPNQKSQKKKQENETRNHILKPEKKAHNPRQRRRQH
3204	PresentInGGIV	MSEAEYGKTMISSIVPVFRFAHTYILSGSNGTRIYQSTKELVI
3206	PresentInGGIV	MQRRPLVAGNWKMHGSPYERSEIRGNNDVVYRPVFRFAHTSYC
3215	PresentInGGIV	MKISDKAKSIYKNSIVIDGQLGFESAMPWSFLKKMGAYRPLC
3217	PresentInGGIV	MTVLYQNRQIRELERLAVESGISEYELMCRAGEAAFKPRSPP
3219	PresentInGGIV	MLNIGEAAPVSFCNLRFFYLSDSFGLNRVINEIPIAIKTIAA
3220	PresentInGGIV	MMSGPIRLLKPIHPVRYIIEVKGPIVKKFNLMNMLQKWMLEK
3226	PresentInGGIV	MEITLSAIKADVGSIGGHTQLALKCYRLFSNPFKRISTPDY
3231	PresentInGGIV	MPKTRKASSLVTVLKGTDIIYDPATALVESPWGTTKRIQN
3247	PresentInGGIV	MNELPYTQATNFISAVQGVVDPRTGLFTVNVELFTFKH
3248	PresentInGGIV	MTQATVITAGLLNPVYTLENGTAPVRVANINAMAATMS
3249	PresentInGGIV	MLENDMQRLDSQHVWHPCSQMKDYEQFKPLIMTGFEFF
3255	PresentInGGIV	MWLNFLYKVNADKDIVYLLIRTVIIYVYAIFFIATWQ
3261	PresentInGGIV	MTLLDENEVEWRFIRASGPGGQKVNKIATAAPTSL
3278	PresentInGGIV	MDENFLIIILLLLGIGIWGMKKFGSPEIFLNS
121	PresentInGGV	MPKTRKASSLVTVLKGTDIIYDSKTHSPDAEVEAITKNALRQRRQRVTVLAGTDEIFDPEKHSPDAKVETITKGALWNRQCVSVLAGTDEIYDPETHPPDAKIESITRNALQQRQHITVLAGTSEVYDPEKHPPGAKVETITKRALWNRRQRVMVLAGTDEIFDPEKHSPDAKVEIITKNAMWQRQRVRVLEGTDEIYDPEKHSPGAKVESITRNALWNRRQRITVLEGTDEIFDPEKHSSDAKVEAITKNTLRRRQRVRVLEGTDEIYDPEKHFPDAKVETITKNALWQRQRITVLEGTDEIFDLEKHSSDTKVEIITKSTLRNRRQRVTVLEGTDEIYNYKKHLPGAKVETITKSALWQRNDKKTKKRIASQISPGVTFFNAPCKESNPSVIKEMQF…
238	PresentInGGV	MAIAYHHTQWRLLPRSLAAQLWDAIAKNVERLNPQGIANTLWTLATMNVRRRELEVQGLSDRLLDAVYYNAEQFNSQDIANTLWALAAMGMRWRELEEQGLSDRLLDAVRYDAERFNPQGIANTLWALVAMGMTWGELEAQELNDRLLDAVGSNAPRFNSQDITNTLWALATMGMKWRELGDQRLRDRLLGAVRRNAERFKPQGIANALWALATMGMKWRELGDQRLRDRLLGAVRRNAERFKPQGIANALWALATMGMKWRELGDQRLRDRLLGAVRRNAERFNPQGIANALWALATMGMWWEELEEQRLSDRLLDAVHRNAQRFSPQGIANVLWALATMGMRWGELEAQRLNNCLLAAVRYNAERFSSQQIANTLWALAMMALSWGYLKEQRVDRLL…
949	PresentInGGV	MQPGELFDEIIRGFKESVQQTRFLTKAKKEGKIKQYEELYEIFHRQMNEKEEIDAENEVLKKAKESLSKDNQELINKVQALEIDNKELAYDNTRLNGKVRTLTLEKIKKTKENKLLERKYEAAQSEIEQITSSLPPIEQPSFLVWDDITKRDRIISHLQRYFTKLDLELPELSPSRRGYESIDHIHVEKKVNEGVEPVLLFEIEKLNSDTICINHLYVNEGKKENINHSPVRILRYVRAFKEKKNILSVVGIDKNFYLLKAKQTTFLSRLIKESFKTLITVGDGYGHGLLNLVQLAKIKIQGMSLTRFRYFCMPLSHQFHAAIMVGTS
968	PresentInGGV	MRLVKRFFTAPKESFFLFGPRGTGKSTWLMTNFPQALLIDLLQPDVVRRYSAYPERLEETVLGSQQKQIIIDEIQHVPELLNVVHRLIEQKRGWQFILTGSSPRKLRRTGVNLLAGRAIVRHLHPFMAAELGSNFDLTTALQSGLLPVVTQSEHSKEVLKTYISLYLKEEVQAESLLRNIGHSYILLVCIPLLSATPNYYLSLREVASSVTNPRASVQHRRWFPHLSFYTPAERTDDEGESTLTFAIRTAARLATAIFIGLICRFYGAAGATFEAIDMFIMSALITVLWNANAPYRLAPRNNAQHLSDDNEEKNNDATTPLLDP
1047	PresentInGGV	MKERPIISLIRISGNKAISTKKLRPILNKLNISEGQPYDPTKLHEIEVGLEQQYGAMGYHAATVSTRVVKETKNRVALYIHIDEGGIAKVGSIQFVGNRAFSARTLRNQFKLTTPGLFTWISHRDRYSQVKLEEDLQQLSEFYLNHGYLRFRVVSHDVQWSPDKKHVYITIHLVEGPIYHLSGYTITGETYGFKDQLYRLVKLKRGDIFSRRVIINTNKAIAGFLGDRGYAFARVNVIPTIDDQQHLVHLTFNVAPGTRVYVRESVFLVTSVPTKKCYVEKCGNTKAAFILCLKLKNQSGDWNY
1071	PresentInGGV	MAFLRIISTLCFGPSFSREIDPVKAFQEMTYNKLSRIVDEYNEMLSPEKTDIEIIEAWKAFRKKIGPIIHNAEISDFLIVGVETTTALALKPLPKDLIEKPYLDLFRKKYPEEKENPAQLLENELDRYLIKLNPVEDDFTFPAVLSELINKYPDSLAVLYQWLTTHCDDLHTFLEENEGKGIEFLRLLKCLEALFTFRVGNSATGLFLMYYLIILSAAAQSDGIVNLISKHFVYPETRSVLLALVLPNENFPHLPSIFNRLGMAVSKLQYCPGIRGAFLLYRPRELLSYRYDFHIS
1073	PresentInGGV	MPHLVSPDSMQRAVKIYLRDGNENELCQRLESLKANFVRQSPNASLNSSNESTPRSETKSPSPLYSPSHNSHPNFFSLSGMSHSLQASGGSLANWQHMNQLWNQLVSEKKKFLRLTPASTFCSRVCELIDVSGWTWEDIGTLLAQVCNPEQAPRDLAAFLTQIKTDVIHLQNTGNFTQAQIRELFMNYPKARTKLSEYIDEYSSANTVFPHFRGVHQVMELMKEWASASSYFPQLFSDHTYTTRWSQPYVESFLEIHNSTLKSTLISLFSLFSLTLMVLNPNGNIILMPPGLTNP
1095	PresentInGGV	MTPEGQHNASYRLLRYSLFPLFLITVCPPAAIIMWYTNVALNGSLTALAVLFTQKGFFTTLYQIWSPVFFGTREAWFIISIFMITQLLLMRIVPGKRFEGPITPKGNVPVYKANGVLCFGITLTLFYLCAYQFRWFPPTIVYDHFGDILGALNIFSLIFCFILYFKGRFAPSASDHSLSGNFIFDYYWDRTISPHSWMGYQNVHQLPFRNDGVADYYLVICCKTKSIVWIKQFDVSCAIDSVSLYREIFLVGERLFAFIGYHARSSRFLYLLGMFSVGPEHLYFSSLIFS
1112	PresentInGGV	MIGKRYVNGCKHKNEDGAVREFGEARAIGGVIGVSLRVRQFEIEAESKEESSVEAADQQTETQAWVKKIHPLIENRELTELQKIQLLTQLVAQTVMHTLAITKLPSINYDGFRILCQTYLTLDFDMLTKNQFKKDFPAGLYEGFHRILKETPLSLEDRLSYLARYLHAMIKSVTLFKACLSEGTLIVGNDGLAKNLINSFLAKEMDKLAEGSQKRILLILRTSAGEPTKLSATFLAISDVFPYKQRDKDPFKRSRFDIQPSIEETFKIMKKTVIQIFLNPTLFKLST
1275	PresentInGGV	MYAQWPEGIIYLPRSRKKRYAKRYSNRKNRAPIPNRTDIDLRPEKATNRKEVGHWESDTLESDRSRVVYNVIEERVSRLVKITGLENKKAASTKEAVIKRLASLPKKARKSITYDNGSENYYHQEINSVLKTKSYFCKPYHSWEKGAIENTNGLIRRFIPKKTDLANFSQEQLDQIEYLLNHRPRKCLGLKPLIRSSLSELVQFLLECAHTGYLTEDLFLNLLLTKGRYTNFNVIYRYKKATRQDNATPPQRLHF
1288	PresentInGGV	MYAQWPEGIIYLPRSRKKRYAKRYSNRKNRAPIPNRTDIDLRPEKATNRKEVGHWESDTLESDRSRVVYNVIEERVSRLVKITGLENKKAASTKEAVIKRLASLPKKARKSITYDNGSENYYHQEINSVLKTKSYFCKPYHSWEKGAIENTNGLIRRFIPKKTDLANFSQEQLDQIEYLLNHRPRKCLGLKPLIRSSLSELVQFLLECAVRPRQHRRCAAHVPACAGMTNLRGSDEFAGMAGFKILGLYYWRQ
1354	PresentInGGV	MEEFETFITLWNKQVSYHLGCPYIHHLYDRRLEECGLLIKEKGLDSQSLTVISLSRWSLENFFLSKDKSDLFSLKKLCELAESVCKIFELPSAESKNFYQYLQRLDQLCERLDKFNGRLEQGSVFFSSHVRKLQECDYRMLSVDEMNALTNQVVSLTEELNKLQPESTPPGKVSQLLCQFLILTTEIEVILPDLNMEEWKTLSNNNTNTWLNLGNRRKQQRQLIWGLKMLLPITIARAGDSS
1381	PresentInGGV	MSFVKYPEKWNWKIITAYLAGLLTASGSTAVCFQLGKEFGDQYGKIEGIYFAISAFVAVLILAGRATCRTLVNYVEKKSATPLMRPSNNKSYFIFFVLGTLGAGLQNAWNTVENFPGWVGETLAVFALGVPFFVNRSSLVQLVEDFGNVSCVYSLRNRIWPKTEHQQKRQRIINRLKEIRSMLPGLDKEVLRKWIQEIQKITNEEERLKAFLCRLGKKRRLRMKQDVYKRLKKLSAI
1406	PresentInGGV	MDLFRQLNVLINAEIPLAQALALLAGGSHSGSLRQLILAIWSKIENGLSLSETLKIYPRYFHTVHHEIIHAGEQSGKLGELLKLLIHYEEGLFIFKKKIQKAIRYPLTVLSIALGVTIGLLEFVIPQFQNAFSEFGSQLPFFTQVIINLAHNVRAYGLLIFFSFSLFLFVFVYAKKHSDKFSKSVDHALIKIPLIGNGISKYNDNPLDKSASDPERGRYPFEKSVNHCQSYHS
1421	PresentInGGV	MIPFRDYYTGSWFELFNGFGILSGTASVLMVLMHGSVYIQRRTEGDLRELGRRIHYIATVLLTIAFSVAGLLVLYRIKGYTLISYPKDATIYPLNNVVIRSVGAWLNSYNHHPWKYFGPIFAYLGIILTLLSNFFRWYTFCFWSSALAIMGLIGTIGFTLFPFIMPSSTAPDQSLTVWNATSSQYGLNVMLYVGVTLFIVILGYKLYAYHTIWSKQKTITEKDLETDKHYY
1432	PresentInGGV	MIRRKEEKYPKDSPSFSSENPLKTKRKQPSPTLGDESGLSMKGKESIEKSGELVKRIRVLEKVLKEQQKKIKKLEKDLGNFSEMFNIRIEALEEKGLTQERNRARLRNRRREERQGNIQPLFPPPTPQLSPLAPLTAFPLGNQFLLPPQSPFSRSGLHHLTILSRPPAPPPPLPLPLPQPPIRPTPYPLPAFFPPPEDEACQAIVIERNFNEENEPRNEDPNRDAQMKPD
1539	PresentInGGV	MGRSFDFQDQDHSKDLKYAYEIMGLGEEASQEEVRKRYLELMKIHHSDKGGNDGKASIINEAYEILSPRTPQSNDQRTPVSNREKRKGSPVSKVEFNKWLEEDIDKYPSNLTFQSIKCSNTVKENLWKLIEAKQLSYEDLENEALQKPLSISEQADGLPTLLWKALCYVIFNDDSVTEYLCAGSRTKLASLNSLRCIHLDASMRESMSTC
1612	PresentInGGV	MLIIFSYFFIDRQLVWFLVEHQSRRFKILALFANGITSFIAIFIFLYYIIFFIKFSVSSLKEFDKKLIIVCNSVVISAFIKDIVKIIFGRYWTATFNCNNPSLISNHVYGFNWLKSGNAYGSFPSGHTVFIFSFSVSLWILFPRLRWLWSMLAFCVIFGQIGIYYHFVSDVIAGVTLGSWIGLYNTFYSLESKRLLTYL
1666	PresentInGGV	MKHFRRHTNPNPRDPVPLIRDFFRQAKDQRSHSQLLISRDYATIREILRARSHRRFNSQSIANLLLAIAYHHTQWRFLPRDLPAQLWSAIAQNIERFNPQGIANTLWALAMMGVRRQELEAQGLNDRLMGAVHHNAEQFNPQNVTTNTLWTFATLSVKWEELEAQELNDYSMLFTAMPTNSILKELSIRCGH
1677	PresentInGGV	MWALATMGVRWRELEVRELTDRLLEAVRYNASRFKSREIANALWGLARMGMKWPELKAQGLSDRLLEAVHRNAEQLNPQQIANTLWALAMMTVSWEYLQEQRLDQLLLNLINQNANQFSLEESTQIVWGAYWFDIPPPSEILLKVSHMDPPRSSHLHRRVASILSAQTPSKMNFLYKIASTWIFVFLGNAS
1717	PresentInGGV	MEIGVPVLKSSLGYYLATYSAKYYQPIWHGFILNLLATVGYGDGFGHDRLPFFKNFYAGGIGSVPAFSPNSLGPKNRYNSFGAIGGNLETIFGVHLILPQFISERVRTAIVFDAGNVFQVPRFPGDIAVPARATIHDPEPLRSADYSKRSFFVKEPASSLGLAVEWYLCADRPHVGIPIEPPARG
1831	PresentInGGV	MIDPDQKLQEFYNIEHQVNRILGKYSAVSALMQQRCREYRDVIHLLKARGTKEFSKISQDLYGSSDEAFYAGAPTLRDLSLTVSKALDHIGEKTLTEKDESKYTAREAVKILGDRLEKYFGKKKNIHVKVSDNIVADASAGADTLNCGKILNLASVLSNFMKSTKVGYI
1852	PresentInGGV	MIEHKSVISLVKENGFLNIQANDVLLQLASPIFDAAIFEIWGALLNGAKLILPKGKLDILNSIDQFKKFLTKNKISILWLTKTLFDNLYQLDNTLFNSIRYLLIGGESLAPSLIQKLCSQKLRPQYILDLQRVLLLALFIFVIIGCTVASRLENHLTREKLIFLISR
1863	PresentInGGV	MKKNRGEILFNGFSKKFSDYGSYVPDKITMYPFITGQEFLNIVNSAKGSSKEEPLLSDLLKCFNISQYLGVTFSKMSLGTQKKFFLMAGLVGDFSCLLMDEPSNAIDKQSIDTVIACLNEISKDKMILIATHDQYLQSQLPGSVFELNSKFLVLRCESRSSSNGAF
1899	PresentInGGV	MKPQSNSPGSYDDSAEPVYWWALAYGPEEIARWLREVLEVKPNPIDINGCLIQASRCEGSNPSILSKILKPFTIEEIDTLFSLEIEWNKHPLYFATHIKILSLVFQKTSEKWKKEIVGSCLYKECVARALLKNNSPCVSFLLERISESYRRAILQSVYHG
1921	PresentInGGV	MNGKLAVIRQLREEKHEHQIATLKAGDIIGEMSLLDKQPRSASIKALNDVTVFVLAMDDFNSLINAKPDLYKKIMSQLSATLSRRLRYTNDVVVASLQSKITQSKEITLFISTIIIIMAFYPFILDFASSYLLTDTVRIFFLILVLYRFLYQPCCLLS
1968	PresentInGGV	MREKKIHTKLILSLGHWNPDKMRAVITQSSARQHFINTLIAVLKNPHYNIGGVDIDWENYFSPQTDEVKKFAAFIKALRSALNENHLTNLCLSLDLAIAPHFAKQYHPPKEWAPYVDWANLMAYEFYGGNPPYTELDRSWKRHPPLCGPIPG
2021	PresentInGGV	MNAKMLSPLVDTHALQTATRAYQDGCDDEFIVVALLHDIGELFSPFNHSHVSAAILKPYISEENHWILKNHDVFQGYYFWDKLGLDKNAREKFRGHPLFERTALFCEKYDCPAFDVNFKSMSISAFEPMVKKIFSQRKAFNPSVNIN
2031	PresentInGGV	MIRNLPILILGALIGLLQGALVYYQSDAVSLYLYSSLLLLIYTLSFNQKHLLRHLITSFLAAGLAFIIIYWPYTGSSGKSLSLINFALVFYVIHAFHMAIHEENKLKSVIPVYFTRCGTALVFSLSACCFWESRGRCWQPPVRYFL
2043	PresentInGGV	MNSIDTLILEEKTRMSQSLLWDFQRQYYYEQGPQAFANQVPFYVTCNPFIANVYAELIFSFIRDWIKQHPQSVQSPFYVLELGAGSGRFSFYTIKRLCELLDEAGMKSIALKYVMSDFSQQFGFLVKSSCFNALCTTRRMGFCII
2053	PresentInGGV	MIKTSILDNPISDGKLICGHSNLTLTVPSFPRRHRRAEGALCTPSSARTCHALGCSFFSSSGCSLRNKSVYFKGLQNSSVTQALSPSFSSFRSFQGKHPKKRCDPRSGFFSNKCSSCDRFFDTRFASTTSEHAPASSNFSTSSG
2088	PresentInGGV	MEESFVYILASQRNGTLYVGSTSDLIKRIWEHKNNVIPGFTSKYNVHQLVYYEVHQTIMKAAQRERRFKNWCRKWKLNLIEKTIQHGVTYMTKSAPNWIPRTSRGTTAGGLIDARPSECEILPVNPVHAVILPRGRLLRY
2090	PresentInGGV	MHNTPDSRLPMMLFKTAAAWRNELDRRLKPLGLSQAKWRTLMHLARAEEPLSQKILAAKMGIEGATLVGLLDRLAKDQWIVRQPDANDRRTKKIFLTEKSQTIISQIKSTTDALKKKCSRVFLRKTMKLASMYWVKSRIN
2118	PresentInGGV	MPSEVRFSHVVMKLTFIHNNSPNKKIMFPYTNKKNVPDCHMFAYTISNTPSDDDYEPRASVLKIDKIYSDINKSGRITTHYSATELLNLYEAANRVCKRNESSPTLTLLKRQSDYQKRTDNVVMMHTHAHSSEQKKC
2129	PresentInGGV	MKRSEIRELPLFSLYSSALHTATSNNQYYIGKPWVLAEGKLPLLYHLDSRKCLKSSPVQFPGNSLIKLFTSSTVLYPLSPPPKFKGPNICLPRGSGAVTRKCCDKRGEATGIYPRQPSTVFVLSAGLYFWGFSSLV
2160	PresentInGGV	MDDDEKKKLLEAYQNAPLIEPPKELPPIFVTPQTSDESLQNLAITLSTFPIENREGVQVFEVPKIADDCRSYVGRGYEAYQDTTAKNPHGSPIQLRLNWKATTILLAVKDLKRFTFMRGIMLVNGETAPFWKS
2170	PresentInGGV	MTNGSSLQKQAFFSLALGALGVVYGDIGTSPLYAIRESLDGLPINLIDVLGVLSLIFWALITVLALLKRTVSNNTLLKLIELLSRSSVTEFLPPLIILTSSLFYLSEYYGDRFLGKTSKLKTYKMLDIFLG
2197	PresentInGGV	MALEIKKYDMVILLLLYGGKVAEIKKELVCDEEQLVAAFKKQALIFRGKSFRKRCINFLEMIETRIGDVDPSLRPIFYLAIEKGSLRTLKDYLIARTHALQPKINLVHFFSLIILKIPTLLTSLIIRAR
2199	PresentInGGV	MRKWKTNLKNYYNIKIKSEVEIRKNVQTLKIFGIFPEELNTRIAALTASLTAHDEKQAEAIALASYNGEYCPESIKNQMEREQKRGERTTAQFSTSDPMTYSFLEENDGDENDNHNNSHGCFPPCCKQM
2231	PresentInGGV	MRQIRGFKISMIFQDAISALNPVLTIQQQMNEILKKKYRHIQSRALQLLEEVGIKNSGRVYHSYPHQLSGGMRQRAMIAMALAGEPEMIIADEPTTALDVTIQAHVLSLLNRLKRNTTLPYFLLVTI
2254	PresentInGGV	MVFQIFFIQFSEFRAYLKNRSPYKWRAVYALSILTAVIGLNAAFLDLITAYEGSFDFFTLEFSELIAGQLKGMFYSSATCFSLLSLFLYGRLLLRVVLIGKKIRGMSSTNLFLKPYTLLKTPSVI
2268	PresentInGGV	MSVLKPGQERLTVCFDPIGEELIASLLTKEIFQEARKSNFDYAKNKWQEQLDNQYEIKIPAVLSTLNWALNEVFRNHRSSSSSSSQNLLFTIDFIENDFEKILNDHPDLKASTMNKNQRLRENG
2285	PresentInGGV	MVGSCRDYATLFCAILRYHGIPARTRVAFSAFYFKHFNHDEVVLEYWNELKQKWCLVDPRVTEIHIKQQKLIIDFDLLDVPRDQLIVPGLAWQMVRRNPALADEFCGGIERKIKGCGILGIV
2338	PresentInGGV	MTERQLWYLPKKTQIESIQSRRLALSLAIIICGILAAFIIWAYFVRIQELSLAVGEITPVNRISVVEHLEGGLVYQILVDEGSQVKKGNRWQRSMKRWQRSMKRWQKLNYNNWKQNA
2371	PresentInGGV	MTWKLNEIIGDKNRTIHNGVTRFVYPGFAVEDNGYLISEFNRFSRLVNLQILTEMEADRPIEAVIPVYSFKEVPPREIPAKKRCSGRQTKKDVSSTVRCFYVRPQAGTRTVNRLF
2377	PresentInGGV	MISFVGVFGGLANAEQSYLDGESIYDAINADISSFFVDAFSIYMVFKSAFESKIKESPATDSITLLKHQFLKLQLLGNEACALDTNDDTAALLEKFEEEENDNAEHRRSCPCVIL
2380	PresentInGGV	MSKIEESKRRLELLGYLSDVKYTPQIVPNSPDQVDLNYHVKEIAAGRASIQGGYSDVYGFLYGAEFQSPILWGPENMYRLDFKIANINRIILSSIIIRTTRRGDCNGASRSIIHG
2386	PresentInGGV	MFSYLSTCRAFPDLKKIINSRSTDAFLRGLARAMSSKMFIELMGKLAGYEETMAGNICSIPVFAITAYTSYVGTQWWSNDPRELEAMWLIARLCTKLSYEYSMLFFEESLEATR
2405	PresentInGGV	MRTQSESTLDEVIEAICRILDLFPAFSLTPVEKSSFHSCPPPYPLIDYFSRFKAIKYPKTRKSIMEWDVFIHAFILIRRAEEIKEKKKNIPITRSNVLSSLCYCINGFSEIFK
2413	PresentInGGV	MDMNNNLENERKVDRILPPFIADHIKSTIPEMACGVLVYKDNNHSYIPCKNIADDPLKQSKISDEEYARTRNEGDIIHTVMFRSDESAHSTEEDQHNAMKIRHPISLFPGQS
2430	PresentInGGV	MRRKSACEKFTETLVRSLAVFSIFSNPETMASAKVTPLPNLNPVGCETALREGKDNFVTVITGFEGCPYYDKLLFTFWQACEELKRDCFSFIIPVKKIPKNITLHLIQRQY
2457	PresentInGGV	MYFNSTFKLLVVCSLGALLVNGVAFGYHTTGSIVNKYSKPVTVSVRTTDSGTLRLNRIAKGAVTIKPGETANYSQTTTKDTGIGFISIPESNNIFNHLTRVYFMLEPT
2460	PresentInGGV	MIKGKLISELSTASQEKIIVGTINPIETVGELGSLSGEPRSLTVKAATDSVVLELPNKIFKEFCQEYPAILTDISKFIVDRSLQIIKIMAQEEARLEHILNLLLMIAH
2487	PresentInGGV	MTRQTTEREKRINEAQNIAQSRWLLAKSNWLQKKEKFTELAEQEQFTNEELEVIVENIISNNKNYELIFILARTQKSFNIRINELGFNPSKKGQKKLTPGMRWLN
2495	PresentInGGV	MKKHFRLILILLLNISLGAAYADKLTKEVCWHQCGDPMELTGAILLQANLIPRLNAWPWVKSSVLFKSAQITLELLRPFMGELINQKEVGKSTKSINRLMLFFQM
2538	PresentInGGV	MIFYLLPSSEVKQLMQQFGYSFEEADIEKNIVYYLNHTSHGSTLSKIVYASTLMDIQPQSAKELYYQALSSDVNDIQGGTTPEGIHLGVMGGYCAICISRI
2587	PresentInGGV	MEWHIFTCDQEFVAEIAENIHLRHAGIVFIPKGMTKDEKLLFGEIVCGYIRGACTHGKFALQNTIFYPGYNGFRSIYMGKDLLEISWDRFQQKLNLK
2640	PresentInGGV	MVRMGREKGPLQQKEAWLSFSEAKTVFYDENAKMIHDPEHSEEEDRFIILGVSAVARVLVICHCYREKDNVIRIISARKATKREANQYKRVML
2660	PresentInGGV	MKKLKFLTVVTGAFLFSSIALAAPQIGLRDLQSGTAGFMLRPYRISMLKQPCVILTLRHYRILMARFKRTAIHKPSKKTPHEAFFYDLFPN
2669	PresentInGGV	MKFYLIHDNQSKNLSYLIISANHFIVDGTGAVVLGREISNAYNCRIKGESAYNSKTDSFIKCTLELRKNINLLEKIHLVKSFGYLSYIIGR
2681	PresentInGGV	MGIATGLLDLLFTGETNTKFNLSSYVEDGYGADVTYAYPISERNSIGFGYGFEHIKISQVDPAIAAPSVLAFLGTTNAFKIPVETITNLN
2693	PresentInGGV	MPKPLIEINHLTVAFGRNAKPAISQLSVSLQRGQCLALVGESGSGKSMTALAVMQLLPLTAQVSDRSQILWEGKNLLRFSTNDAANSGL
2752	PresentInGGV	MQSELRENLLDEYKEEKKDTGDYYSIIINDPPTPTNHSGDEIDETKTFDEKALVTSVISQISQNESKQIFFLQAQQIYLTLLRT
2753	PresentInGGV	MRKPRRSPALKKAEEAVKKLQARLKKAEAKVQKELNNAKKPKKVKRVTKKSGRPLKKTSVKRRKGLPAKVTQKTRKKMGRRSKA
2778	PresentInGGV	MDTGRALDIFHEYMRDNSIKVSRAEFEKNLFLKQKSLVFINDAEPLLSPEQAKHYRPEMAYEMMFRDFLAKLEGEPWKGLCK
2799	PresentInGGV	MLRRTKISLWIIFIVLLVFVFIYSNYRLYQPTVSQDSHLPLSDDVHVAIVLFPKVSKLFGFSRSMAAEFGAFLRLTYCNI
2800	PresentInGGV	MTLRDIHAQLTDLTETMKALSREMYGFLRDREQEKYLRGVETVKENREELAAIRERLMKVGGERIFSRAISGMLVIGERT
2822	PresentInGGV	MKKTLVLDSPDQNKKSSTSCGRTNLSIFQPPRSASIPIPPRRSGEESLTFGLNSPPKGSRTSVVLKKEKRWNVRASLK
2834	PresentInGGV	MFLPYHYPQVVRKVRHPRSLVVPACAGMAITTKPCYKSSHFRLFFLLALISKNHRRPRAGGNNEGAGMTCEEAKVNI
2863	PresentInGGV	MSLAIVHSRGSAGIDAPPVTVEVHISNGMPVFSIVGLPETAVKESRHRVRSAIINSQLEFPVRRILFENIWGRIR
2886	PresentInGGV	MPYPLPFPKTRESRPPGRPPVKRYPQIEGPLFIVSQSQQVFSDSKTWVDCIPRISPAEIYAVFNKREQHHTLI
2914	PresentInGGV	MTETSFTKEKENIRRQVDAAEFDRISMALRLFKKNNSRNKQKRIKKLIQILRKIKLILKLHSHYHSVMSF
2926	PresentInGGV	MGAFVNNVPLKIDVEKNTSLLGIIEDLTNQRKNSKKHQWYPTLNIIENLRKTRKEFSKTSLMLALEKKI
2943	PresentInGGV	MIPAFRSRCMRATCYLRRRFFVNRAYAITPALSLNSNTRFRLPFGDPIDRLIMFHSDPQLVLLEESL
2947	PresentInGGV	MKQWWLLDDANLRESMKIGLINLATQAYIDAHPEVRYIDAYSYAVSLFEDEEPLTLPPFWKNYNYIN
2964	PresentInGGV	MKTHSWFRWFQRDSEKIEVLFKIEKETLYYLSALHSRPVKSRDAHSRNQIASAPNKVRIQAIEPP
2982	PresentInGGV	MRSAFNSLIIVLFLITGLSACVPLEPRFRGLEQPLLTEPLFTYIAPIISSKAQVLKTIFMSTAY
2984	PresentInGGV	MSDVILLAQGTDVPDIRLLNLLTERQIDASSAIQKYGADALNRATNTLVLLAKINCFPSLMGCS
2990	PresentInGGV	MELTIRNLSKAYSGRQIFNRLSFTFECGVNYLVAQNGTGKSTLLKLIADIEKKQRRNFIQWLF
2991	PresentInGGV	MEAKEEALDIDFAIECFRKSRETNLIDLANAFIEASNREDISSTALIAWKIRSFLMINRTRIA
3000	PresentInGGV	MRRKKESSERLSKRNKVPVTLKEIRARLSELEQWIAQEKKLVDFPNIWSFLEGKEKKVNGRA
3011	PresentInGGV	MVVYGKSHEAYSFRIYMPLLEVFASNALLDEETIQKLAKLSPDNEEVENKLKKLLQYKNKI
3018	PresentInGGV	MKILSTLTANEVPQHQGKTSRPELSITKASSQTLYKPTVLKRKNENSVEDAVKKPRISLC
3029	PresentInGGV	MDVFTKHSGVLLTTILPLGILIRIGNKICHNQFTIFAPSKSSRHAVELGESAKKTFTAG
3048	PresentInGGV	MEGNPYQLLMPYSQRQYHYGATNEGAQIDLSPKEQLLGWVKNNPCLLSNIQKNGIGK
3050	PresentInGGV	MAVLALVFVGHQGWDRIFWTCAKSLIYDKQTNFNILSLDTNYTARDNEFGQIKDKSL
3063	PresentInGGV	MQKQNRVLSILMLHISYKQKRKEIFLIVFYKCLRWRALQFLLIIYFEKVHVSLACE
3065	PresentInGGV	MFQGPYTILIILVITMALFIWGYWRYDIVAAIALMLATLTGAVPFSKCIQGLAILP
3070	PresentInGGV	MKLQTGFSLIELLVSLFLGSLLMIMLVKLYFSFRETAQWQDTQQPFKNANGLVHIS
3078	PresentInGGV	MKRKKDKVDVDKIQQTIEFYIDQAEKCASHGLYFSACVTYGAALEVCFYLSFYVI
3105	PresentInGGV	MKLKELIFKSANHRDTLLALVTKLRALLPTLNEDYMMISTRLFLNQTSPTAIR
3106	PresentInGGV	MTSTVKALDSLSVVDRLRTGTTDIFFQLLDSPSLPRSLKLTPMREGGDDGLSF
3107	PresentInGGV	MQIDTATIDLLHYFIPDYLDSFKNQKRQTEVELILKSKAARSIEKFLKEIFSP
3119	PresentInGGV	MTKKQKPSQNEDLNLTTAQGTPISDDQNSLKIGRSGTSAARRFPFSGKAFSF
3123	PresentInGGV	MESWYACLFLLRRLLINAAQYNRFLVINHHFGGQLLGLDSGTPFTKNELILS
3124	PresentInGGV	MGFENAASYNNSQSWRQLLEEINRWRYSKKIMLDWRDKEKNLLARSPCIICS
3137	PresentInGGV	MSLYTCEAQQKVRKQCESQSPTQVFIVRFAKGIFPANWAVELDKNDDCLKE
3151	PresentInGGV	MSIKNKKIIIYAENEYQELELWYPLLRMKEEGAEVTIVGPKKIKFTKVN
3169	PresentInGGV	MALDLSGLEKAVKSFEEAVDYSNNLPENIAADIVRDSVIQRLNTLMS
3185	PresentInGGV	MQIHLALLLSDWLIYGLFIIAVIAFFMRESDAPFVNRYDTYFKEN
3242	PresentInGGV	MGQLKHKTLMTVKLMLSSALLLSKLLDATDSYHYPPMEA
3253	PresentInGGV	MDIQNESPSEKVFEELTARSEIRRGNNIGSNLLRSFC
3254	PresentInGGV	MTLLPELLNCHEYVNADAIAEKKIKIVMGYCKSNNVG
0	PresentInGGVI	MGARRPNEGPAPRLKRNGKGHITEQFLPAFRYLKPGTAEPFQTALTIGTQFPDFGQCSLSWPAPAEIFWVAQLTLDNTDGNSPPQIFTPVKKTIGGQDRLGIDITAFTADRYTFVLTYYYQDPDTKIINPNPVKEASGTITLDTSHTENARHLAAKFLDDSTVLLTGKTEGVLGVALLQGDTVVSKAGLSSTAVPGRYTIPLDDQVSGEYSFVPITSSSAVDEPLTLDQVSAKGNQVVFRQTIVDGTFEFPLGYMFETSWAGLPPHCERIQLVVDVLVESSYKEIVKTLDASVGHFTWGGWIPFLTPSNRLYALDKKGKPWYLGDAANPTLSDKTKIPPYLYFIPKDESVIPDYLSVIDASGHIVRTAALTEWMDGMYRAGVSGLPNPQQFHYQPFALS…
6	PresentInGGVI	MGKPSRFFSGIVSEDLGIKRSSRSLLGDVDPSMPFGHAGLQTAFNAANGNLIVQDHTVTIEALGFHLSIGMIYNSQANTGEAWRLNLTKKIAVESPHQAVSVLEEDGSSITFLYDKKENAYIAKGLAEGHVFLRQKSDKTWEWYSPGTGMSLQFSATGLQTSTTDRLGRTCHFVYDAHQQLKKIQLPDDQTILFNWQSDTLTVWHQENEHNEQKRELEEKGDRNAKNTTNTKTLVTYTWDTEKRLSKTSIPLKDNQTYDIHYDYDPVTNYLKSIEQTDGTTLAFRYQKQAGGAYFVSGIQDGDNQPYQIHYPDYQTALTDPEGYITHYQFDADQYGSLMLSKMRYPIDKNTQETLAFTYNNEGLIQQKKYQSGVIENFTYDSQGILETHEDGLKHKTDR…
33	PresentInGGVI	MFSKLVFVVDSEEIEFQLHELVRILQYVASNQRANVSFPSIPKYPAYEENIIQNFNRFSKGIIDKYAKYYEVNKEILAFILRNFNGRTLSAFKETAFFQVYLVMMNRIKSKDKPSTPYIDNEQFNQLILPPFIPPINNATGWLGLACYAREIEERSDWWINIGGRIILLRSLPTERQHFYVSDHGSCADVLIEVKQNLIEPNLNEGRKRMLHCFKFWRHYRGNLSDQEREYIKKHFIIMLHRGLGGNNLRNEFLLFVLSLPESCRDRALQNGRLNYQFFNMSYSIGTRDTATSPWIRAPSEEVLSQITSEEYAEYNDIFNQTRERIRYLGDIQATTFVIELFHGGFSQFFTQIDQIFNRIDAEQYKIFFVLNQLALELGSELQKFLLRPIKSFGSAEEG…
43	PresentInGGVI	MVATVDPNGQTTRFILDLLDRKRFTIMPNGAVVEYDYDAEGRLLSQCAYATFIDPQKVTDASTPDEVQSLLNKSEDDRVCLYRYDNDGKRLYTINAQGAVKETHRDAAGRAIGETAYAQVIALSTIKTTDPAEIKTLLHPDPENDRSHYHLLDLAGQEVFAIDALGAVIEYRYDANGNHTQTTHYATPIAISQLLELTPDAVQAVLQPSADDRITYQVFDDIDRLIFTIDPEGAVTQNDYDVAGQVKTETAYATLLKDIPTPVTVASIAAAISADHDHDRITAHHYDVMRNRTATVNALGETESWRYNAFSECISHTDRRGYTFESGFDHAGRKISEKTPETLMGTVDYDPQNKNALHYQGEHTVRLITQTTHDKNGNPLSIARGYEEKSEVTFVSALH…
75	PresentInGGVI	MTNQDVVIITGGSGFIGSAIIEKLAGQFTLVGFDRVAKGQPPPAAECVCIDLTSEEAVKGAFERVRIAYGKRIASIIHLAAYYDLSGKPNPLYEKITLSGTELLLKYLKGFEVEQFVFASTMLVHAPTLPGKPIREDSPLEPRWPYPLSKVETEALIREQRGNIPIAILRMAGVYDDEGHNPFLAQQIARIYERQILSHFYPGNVRHGQSFIHLEDVCQALLRLVEKRHELPSESVLLLGEPETMSYEEIQQSVAQLLQQKSQPIKKIPKPFAKLSAWMGNEILQENLFIKPWMIDLADDHYELDITRARTMLGWKPKYSLKACLPKIIENLKNNPKRWYRENKLNEARVATPLKSSAEKKTQQQDEIQRIVTEQKDTQEHDKMMAHKHKQTLWAHFIN…
78	PresentInGGVI	MPKTRKASSLVTVLKGTDIIYDPKTHSPDAEVEAITKNALRQRRQRVTVLAGTDEIFDPEKHYPDAKVETITKGALWNRQCVSVLAGTGEIYDPETHPPDAKIESITRNALQQRQHITVLAGTSEVYDPEKHPPGAKVETITKRALWNRRQRVMMLAGTDEIYDPETHSPDAKVETITKSTLWYRKNPLRGQRVTVLAGTDEIYDPKKHSPDVKVETITKNALWNRQRVTVLSGTDVIYDPEKHLPGAKVEIITKNAMWQRQRVRVLEGTDEIYDPEKHSPGAKVESITRNALWNRRQRITVLEGTDEIFDPEKHSSDAKVEAITKNALRRRQRVTVLEGTDEIFDPETHSPGAKVESITRNTLWNRRQRITVLEGTDEIFDPEKHSPGAKVESITRDA…
89	PresentInGGVI	MRYPYGSALTKRAFAPIFPPNIDLSQLGEPPQDWLACLIQICGSGTEEYFDKHIGKSSTFAHKERLIHKLKIIYHRLNDHSYFIKTLGPLSHDGRVALVSKLTEDIGQCTPGFDNRTSDIVRSFTESSSFPELMTIVREELVKEVSLKMGESVGGEVHSNNRVFVIAAEDEYGVRPINQMDVYPGRLSDRDIREELRIKFRKEFTPFRLPFLLSKALQDLLSKRGYTGKKKGNQYYAPVTEAIAFNEVIERCLTSLQEVEEKEEKRAVSETETQYFIYYQRCPYHIICLPPGEEKEKKAKELQRKIRQRDIVFEFDKQDNQWIMRYLNNKMKVDEIKVEKEEHIDQLNIIYNKANNPKEMEIENIQDRRIINAMVESLGLTYLFDAHWYPIDINWLFIQ…
91	PresentInGGVI	MRKYLNLFFIFLTLSIAFPSFAQRAFSHPTNRTVNLNIRYKWVNFAGKCRRAVAVNNQIPAPTLHFKEGDHVVINVYNHLNDGTSIHWHGILVPWQMDGVVGVSQKAIPTGGVFHYRFTLYQAGTYWYHAHAHAQEQDGLYGALLIDPSQPSFYKFTKDYVVVLSDWDNMKGHNIFTSLKKEGEFFSPRFPLQPSLAKFIHDYRHATPDERKKLIDDYKMMQKMRMSIYDISDVAYDAYLLNGQTKAHSWTAPVKIGDVVRLRFIGAAASTVYRVKIANAKMEMVHVQGNDVKPHVIDHFTIAPGETYDVLVKIQKNQPYIIYAESIDTRGKAYGALITDPKQPIPYNEVIPFPEPLPVTREMMANMMASMNHSAHSMANHKNRHKKHEMPTEPTIVGD…
96	PresentInGGVI	MMTVKSIGVFLILAIFFCIGWLFKELYWVPKINDKAHLVGLYGTVSIYRDNFGIPHIVAKTSDLDAFFGLGYVQAQDRLWQMVFQRHVARGTLSELFGKKTINEDKFLRAWGFFRAAKLAWKTLDPEIKKAAESYTAGVNTFIQQGHYPMIFKLLGYKPKLWTVYDSIAWQKLMAWELQNEWEYKLKNQYIFDKYGLKAIEQYFPPYPRKAPTTLSIHDLRQTGLIRNKFESIKNISTNIDHLNQVLLKSLAFTSDLQQQLGFEDFPGKGSNAWVIAGKYTRSGKPLLANDVHLKLSAPSLWYLAELKGPHLHVYGASIPGLPAIIIGHNNHIAWGITAGYGNTQDLYVLPQNAKLQTISEVIRVKGGKPIKFDVQMSQYGPVINNVTPHMQKIHEKIT…
120	PresentInGGVI	MEIISLMKALCIPTSDNGICYGLVAMALQAFIIDDYDKHQQRLESINSLSEKDVLHMRAIQFLDLQSLEAFKRKRSNRHQNLVDIVAFLQGVSLFFRPDTNLELFQNKAHGREQNILLTAPIVQNRRIEEEKGLVRVSVFSGVYDQKELSIYIESYAKAMKNAHIRTHNGWLLGNSNHAVMLGYDLEKGWLLNNNGKGDFSTDAKEVCENIRKSFLGAYLLNLINQQGRGPLIISTTPFNPLIFSTEVFTTRQRLPDTQNFLDYLYADYSFSRLHQVTPEKANARDPDNANWLYIATRQGQIEVVRELLDKGISSNQGIGNEGVLYVAAGCGHLEITQLLLQRRANVNQPGYNDFSPLYCAAYGGHTAIVRELLMANAAVNQTHEGGMTPLLVAIQNNY…
132	PresentInGGVI	MRAELKAQLDEGFNLLKQNRPKEALSYIETCQASLRNTIEMKILEARCLQDLSQDVKTINLLSQIERERGFARLPFRQQHDVRFTLIKSYIKGNQYEEAEETFKRIPLNQYTLVTQLLHLEFDRVRGRLDKAEKRLFPLLLKIKNHEISQEKDIINVQIHHAHLLEDRGKISSARQLLTSLINDYPRNIRLQIIYFYSLLNYPLPEEKTNKNNVELAQRCLNQLHKLNVNKKKITQLETLLQCRREPHISPAQVQSTLNLIRDSKEDELSPANLLRIGQHLLDTQNHAAFEIARVLVEKFGSLDHHILFVQSCLMLKKYQEAIPSIQFLMEEKNEELLSESQRITNLSSMGECAFHLKIGELRNKAEEQFRKLIDKLERTQDTELLPFAKTAYLRFLEK…
138	PresentInGGVI	MAKNKKKKHQVKMNKRTEELRRRSEVENQAEQFIFAINTGKTIANFLQEEAKGLIEFLSPTIEEEGEHKGENVFQLVVQREKVNEALAHYFIMLPSEDKERFLDFLGTCSQSGRRARKNMLWEIALAAAKGHPALLNALADYVENLPLEPFLNKLLSFLQETAQSGCHAGINTLWIIALAAVNGYPALLNALAKNFEKISPEQILDKLLMLLQETARSEAGVDLGLNTLGVIAYAAGNGYPALLNALAKYFENVPLDKLLPLLQKTIQSGLDAGMNTLGIIAFAAGVGHPALLNALAKYFENIPLDRLLPFLQETVQSGAYADMNTLGIIAFTAVKGHPALLNALAKNFKNVPPEQLVNLLLPLLQKTLLRGGDAGMNMIGIIAKAAACGFPAFLNAIT…
159	PresentInGGVI	MSRHPKFTDESESKKELSQPLLAGRFNNYTSDSETEMKNTSTYQNVEEKDQYEPTSDTEMLFPPMLTRRTARPRELLISSVEKWLFNINEVVIQPTLKSDENILKAFNQGNVESFVTPSIFLGKRIKPSQFRLVHRNNVPELVAFTSDPMRLKWYSYGTTAEIAIVEKTDQTFGAYGRHVVNVKPGKYIKAWLGNEPVIYAPGAHVIRHTNFSLAKNSEVSQSDYYIRHGNIHIVRVPQGKLAKVWIGGVPHLLEANEEAYVFNNPLFRLQTAYPQQANAADPDKLFIDADAELITHGSLKRLMPHTGNVVITYDGGNLEIIAPQQDNKPTLIDSPTHTVSGMMSVSTQTLTFPSEEQKNKRRDDGNALDYVTHEVFRTRDSSEIGVKLLVVYQIKDPE…
197	PresentInGGVI	MRSSFRQNLFKIFAFFAVFASNAIGEQVLPRVSELPSPTERDDSGELSPLALMQQVFKEAQELSDPQRRFEGITYTSPQYAEEFSPIWLIQTPNQWGVSVSEIPYFDTNSSTSTGDFELPDCKTDGDCADKSPTGKYGHCGHLIAFDNGVNGTETKKCVGHSDAIIDHYYSRIINATRFIDITGLQPFPDIRFLSALRNGLTYLALEGRNITVRILQGLYPSFSDDVSTVDTEYVKNMTRDIVRAYPESNITVYVGSMRACFDILGGCGNTSISLIDRTSLNHAKIVAVDGEALITGGHNSRTHEYLEEAPVHDVSLWFQSSVIARSAHRFADFIWQWICADKANPLQGQIADSKKYQMGQVTEGCLATADLSPAPLPPESGTPVMVSARLGLGLFPNG…
231	PresentInGGVI	MRLFNAKLFYRLKNLLFHSNHSISADPIAIIGMAGRYPDVKNLEDFWQKLKIGWDGITEIPASRWDWHEYYLPGSAGKNLPNKSCSKWGGFLTDVDKFDALFFNISPKEAKKISPEERLMLEVVWALLENSGYTPEKLKKQTNGSVGVFVGSTWNDYRLLCGILGKSAEYGLASIGLIPNRISYFFDLHGPSVGVDTLCSSSLTVLHLACESLRRGECRYAIVGGVNLILHPSKYLLLNAAGFLSPSGHCKSFSADGDGFVPAEGIGAVMLKPLKQAQADGDNILAIIRGTAVNHGGKANRYTVLKLFSGIRKNKADKNNKAAEKTRHTGPQAGPTVPNPVSQAEVIQQALKNANLTPEQINYIEAHGTGTELGDPVEMAGLCKAFEKRIATTKCPIGA…
271	PresentInGGVI	MGKEKRKPQEEKVEKRARGLRTCNEVAHQASRLIDAINAGKTILDFLQEEEKDFIEFLSPIVEEEDEHKGENVLGRVVMVTGKRVNEALARHFMTLSPEEKERFVDLLGANAESGPRAGKNVLGWLSSVGEKNGGPALLNALAKYVESAPPGQLLDKWLPLLRETARGGELVGVNTLGVIAGAAEVGHPALLNALAKNFEKVPPKQLLNRLLPLLQKTVQGEGSYRGMNTVGVIAKAAACGFPAFLNTITEALMCLKPISRSSLLHQGPPGSRAVDSTLSAAARNNRVQRFEWLLCCSKITCRSNTPGSRYVRYVLPVLHAANQIIESISPPWAQEEKEELASREITSEELTQLENTRSNFLAGPMHPPLKTNLISTVFSKLQQHIDQTTFLNILAKAV…
283	PresentInGGVI	MLGAIFYVANTLWAFATMGVAWQYLKRERLSARLFSAIRHNVGQFNPQGIANALWALATMGMGWRYLKEQRLSERLLVAIRHTLEGFNSQDIANTFWALATMGVRWRYLERQSLSERLLTAVRRNVEQFNAQEIANALWALATMEVRWRYLEEQRASERLLVAIRHTIESFNSQDIANTLWALATIGVKWQDREIQRLSGRLVVAVRRNIECFNSQNVANTLWAFATMGAGWRYLQEQRLSECMLVIVQRTVERFNPQGIANTLWAFATMGVRWRYLEEQRLSSCLLVAVRHNAERFNSQDIANTLWAFATTGVRWQDREMQKLSERLLAAVRHNIEQFNPQEIANTLWALATMEVEWQYLEDQGLSHLLTDVIDRNASQFSLENCTQITWSTCWFDIR…
299	PresentInGGVI	MHRKPQILINHLSYTIPDSLVRFEGLTLSLEQRRYGIIGDNGVGKTTLLKLIAQIIKPKQGSVQTNSLVVSCPQNYEPTKANETVAETLGIADKLEALARINQGDFHDRNYEIVGGDWDIEARAQKILMDLKLLNTGFTRHFSTLSGGQKTKCLLAKMMLVHAEFILFDEPTNNLDQNSRDQFYQWVRKSKQGLLIVSHDRMLLDQTDEIIEITTKGVHRYGGNYTFYHEQKTIQQEALTRQLFDAKCKIKNAEKSVQKTKEKHDQRSKKGKTLRKKGKIDKLTANSMKGRSEKTQSRNSTAATQMIQQAEERLTAAKSRIEIKEPIHADLSATKIPNGKTVIEIKAMHFSYPAQPCLFENFNLSIIGPERIALLGNNGSGKTTLIKLILGELKPKKGH…
306	PresentInGGVI	MKKFNSRKDYYAVLGLTSDATNEVIGKSYRKLALIWHPDKWAKDKKYPPRDAPKTEEAVKNRFQVINEANEAISDPVTRAEYDYHRAVYKEIIKAYKIVADYDASPVEEASRRKSEGPYRRPTTEEEFFQCLEEDEKRHRKCVFRYANAQPLRVKQNIWKLIQAKRLSYEDLEKGEDIQHSFLWHAVFNDDEVTDYVCEGLGLTESRIRRLKERDAKSGSNKDSVEEELRKINIVAMANDYWTQCKNPDSSLPEKFEALGLGLPSSDDEAAHAVVHRERFLLFILNDGRTVDDHSIHLSSRNGNKLAACELTQIVNKWMGNLIRNYRTQKKKLSFAQLRQQLGYLEDVFFLDLSNVLTLLGDRLFAPMAVKILELTNKKDTVSQIKVIQLNNVLKKIQE…
338	PresentInGGVI	MSIVPVLIIGAGPVGLAASMALSCHGIQNIVLEKHPSTSIHPKARGVNVRTMELCRVWGVEQQIRQAELPAIARRFLWMDCIKGEIRGSVSLILPPHEVSPTEPCLLSQDVFEKEFLNGLKTQNNSRILFNTRVVDIQQDDQFVTCELLNLTDNTRTQIQCRYLIAADGANSFVRKALGVNMQGIPCLGHHVSVYCETDLSPWLTDKPFAVMTFTDKAQIGRFVMAVDLKRKWIFGKRIENPHETLTPEQAIKLVRATVDEPKLDVNFINISKWEMAALNAEKYRQGRIFLCGDAAHRIPPTGGMGMNTGIGDAHNLAWKIAYVIHGYADETLLESYEQERKPLAQTTIDWSVENANRLRTIFQSIVDEDEKIFQAALHEQSKHVNHLGLDIGFIYRSN…
343	PresentInGGVI	MYKERYSESYYHAIAEKDKIFKITLVISAFLSMIFLDQTAVGVTLASIQKELVLSASTIAWIMNAYMITLSAFLLLFARLSDSIGIKNLFCAGILIFLLASLGCAVSNSGAGLIINRGLQGIGASMGYATYLLIFNNQVPANKRGKVLGTSAAFAAVFLALGPLIGGFFSNVISWRYLFWLNVPICLVCFYFAISACNKDSHPVNHAFLDKLGLLIYLFAMTGLIFFLMEGPTLGWTNPAILISLISSLLFFTLFVYHEKRQRQPLIEMVLFKNKEFFASVLILFGNYACITIMAFWALWIEQVLGYSPLMTGVALLPAGVPYILTSRIGGALYDRYGPRLPLLIGSILFLVGLIEMALVATSLQYLWFLVGMLLVGLGWGFVRPCAILSSLHSVAAPQ…
393	PresentInGGVI	MKSIKAILFSVLLLLSNNLFCETSSFIKDKPTLPFKPTTTQHQIKLKTTTLSYHATVGVMPIYNPKKQLMATMSFIAYTADSKDQKRPITFIWAGGPGNASLSENFLVSGPQIIYLNSSTTSPKLVSNSETWLQFTDLVYIDMVGTGFGRANKKYVTKIFTPLGDAYTFSNFIIKYLQKYHRLNSPIYLSGESYGGFRAPLVVNNLLKQFIPIKGIILLSPVLSYSYQFSEFGDNTAYPLYIPTFIRTALYFHKLSAALQQNPNKTIQEGTQWSANQYPYYLLRGDSLDKQKRKVLVDQLSQYTGLSKSTIRNNNFRITSDIFRNELLKDINRNLDLVDARNMQFKINNDYGFYVFYIGTFMSSELVVYPHAMHYIFQTLGVKTSKNYINYFDPQQTVW…
394	PresentInGGVI	MKNTTANEVLKTLIEKLKTKSLTPTTYYELLNAIGDLYVQGHDIDWDAFYQSESHQLIMLLNYSFLKKTHWCDTNKIQSSPPQPLPGEKIQLSELEVKPPQIENAPSVPDKPEILSPKMKEDNLRQNTNEPVNEAIRKIIAETLFIDSNLIHDTEFFQDLGIDSILGVEIAQKIQKKFNIELNAATLYTYSTVSQLANFIVQQANIPSTSDEQKEVMQIQAQDQALSISISPWFRTTLLSRPDIDLFCFHCAGGGPALFNGWRVLLPKNIGLHLIELPGREKRIGEPLETNAQKLVENIGNEIIGAKLKRYIFFSHSLGALLAFYVAKYLQQKKVNLPEIIFLSSCPSPENDIGLLKDFKKNSLSDQTLLEKLDELGVNGIPSEIRYNSDALKIYLNIL…
427	PresentInGGVI	MSRTYNAAADGDLYRLQSLIKEGENLAPRLDGRTPLFIAAEGGHIPVVDYLLSDQNPRKAEVIQFIDLRWNKTGATATYQAAQTNHLEVLQRLVENGASLAPRPDGCSPLWVAAQDGHARVVNYLLSDQNPRKVEVIQFIDSGWNKTGATATYQAAKDGHLGVLQRLVENGASLAPCPDGCSPLWIASQNGHVDVVHYLFSDRNPRKAEVIKFIDSRWNETGATATYQAAQNGHLGVLQRLVEKGVSLEPCPDGCSPLWAAAEGGYIRVVDYLLSDQNPRKAEVILFIDACWIKTGASAAFQAAINGHLEVLQRLVENGASLAPRPDGCSPLWIASQNGHVDVVHYLLSDRNPRKTEVIESINSRWSKAGGAALNAAVSKNREEIVLSLLAAGASPNQP…
539	PresentInGGVI	MKLPTFFQLFKDNLFVLLCTLAFFVISYFLNVLLARHLSPSDYGDLAVILRLLIFFVPFVLFGTEMTSRRYLPRYLKKGTWPRFKGYLFWSHKIFLRALFIIMTIGFLVVVLALQLDYFGIRNFDEYHPLVFSFWLIPLYAYLFLQSSILQALKKYTRSVIYVGVLFPLLFIALVMALVGWIDQLNVYHVLFSNGLAALFVVGIQTISIKRMLPKSIWHSPMESEQNRWFKASLTMLPVSVVSVGLGAIDIVMLEMLGHSNQDVGEFAVISTISGLMTLVNAAMNVVLSPSFSAYHNEAPALQMLLNKGNLLQFCLSIIIFLIIIFGGPFLLKHFGTYYNDPSIYIYLIVRTSVLFIASTLLAFAPSVLFYSKHVVKMVYLSYLQLAIIVILELILIPS…
601	PresentInGGVI	MSRAYNPKKDKSRKQARTTNSTREQDTEHRPRGQVQNRPQTLEIKEPESKKTRLDNFIIPDLQDKVLEYMDIDVPAPLNPTASSNSVAFFVARLANFPNTILPLFLEHVAKGNQVEVGKTLEQYGALLLWQEGQAETYAKDLNGDPVIVRGTALQIALGAEDEGMVEVIVGFLDAVDPDEKYRQYQAQFPTEEEKAESLRQQEDLEALQTIITTIGNASPRACAQVLDHEENISDNDEESKMLLAALNVFRSDVKPKGVIRTGKHFNMQLLIEVFKLYNKNYDTDTFGSFDSYKNNLYWRKVIGYLQRFVPACYAQAFAQGLYYIVENDEKFRRTFDFRYGGGEFYPLDPDSAFRLGYNYVALSGRGLAGWAGDRAWARSVPCGYGGLRLEHYVKQKQH…
620	PresentInGGVI	MTTKIGIESINAYCGQASLDIKTLFAARDLDLTRFDNLMMQKKSVNLPCEDSVTSAVNAAKPILDPLSQSERNQIALLITATETGLDFGKSLSTYIYPYLNLSKNCRLFEIKQACYGGTAALQMAAAWVSSQPSSQVKALIIATDAARAAARKTYAEPSQGTGAVAMLISKNPEILILDNGATGYYGYEIMDTCRPEPDLETGNPDLSLLSYLDCLDNCYRIYCEKVEDINIQTTFNYFAFHTPFAGMVKGAHRQLLRKNGYTDAQFIEADFQKRVAPSLVYCEQVGNIYSATVYLALCGIIDNTDFINPKRVGIFSYGSGCCAEFYSGILQPIAKEKLGILSIKQSLENRYLLDMLAYEKIIDINQEWFFGVKNKNVDITPFEEIYTRQFANKGLLIL…
625	PresentInGGVI	MMMFPVYITGLGVQTSIGLSTKTFSAALRAGNCSIKRVSNYPELEFPVLMAQLEGFNETLIASSLPGVSRLPYELQVTLAAAVEAWKDAGFMDHPPLSNRVGLVVTGDNLLPNLNFKYYKAFTNNPTYLSPKAITQCFDSYHLGVISEVLNITGAGFVAGGASASGNIALIQAQQLLQQESLDACLVVGNFTHFSPIAIQAFYNSGALGGAHFIDHPNKASRPFDKNRDGFILGEAAGAILLEKEKPTQRRSTVYGKILSGSMALSATQSTAPDITAEVRVMRQTLSQTQLSPKDITYLNTHGTSSLLGDVTEMAAIRTIFAEHLPKVWLNSTKSLIGHSLNSAGILEAIATIIQLKNNFLHPNINLDEPIDLQANWVGKKLVENIHNHYALSNSFGFF…
631	PresentInGGVI	MLEKTVLHDRPQKIALIVATILSLYPFVGMGIDLIAPSLPAISQSLDVSDIVSKNLIAIFLFGYAIGNFLIGFLSDTLGRRKLMVGALLIFTIASLLPIAVANTKGLLLARLFQGLAMGAFTVIGRAILIDILTPEKLMRIAPLFATMWGIGPIAGPVIGGYLQHYFGWEACFYFFATFGFLALIAVFFIIPETHFQLQTFSISTARANFITITKNRLFLGLTILMGLLYSLLIVFNTLGPFLIQTELGRSSIYFGHVALWMGIVFLAGTIICRLLIKHYGPERLTSIASLLFLLIALVALILAYLNKCNLIIILFSTLVAYFACGIMYPAAMSKGLSLFRHLAGSSAAVMNLINVLITSLTASLMAFITASSAIPLAWLYLGLLSLSVFTYFFICKPK…
636	PresentInGGVI	MNNFRSYERAVDIGSCLSILKEIFLQRSIVYKLECFNKAFDVYKCRLTDLKSKKQFIGGGCGADQKGKVSAIAEAFQHYITFTSTEDNPDTIYYSSINEMFYKHAIPENKLPSQLINKNTNRIYPWLCYESLAEGDNFFYPLCLTEVRTEYLSLEYPINDLLWRSHDTGQAIGFSKEEALLHGINEWIERDAYGIFLIKHFLKSPPDEIRIIKKESLPKHLFEKISSLETLYKENIVIIDITSDIGVPTFLVKFQCQVRIQQATGIATSLSKTEALERALDEAIQSHALYNNNTLQFYKAAISHLSSTPLLLDAFICDISSKSSAFNEISFDFIDDYSNLINLEAQIDFLRKKLKIKNVNIYYRVYYNNGLYAIGTIIPRLEEFFLVKNGKYVFPNNRG…
649	PresentInGGVI	MSNRKSLSAIAPLFLVLFIDGMGLSLLFPVLNAIIIDNHSNFLPAATTLATRDFLYGLTVGIFMICWFFGAAILGDLSDTVGRKKALLVCLIGSFLGYLLSAFAVGIHSLTFLILGRVIAGFTAGSQPIAQAAIVDVSSEAHKARNIGLILLAISLGFIIGPIIGGVLSDSQFVSWFGFSTPLYFASLISLINAFLLGWLFDETFQRTKKINIKLQHAVDIFMSAFKHKKVRKLSIVLLVMIYGWSNFFSFIAMFVLHRYGFTPLKISLLLADMGIGFSIGCAYLVDRFVKYFNLKSIITISFFLTAIFILLIIVTHQAVYLWGLMIAVGTAIAVGYSAIITLFSNQVSRDEQGWVGNGRHWRDYGTLLRSNLVFNRLFSKLWRQCSSHFSGNWHGNER…
665	PresentInGGVI	MPRSNHLEKKTNSSPPVLPNANGLFQVPRLDEMILTTLRMERLNELIACNNTSPLWTQYKLTPDLQDRLRNIYMPVVAKYLGQLIGRDGKQNEAEALIKVNPALLLARVEIETHSKGLKPNDKPVVLEGTAFQLAARVTEDDKMAAMIAKYLDEYYPYVDADHPGEKLKQDQDWLAANAANETKREQQDIAALDKMFNAIQNADDKVCERVLNEEETIIADDKEAEPLLKALNDFRNYLIPKEVVTGKQFNIQLLIQAFQFYDKNYETFGGFNSPKNNLCWRKVIGFMQRFLPAHYAQAFAQGTYYIVVNGEEVCRRFDFRYGDGSYFPLDSDPNFRMGYNCGMAGGSGFVGGRRVGLFDGFKDCWTMRLESLCQAKTVALQGIMQQPCNQSQSKRLVM
741	PresentInGGVI	MKTNELVGKIYKKLESTNRKFSAAVKNKKPRGSDLFKGLRDAYEAICNDIKLINRPEGRTDELLHAYFLEAWLGKLQTEENYLSESPENENTLSENDKKLEEIAKSLEALFLEANGFYSSIKSKKTGSQLYSKFLNDCEYIYNQIKDHHNSWKIISNQTKANYYYNFSEDLIKESKKRGSDEKAFLLKCVLYLKPCISFYNEAEDQASKKEVEALKEVNDRIEQLNANQIRKRKSPPVSLTNKDVALKKRADEKTNEPLLFSTNPILQDETISTSQLESCESNDLNTAEIETKEVAATAINLPNSTPELKNTGDETAHCDYRKEQPSVSNPPSLSTFRSGTFFHANLNSNSSNPTNEERTSECGKSHLLPKMRHKARFR
832	PresentInGGVI	MGIKVQDLVPPPNNPTVSSNSVAFFVVRLANFSNTILPVFLDHVAKGNQVEVEKTLEQYGALLLWQEGQAETYAKDLNGDLVIVRGTALQIALGAEDEDMVEVIVGFLDAVDPGEKYRQYQAQFPAEEEKAESLRQQEDLEALQTIVTAIGHASPRACAQVLDHEENISDNDDEAKTLLAALNVFRNDVKPKGVIKTGKQFNIQLLIQAFQFYDKNYETFGGFNSPKNNLCWCKIIGYLQRFVPACYAQAFAQGIYYIVEGGEGLRRSFNFRFSDGSYFPLDTVPNIRWGYNCAGAGLGSGGGRRCGRLARMLVGGGGRADVFWKTMSNKNNSNAKKHATIRRPLLCQKGRSKTSS
843	PresentInGGVI	MSDKNKKAASVLAFERKLDPSDAVFFAGKWEDLDKPDQWSPIRVREKAVRGTISNRLKVKEQNSGKINQKIEVPNLQRVDVAALPNDCDTLKVSFTLRILGEVGKPSACSSTDYLNKLLSVVEGYKITQGFSELAKRYAHNLANGRFLWRNRIGAEAIKIRVCQRENGAAKSTWEFDAFQFSLRDFEVKDNLEMFENLARLIESGLEGKQRSVLLAIEAFVRIGEGQEVFPSQELVLDNRKSKKKGEKGKLLYQINEIAAIHSQKIGNALRTIDTWYKADEQEEIGPIAVEPYGSVTTLSKACRPPKESDFYSLFDNWVLYNKTPEDIGNQHFVMATLIRGGVFGESSKEDSE
861	PresentInGGVI	MISNDKRKIYYKALLDKKAEYEGLFYVGVKTTGVFCRPTCPAKKPKFENCEFFETAKEALTASFRPCQRCQPLSYPDDFTPTVKKLVDAIERNPEKRWKNADLRELSIDASTAQRQFKKRFGMTFIEYARARRMGLALKQIKEGSSIINTQLSTGYESSSGFRDAFSRVMGTPPSKAPQQLLKATWLDTKLGQMVAIADDTGLYLLEFSDRRGLEREIERLREKLKAAIIPGETSVIDRIKKEIRQYFAGKRMVFETPLHLIGPPFQKKVWEALRKIPPGETRSYVDIAKFIKEPKAYRAVARANGANQLAIIIPCHRVINANGDLGGYSGGITRKQWLLEHERKIMLLNQ
911	PresentInGGVI	MAAIIALLVSLKKKKSLAGLDEISAIDLPPFLEQLEQDDWSQLTQATLTYFLSTTALLPGETELCFSLLSFYNIPTLESRIEIFKNKSEIKSEYDGNDLLLHRIRQFFDDCSIPKQQLIISSKDILDTQDKLSRLPNDVLLHNFTAFLNQKETIKLRTVNRNLNRWLTIGKLFSSHFDRELWKEKLKIAEQALSLIIKKETKQQNISLWKKRSGTSLLIILSLIGIILGEYFIIKKAENPKYGILSFVLFSLFELMMIVAIANRCSADEKPKLIDLPLTQFQQSYPQEYQKIQTVLNDFQRETLTLAEVRLTLQTLNRRMNESESKDSSSKTAKAFRK
920	PresentInGGVI	MLPFLYSGCVWLSFLPDRALLQRKNKRIQFFGFKVFENKQVSVNVILILVASLLLWYVNYLSNNLNQLSNLVGIKTAITFAILGIISLLMDKLRYKNQGRHDYDNSAFRTTHPIYAKLLHFPWLELLTVLIGAMLVFQIYEDYLLHWFTITGYQQLIDVYGKYSHSLPFFRTFIEFLGTKAEIIMPIQLVVESICALSLVILVLRAPFMIIATLLFGLLTYVEFGVPATWPPAVPPIPTWTWELLFTLVVSIILSLYHTGIMLRAKNAKERFLGIPIFKEAKFYFRFSIACVAGLLLTLIVTLSGTLGKFNPLAAIESGLTLFFYIIILSVIDYGR
974	PresentInGGVI	MNNIDAYVILPNLRVKNVNTISSPLTWGFPSLTAIFGFVHALERKLRERYHLKFKDIAVTCHYFEAEAYRPLPYSDYSFSLTRNPPRTKKQIRNFEKGQPPSFVEEGRAHMEITLVIQAAGEAWREQKELLETEIMEVASTLRLAGGSILSYSMPLVNDEFIVKCPDVLEDQEIMGRKILKKLLPGSILIDRKDLLKARTQELQEENSDSTALDALLEFSSLNYEYDAESEIAWTPRKKSGWLVPIPVGYQAISKLYEPGYVRGARDAVSPCCFVESIYSLGQWVSPHRFKQISDIFWSYDEKSEAGLYRLVNSPENFIRNFN
1002	PresentInGGVI	MDKNKKKQQVDKRTEGLRTRSKVENQAEQFILDINAGKTIANFLQEKAKGFIEFLSLIVEDEGEHKGENVFQLVVQREKVNEALAYHFTRLPCEEKERFLDFLGKYSQNGPLAGKNMLWAIAYAAIQGSSALLNTLAENFENVPLGVLLDRLLPLQETAQSDLYSGLNTLGMIAYAAIKEYPALLNALAKNFEKVPPETLLDRLLPLLQEVLQSGPYAGMNTLGMIAYAAVKGHPTLLNALAENFEKVRPERLLNRLLPLLQEIVQSGAYAGMNTVGIIAKAAVGEFPAFLNAITKALMCLKPASRFSLLQQGPPV
1017	PresentInGGVI	MPKTRKRPDIGRLLLSSPIALTLSDRRLYNYLLHNALDVLSKRLSFTISMTGLAGVYGVRLPPIDRLKESLRRLMRTLIEYETAPGKWTTISLLDKAELDETEGQLYYCFSVDCRWLYSDPFTLERCLIQAHFIQKYTHSLYELLASAHYAGQSTLSIEIMDLRGSLQISDNKLINYSDLDRFALIPAVKEINAYASFAVKYHTQRKGMKVTKVIFEMTTKRNIAFAGEAKQVLPPKRPRLFIDNPDSERAYAYILNAQTKERRRFFELAKKRALKQKQKIQEEAFDRPDLWFRWIENELLKAAVIKKGNLTC
1062	PresentInGGVI	MQRHYKTTTQIIFLRNFCLSDLWFRRNLYLFLEEVLIHQAPLGQSTLWSCARQYDPSLLGNDAGLWLIPNTSPFIPANVTIKTNMTVYQQPNTEYAVLRLSSREAIQQISFDFANKTIACVPNPELFNKSGVSNQEFLLETDTSIDHCQIVNLNEEREREFPGESFDAYGIYPSMKCTYPFPLKIGLGSRKQKKYFLGNSNEPNKTNDSSIPFVLIKEALTYFFESIVKSIDNTIDALIGRAINYASNLTNDCPSYFTRHHTDYWRTYGNSSPLFFNTSPNNAMNISIPSFNSHHLAK
1068	PresentInGGVI	MAVFLNLFWPFSLKKNSSFLPVINAVFQFPENVLLKVAGLLITICPPVNIGQDQYQSDAACMLSSRGMIPLKLLPLFVLFGLYSSISEYLNRNPIRNNGTFRNFLCLNPRSPIARISFSAVNAGISAFGLTTFVEYCRIITGNGGIPFTVHATIVPLYMFYAVLCEYKGIARKTIYTFNEFMRSLAGNFHASDHLIFALMDLTYGKHNRGIGGPNRIYIILLSSLGLGALRAYDAYLHRFKQLEKFSFYKNCTSDGYKGFAPALASLQLMIFIVSKKKNLNLMMRIRLRFWMKFLLG
1079	PresentInGGVI	MHSNEKNPFLAEEKYEYKKTNNPQDYNPEYFIEIQSPISNEWLEFLKDGDIDVLINQISKNGLSEINLNSDSREWSLFHYLIAFGYYEVILRLIDFFPLNLLNTEANGHTPLDIALLTGQWRIAACLDLVGFQISPSLYDHPYIKNLRENQSLARIALSFWAIANRWNNLFEKLIKSASPFEPEIKEGLAKLAYQLDNLEVLKYFNNFNMLTKELPYSLNEVNQIWKNPADYLNALLANTQDFNLALRFLLSEWPTCAKDRQEWISAQLKSSKDNRLLFILTSRRKSAPLISIC
1107	PresentInGGVI	MFGYFHDKGTTSSTDWREIEERISLKFYDKLRNGANPFQSLARSVPDKAPVLVLSSLSAPDIDEKQEEACREYYDSKIAKTNSPAKQAIDQCNGTGLARLYRLLGPSLIAPRRIYLRESKEAQWRWLNAQCQLVVLQTKVEIFKNFADKKDYPEQLNKEQKKILKADLEEALDVAKKNIGATIDQWDLNDQTAKALAHEHLRGLITQEIEKIAQTSFASLRKHLYSFNRKRSRLESTSRDCKKKQAFLNNRYSESDNPTNKKNLGKTFNQKWKLPFRIKANLLETPNG
1122	PresentInGGVI	MNYEYQLIKVIEFIGKHLDEKLTLAQLSDVACFSKYHFHRLFTAYTGLSLQQYIRWLRLKRAAHQLIVDKDKTIIEIAINAGFESNEAFTRAFKQVCGVSPTKFISQPSWHGWEKSAYCLSNRGKMTMNIVIKNMQARRLAVVEHHGHPEKVGESINKLINWAKSQAMNLKPKAGEAFGFAYDDPKTTEPEAFQFDLGITVPEQLKLEGNVIEKRLPAGRYAVAMHEGSRDNIDDTIYGLYRDWLPNSGEELGDLPCIFCYYNFDHEVAETELRTECWVFLKKT
1123	PresentInGGVI	MCERALVHLYGWGLHRANYEAAIKLFEEAIRLGSADAMDWRAYMYQTGKGPVNYSAARDLYDRATKLRSAKSMIALARMHKNGVGGPKNLAAAVALFEEAIRWGGDLSDIDDELDKCQPPTGYSTQDVDALLDLIFGQLLNNEQFSRNTVKLLCEHPGLVVKRLLNIENLDCLKQVVAEGHIIKTVLTASTPGYLTRFFRLATPLQQVESHIQSVKSRRFTFALGLTLNGSRTDPLNDPPIRKFAKHTLFDRNLERLIFERLEALSLENSNRETKSTDSPCILQ
1136	PresentInGGVI	MLLALAYRRTRWAALLNKELDRPLLHAITQNANRFNPQDIANTLWALATMGINWRYVQENGSHLSLVHVIARNYNQFALKGAIQIMWAVLWFDIQLPENVLQHLKTVIASSKQPQSSRLHQRFAKLLARKVTLPFHNEYPILGFIPVDICFPDKKVIEIDGPSHTIPRDKFKNELLKKFGYAVERVSYQDDFDAKVSCIVNTYFLQATSQNQSAPTFFYSAYYEEKPQPSYAAILPNNPRTEPKSESPPHLLFFPYKHTHRSIKAAPVGYTPSHKNINEKKH
1162	PresentInGGVI	MKIRFILINIIYTLSIGLSVSIYASELPESFLYQEKSIDPLCFYQIQNTQDTLSLEKCGIKSEPSIKKAGENKQLIKAGFVGFDYTQNGARGMSYYKVFKSGHDYFLVYSINNGGGSGIFSSLSKVRRKGNDLLIHAISGGDRCNGGINNVAVKGKTLIYSVNITPYDFLELGKQNPHHLRAYDDLADCAACCQGVATFARRLDKVIGEERLISVNLLDVNEASKSSISEKPYQACFDKLIMNYQKRGQQHLTPSEFNQFLKTFNSQCFSSINIK
1202	PresentInGGVI	MLNLLILCSIAGGLGALLQGMVGIGTSIILIPLLTLLLPHYGIPSNVAIHTALATTMAAVVVSSTSALVKHHKHGNIQWPLFKKIIGFSVGGAFAGALIASFIPGRYLEYVFGIFMLLLAPYMLFKKPSNNQTKIESRLRLPILATGGLGIGFMASLLGAGGSVFMIPFLNALKINMRYAVGTSTLIGLPVATIGTITYIFTGLAQMPHSSFTIGYLNWPIFLAISFAGILCAPFGAKLTAILPTKILQRSFAIGMAIIGIKMVI
1224	PresentInGGVI	MEVAFQDKSELARDTQWLKASRFAEVSLSDKLFWEDEEGNRESLFDYAAAQYMAATDEADKKILFVAMEFLLQHGDKPSPAFRASLDWPLLELILKYLDTPTPFSEEMRGQLVEYTSKTKEALSHWYTRFFLNTKIKEERLLDVQQLTQFLCASHLGLLLDQSLAEKVNSGKKAARRSAGSSLYQNLSQIVQQEESGQLVAARTYGTEVELRFRGTALTEREVVPIRFFDGSASLCAVQRDDGELDDEVDENEPEEKTLTH
1225	PresentInGGVI	MRLGLGKNISFVLFFIAEKITSILATASRFVIIDTVLVNRSSNPITVSVNQSAIPFFFSSCHGVEGNFSVDNRGHEHPYRFSNQTLDLFRWGANQLRALFQSVVDWSHLSANCVLQTVGEYANHSFVCNNNQTNLAVFYAPSYPYRQGLISFINGNSSVVLCETGTNGFMVAGYQPHLIALSRAQSSVAESSSFNPLWLIPILSGSAFLLLLVYKGVRRNVRASVSPYCHRLGEDRGALLAAARADADQIPVSTYGSVNGI
1239	PresentInGGVI	MIAMDCNKAIKESILKAMMKFSNLLFVRGQPEILSCLFQCACMWRGLDFRDALVAQIFSQPVLNEVLLELEAENKILLMDFETNLLERLPSLEFDRDETQEKLTRSILNKLANLEPIDNSRLIDSVISKNSIMLLRHFSIQPFKKMRSLPPSFAFVVDKLLETYIKEMKTREVKCVVYSNAFFLFRGYSTKEKIAAAGRLKEVRQQRSTSVEFLKVIAKDYPALKNGRLAKIFEACCFLVERNALVKQYEEKPLSGKSI
1250	PresentInGGVI	MNDYSVKDKVVIVTGATKGMGLASSKQFLKMGSKVVMVYFGDAENARKVEAALSDYPAQLLLIKADITKAEDRQRIIDETINTFQRINVLVNNAGIPAKAGFLKEAEEDFNRVIDVNLKAPIFLAKLVAEQMIKQAQGGSIINFSSVAGHRAMGGISYDAAKAGIIRASQTMANTLGKYGIRVNSISPGTHKTEMNRYQWENRTELYENMIAVTALKRAAEADEMAGTVLYLASDQSSYTTGTDILVDGGYLSHCPGR
1258	PresentInGGVI	MALGDPQRRSFKFFLEELFDGNYLHCREYWRLRHLAGADSSCADLIAHRRGAAKTVIENLSPKDASLTPEEKKALGNAYTFLVAVDVCDYAGWEPISNPFSNPFTQSYSLNRIDLCEKAIALGNANAMFIRAVLYLRDDEGLEDYTKWYVIKRKDERKAFKLLDKAIEFENVPAMCERAYMYRSGQAGQRDYAAAIELLEKAIELQVPVPCLNAPSCMILVKELQKMRKLPLRYWKRQGSWKISMLWRGSLKYIVEN
1276	PresentInGGVI	MLTNSNKRYVVLALLTPIYFCLSHYLTVFPHEYGHSLVASLFGFKQHFWQIHYGGTDFWNILFLINIDENVNYAAMHAANKDWLVALTAFAGMGIGNGLTYAISLWCMAKASIQSRWWLFYFFFWWNVNSIGNFIDYVPSRTFALHGDMANLARGLHISPWWIMFILGYGVVGIVWYFYSKTLLKTHAMLVLRHQLTQALLLLIVTLILFGLYGTIGLYHYGALSHFISLLLLWVIIPIMIFNWPWRSWVVNQER
1307	PresentInGGVI	MDDDEKKKLLEAYQNAVLIEPPKELPPIFVTPQTSDEPLQNLAITLSAFPIENRGGVQVFEVPKIADDCRSYVGRGYDAYEDTAAKGPQELAWKPDSTWVKLESIEDFACRKGFEKVYVYEGHHYARQWGDGTILEKLGSTHWGATPVVRLIDPHALIVKKYDGEVKEIWIRPYLHGSVPIPYLRAQSSYRRGPFGNYHLFKSVYKKEIVIQKKQQESKKFINSFLVRLCEVLRIFISDENREPRKIDPS
1356	PresentInGGVI	MDRMEFNKGLKKFKQAFSETALNELGKQVKFAQKLRKITPFRLALSLISSFAGKIQTIADTHRTFNELNEEHVQYKPYHKQLAKRAFPNFMRRVVCRLMSEFACRTLTINDHNPFSMFEHIFIHDGSSYAIKSNLKSVFPGKYKQGLATVQLHTTMDLLADEITAVILAPFSHADVNYLPSAKEIKNSLLLLDRAYLDFSYLREVDTHQGFFIVRGKRHMNPMIEQGYDSEVGIFTSLSGVN
1360	PresentInGGVI	MRSNEQKVNSDSQIEEIQGYQAVKFTVTPDKPVSEQKIPSILKEKNEEGQYFDPNGCGVITVFQTKERKCYTLGAPRMNPESLSQEYQISIGGGIRDAHISLVETLNGSIEFKTSKKHPLVRKENLGAEGIALFYSGNWKMHYLTVYQHCEVESLEELKALALEINSANLTSNHPVTKNIQFDIFNLSDVINSVTKSAKCPDGKESMMRRATYCLKAYWLQNNPRVKLQNMKQESFLTTLR
1366	PresentInGGVI	METTTKLAIGVSALCCLASAAFAGGPDIPMIDMNGFHIGLGFGYKSYTYDQVGTVTVTTGGGTVLGVLHPVSASITQFGPVGELGYTFASDWWIAGVKAQYQYDNVRSVHIMDAHSRLGSHLTAMLLAGIKVNEANAVYLEAGYSTVWGKTTLFGPGPVAVSMKNRLNGGIAGIGWRHYFMNNVFLDLSYDYALYRSKSNSVTLPSAEETAIGVSGTVQNPKRVAINGITATVNYLFNI
1393	PresentInGGVI	MVEIIIRYLDEVDPDEKFRQYQAQFPVEEKKAESLRQQQDLQAVQKIITDIGNASDRACEQVLDHEDEISEADAEAQALLAALNEFRDYLKPQGVINTGKHFNMQLFIDASRLYQNYDMFAGDSPKNNLCWLKVIGYIQRFLPACYAQALAKGIYHIVEVGEELRRSFEFHYGGGSYFPLDSDLNFRLGYNYAHGTGKRLASLWALVGLQNYVEQKQQHCKELFNNPTINPKRSV
1423	PresentInGGVI	MFTFFQKHLRLGPYSTANKIINAVIKRLGINERCEYITSYGKERYKLKIWYKEEVIDNLAQALPKVINYSLYQNATPEIKLALRNTIADFLIKKCENPDEAVLYLNNFYTDRPLRRSGYDPESSSIQVLYPCTKREHGFLDFHEWPYRSVVFPKILFRNKENMKSSLYKALNHDFKQFLIDPRQTYAQAMRTGSHILFSQNNDVPLLISSFLVNIPNDSNAVSQSTNVPSP
1424	PresentInGGVI	MAPYKINVFRFVTLLFILTISPYATAQVAHEHQPVPNSLGNMLKSFGYRSIPIIKKRGLLYVKGMVAHQPVDIVLDTGSIGADILSDSVKPLNLHPFQSNEKTANMTGGIKRIKQVILSTLRVGDLQTTAIRATLLREPFKNDVPTLVLGNTFFEKYNAVLDVRRKMIYLSQHKMSRRDQNRLRFFFRKTALSKYSVNPIKLRTFYLAGTNQSGRTRLFFIRYRNRRDNAL
1455	PresentInGGVI	MKHLQDALYQSPDLIYSTDFAGKFTFLNKTTSSKTGFNKEVRGISKHYCDMPCKASELGEVFATQDLETIQLKKHTSWIGLAEYAGDDFTIWLGTKSPIIDNDLVIGVFCSFKNVTRSPLINLYNILQPVNITKSKPQLTLKICDYSLPVQLSKIESKVLFYLLRCYTSKEIATLLSRSFRTIEDHVENLKNKFNCNTKTQLIEYGITKGLLNIIPQCLLVRSFAS
1474	PresentInGGVI	MYVTRVFPLLKAANQLIESICPPSTYEEKEEIADRKITSEELTQLRKAFSNFSSALHRSLKTNLISFVFSKLQRYVDQETFLIILAWIKATGDYELVQLHADCLILASSDFSGGRKADYLECAFEKLRTIPFDKHYESNSLLWDRLIVKVVGEESKEPYTLDDFKPLRNEVIKDVYILADSFDYKKFFSRCVEYLKNLEVEESKKEEKKTHSEFFPSLQCLN
1502	PresentInGGVI	MERLIEIYSRKLGSENYPDYPAAIAVSEEAIRWGSVNAQTDHALLYKFGEVDKPQVVDCLLNLIWDQLSNNEHFSINVLELLRKYPDLIAGRLIEIDDLHCLQKVMAQGHIIRTLLTPRYLTRFFGVGSTALRQVESHLREVESRRFAFEAGLRLDPEDPRVTPPIRKFAQDKRFDRNLTHLIFSYMGTPIPRNSYGKNKTKEKSENNSERSCILQ
1551	PresentInGGVI	MKIRIKTLLTMILMLALTGCATYMPLSQQSRTSLRSIAVQKGVQVPKEMYYRGPGSSAGALFGALGGLITAAANVDPAKKLGYYAESHHVLIAQIVRSSMIDAIKHETRYKLIDSKFADAKLWIKIKTYGFSIPHGFSDMLRPILSVQAKLVNRNGKTIWKKSSWTGLIGSGLPNYSKKDLAHNPDKIRQAWTLAANKVAKQIVQTLR
1586	PresentInGGVI	MNKISRYMQNYLLYGFLFVIVLLIWSGFLAHFPSLNVVADSNMLIRILHELLSYNLMFWFLTLLLYMVFLLLIPSIRDKMLRRLANLQERDEREEYITGKAARASYLATLSLTLFFLFFSLININLSKLHQSDPQKPGHSVGISLHYSFFNKSEIKTSPDGKANTVFDLSQFSLSSSTIILIFLGWQLLMFNLAVRRERLKHL
1664	PresentInGGVI	MRRRKNYCASAMDVIKNLFYFILLIPASLEAGFREQKGIRITNSNKGGVKAISFPCKAQLFLGENASFHMPPFEEGALLCPVEGNRIVNLCTGMTLTHYDPEDITRSSPEQKELHAYSITIPAGPVENYEPCGTRLNLNEAINFIVQASNPRDATQLFITGQGEVIHLSTGRTLLKLDESQFTVGLERRNEL
1673	PresentInGGVI	MEESASRKTNARYEVAKLKKAAVFEKKFDLKKLLDSSIKIEQPAAIHKQLQLKLDYDSSVPPILIGDRYRLYRILINLLSNAIKFTAQGYVKLKVKLVRKTDKFVIVRFIVEDTGIGIPKEKQEYIFEKFSRLSLSNKGFYKGVGLGLRIVKQFMHEMEGEIDLISEYEKGTQFICTIPFRLPLSDDFVES
1675	PresentInGGVI	MKHYLEIRLLPDPEFAPMTLMNALYAKLHRALVQLQSTDIGVSFPDYRLKEENFFKPQLGTRLRLHSTIDRLQELMNTNWLRGMHDHIRIGRIYEVPSQPQYAIFRRAQVKSNAERIRRRHMRRHKVDYQEALARIPDSVEKKLALPFLTFKSQSTEQMFRLYIKQEILEKPLPGDFNSYAISKAATVPLF
1676	PresentInGGVI	MPQKKSIQGSPSVFYYMPEESAPHQRTWMQWPTSISIYESSSYLTDVRKDLSQVARAIAQFEEVFMLTSSKDIKIAQKLCGPNVQLIEIAVDDMWARDSGPTFVVNDEGKYAIADMHFNGWGNKQKGTEDNKIVGKVAEFCQIPLLDTKLVAEGGAIDVDGRGTLLTTESAIINDNRNPGRNRKPSQRCFG
1699	PresentInGGVI	MIVKNRGAISNPEGRFEKEKYERFDDGWETNAEEELLPPLETVLFKDQAKTVITRNDSPDVGFEQSINPYRGCEHGCIYCYARPSHAYMNMSAGLDFETKIFYKVNAAQLLTKEITKPKYVCKPIILGANTDPYQPVERKLKVTRNILEVLNQYNHPAVIITKSSMIERDNRYFGGDGESSINECGG
1806	PresentInGGVI	MSTHCSQFWENFKKNNFSEAQQLFDTLNGAEKQAVLAELFQKSEYHRKPFTVSVLKGKLHDKKSFDDFYQAWLLEDLSDKVEIHGQVFQQGFPAPVRVINARNINDPNEIVSIGITWLSSKEEEKEFWNYLEKITRGEDPVNEIRHDRIKQVADRELLGLFRVETDDNLGVPF
1873	PresentInGGVI	MQKQKAQLQKLTLVGLTVRTNNKNEMNPETSKIGRLAADYWSNRVANNIQHRSKPGVTYAVYTDFESDEQGDYTYFIGEAVDSLEDQDLEKFKTITIPASNYQKFTTEPGKMPDVVISAWQAIWAMKESDFGGKRKYIADFEVYDERSADPNNTVIDIYIGIEG
1893	PresentInGGVI	MIEIIPNWHPIFVNFTVALISVSLFFYLIGYLSKKHRIGQEWLIVGCWCLWLGTLLTIATVIVGFVAYYSVAHDAKSHEAMVLHRNWAIATFIIILAVFVWSVFSSIKKKPVSSLFILSMVIAFVLLTIAAWHGAELVFRYGVGVKPLLQSGNSDKPHHHH
1913	PresentInGGVI	MRSAFNSLIIVLFLITGLSACVPLEPRFRGLEQPPANRAVIYVYRTHHLIEGAGVKDDIYVDGILKGSIGNGGVVVIKVAPGKHVITRKLHDGLYPLPTNRVVHAKAGHSYFFRIDWVSTGGGKELVPGGTHLMLTDVGRNFITPVARATAVRELSTLK
1917	PresentInGGVI	MKMNVIKMANNYFEYNRWANRQLLTDLKTAGAVYDKALPISFGSFHQLLMHIYYYDVKVYKKIVKKKLNPEINKNIDRDSLFELIEQYSTKWLDWARGLYNNHSNLDSNVILELSDLYNHNIYHRGQISAALAMLDYPSTSLDIYVYREQMRANAVDA
1923	PresentInGGVI	MQQADEGSQQNDSKFTTIFRLLPIGHVESEPFLCVMGDFRRLLDDKKLPIKDFLQRFKYFIEVIHDSLRLSDKEEPNLLDQYFLDYLNAQYDFLTSSNGKGKLEAVREELGKLLEGEISFTDNKAEETNAFTKAKKVFRNFTKKRAICFVRLWTPPLH
1951	PresentInGGVI	MMALKNRIRLSVALGFFITGSALASDVHTWHQIKTTNGSWNGRLVITSSNEQAYFTDQNGSNKGEIYDFVLTKGISPFVYGFGFENADFNVSYVLTLYQVAGGKKHAVRFSSKACQFDVSAKGPANPDIRVESYNGASCSYAIVHGMGENFKID
1973	PresentInGGVI	MKKRDIQEKSGKIKAIHQNPVRLAREVKSDETFLAEEYLLEFIKSDIFQKTPDDEHVPLEKFKEFLSLKGQQRFLNEYRYCLILKRTVDRDFTAKVHPYDRDELFELFQEWKNSEKNSEEKTVSQVVPIALFGDKDSERLKYLEDEYSKLRI
2016	PresentInGGVI	MKKTIISTCLVTIFMAGVANASYRCPETAFCPDIYPSHCRVSENVLEFHPLGGQQLLSRAGLTLTFFRAGISEGSSSIPAEVVCVYHNDKSHDMVDFHANSKVGKFKPVSVAIMSNWKKIDSIDWNCASDWSSGSLSNNQCLFEVPSK
2022	PresentInGGVI	MISRDLFDSYQLLTKWNLKREKLRQAFTVYAGMERENWKNIGVDKVTFDVKEIRDQLIPVLHKDQISSFSTQNIKAWAIHLVEKTKEALLDTVLPFNENEVSFLECLEYHKEIRPEFISADPAFCRRISDHPLLQWRIQSREVKNKG
2023	PresentInGGVI	MLSRISLLIVVLFSLFYFSLANAETVAVNMYRVAKTGHGSSVGSVTLTDTQYGLLIKPNLRGLPPGRIHGLHIHVNPDCSNKGEAAGGHLDPANTGKHLGPYNPNGHLGDLPALTVEKKWNSDPAYFSATPESEKPHRPFINDPRGW
2080	PresentInGGVI	MVKRRKFQCRKVQEKFENYPQSIKPRLLFLREFIFKVASQTAGVGDIEETLKWGEPSYVTSQTKSGSTIRIDWKKSTPNQYYIYFNCKTTLVDTFKEIYDDLFTYGGNRSLIFQKDDKLPVDELSDCIAMALTYHLTKKRR
2082	PresentInGGVI	MKNIKIQTLLGIACISLGLASASSAWASTQTLIGGEDYIHTIYIHTTPKTLHNVGLTFYMGKETNSSGTSCQQLANLGAQNFKTLTDGTKLDIGKKIHNGYVCMVLQFQHDAQPVDDLFVLDSKDGKYTGTYPSSSWIALK
2087	PresentInGGVI	MTNGSSLQKQAFFSLALGALGVVYGDIGTSPLCAIRESLDGLPINLIDVLGVLSLIFWALITVISIKYLWIVLRADNHGEGGILALLALLKRTVSNNTLFCFSICRHTKGRSYFWADYFCMVLYVSRFGHYTDYSKPHCT
2091	PresentInGGVI	MNICVYNRHIAPFLWLVMIFLGFIVFPIIFNTKIIPNIEKRLGKKIKFDKNPFYYYFLPKFTHPLFWWGDVASYILYKIFRFNTWKTKYKNTNALAYMEYDIRQSTRFEITMSIIAGLVGLLFILVIGFYAYGRYVYHCS
2116	PresentInGGVI	MSRLYSPAIGEKKPEETSIHNEQQTGGLLPIGNSSAQAEVQNRSQTSEEKRMDGFVPDLQNIVFEYMDINVNQIPVPTNSDASPSSNNIAFFVHRLESLTNRILPLFLAHVAKGNQAAVEEMLEKYGALLLLNKRPG
2127	PresentInGGVI	MVKKLAVIAIGSLALASIISANAAPLESKKFTAVVANGALPYIKKLYTHSPWITVNCSAQKTVTKGASRVGYNNGEMKLITLIDSDHQKFSLTHLKPGKLNDGTIGVQLQFDPPASFETPLSPSPLSIECVYYYTK
2151	PresentInGGVI	MAWSFKYTTIAEQAYFILRENPSLKEYKFIIKISSPNGLIPLFLIPPAGGGAEVYLSMGKLFNTKDSLISAIYAIESYNLYHLDKPIESLKLLANKYIKYIKTIQPKGPYFLGGWSWVEQSLMKLQINLKIEGS
2152	PresentInGGVI	MKRLLSALLGFSIACSCVSVYAHTIQLGSADRIHTTIIQTGVKKTVSVRVAFYAGKDCQHLGSVPYFSSSAPYSNNDDFWLGNIYPKVPLGYTCGVLKFSSSVGKGEDRFALLSNGHDRYIATYPKSATVVLRK
2173	PresentInGGVI	MEAEKRWPFSVEYDGKVVGSTSYYSIDPKNRQVNIGYTWYHPRMWGTKLNSTVKFILLEYAFEQLKFIRIAFCVDQLNYRSCRALEKLGAKREGVLRKHMIRSDGTFRNSVIYGITDDDWSTIKNNLQKII
2187	PresentInGGVI	MVLPLYAITGSIVNKYSKPVTVSVRTTDSGTLRLNGIAKGAVTIKPGETANYSQTTTKDTGIGFISIPESNNVFNQGILYVRAHLSGVTCHHTRCLQTLTDEKCHASLTSSTSDYVVSQNNGVTEIKSKK
2200	PresentInGGVI	MDAKKFFKEMYFNVWQSNDLSKLGDFYAKDFQETIQVADEKKEPIELNLNYDDLVRQAKWKSETYKDTTFEIKKIVASDDDHISVHFYSTSIVKETGELRHRCVCGIWHLNEEGKIDRVWAVVTPYYPT
2201	PresentInGGVI	MHYDLRLELDGVLKSWAVPKGPSLNSDLKRLAVEVEDHPIDYATFEGNIPKGQYGAGPVIVWDKGTWQPEGNAKENLKKGKLVFIINGEKLKGKWALVRLKTDDSKNNWLLSKKKIIMPPNVLISIIIH
2209	PresentInGGVI	MFEEARFIGHIQNKKEYEEALALMEELIEDYNYNKPLIEILAASIERWENEASEFREFNKHIRRLQPGPAVLKVLMEQYHLGVSDFPEIGSKSLVSKILNNERRLTVDHIKALSKRFKLDPQLFLEIE
2211	PresentInGGVI	MRKLWQKPFTSILIFLISILLIIFSYFFIDRQLVWFLVEHQSRRFKILALFANGITSFIAIFIFLYYIIFFIKFSVSSLKEFDKKLIIVCNSVVISAFIKDVVKIIFGRYWTATKADGNRSFRTINSS
2229	PresentInGGVI	MASYDPNEEYIRDDFMTRQNFQKFEKHEFSVASGSKVVLELHSDVIAGIDFQGRPSLSSTQKKEYRGYEACHRVGLPIIKKEIFNDYVGKTLDTDGLCGKTSMTLEIKSEEKKEGIVGDSNFSIKRS
2248	PresentInGGVI	MNVLAGSNVRVVIEGARGVGTASFGNYLRFSAEAKKIYFTPRTEIKVEKGWGSETLLAAIISNLVREIELRSEFEKLINDKRFQSAKSLSSRIAETYRSFGVEEFGFGASYGKVTGNNIGDNHHIF
2256	PresentInGGVI	MGIKILIVEDLEIAQKIAKVTLMDLGHHVDIAETGQKALEMFQKNKYELIFMDIGLPDMSGIEVTEEIRKIENNKFHVPVVALTANYDESYKPVCLEAGMDDFMLKPLTVKKVKEVIEKYVTKQM
2288	PresentInGGVI	MKKIIINAVLITLSLSITSLSISATHPSQNTIFQVATIGSLAQGVYDGDFTYGKLQKKGNFGLGTFLDLNGEMVAVDGHYYQIEANGKLRPVTTKQIAPFAEVTFLIPRSIKLSKTPLIINN
2295	PresentInGGVI	MGKMIRVINAIALRQKAAKTIIDRDGNNTELSEKERIILGNAYAFLALSLYHEGPGRGNLSDYFNYLNQIIELCDKAIVLRNPQAMCIRARPRRREAHGFHWNMMGNAEVDNPHEEAMRLY
2324	PresentInGGVI	MSRVDPGLKDLFTNLLSEIESNILDKGQLFKSATPSSITLHYLPGYLQKFSTLDYRHLSSDEEHHLKKTIQSFIDELQCCPFNKKIYQGQLCQRICGLLVEFGKAGVFYLIWTIHCYG
2341	PresentInGGVI	MTKAALNTFTKYLSVELRSRNILVTATHPGVVKTGLVDSVFKQNAPELGISQAHEKFQKENKYLDVDLSAKFLSWLLLDADDSLYTGDVIGVYNKQYQSLWSDKLIPSPYPADVEAP
2357	PresentInGGVI	MTIVIRDEIENRLNAVLGKKKIIWIPGIKGMDITDGHIDGLARFVQPGLVVVELLPENGSAEAANMARQAVAMLKSSTDAQGKKLKSSPYSKLNTLVPPKRIFLRDILTITFAMER
2440	PresentInGGVI	MQKCLFKIQKIDKRQTREARDEFIVRSTDRTHKARSAMDGEKRGDVVDPSIGYAAYDADPANIVNEIDRLKKKYDENCTKTIPCTLTGEELKKLSLSMREKKSAESAIGK
2447	PresentInGGVI	MSKWISVSLIFGLLAGYAEYSHPPARNPQSAHCHAIATQLNQTYPSTLRKRRPLPKKQNCCGPIIRMIVMSLNPSIKNQICFSFVIHLPSAKVDVFSQLINTWLAPQIK
2449	PresentInGGVI	MVDPDYKRTFQNFTKYSVRNSTDLAENRKNTTEILLQQVKLQFEFYTKLLNDKILSLKNTENFDQKDLIDKLEALRDHAVKIKHEAPARKHLKKRLKILDIGNGRFYEA
2455	PresentInGGVI	MKWLYLLIAIVAEVIGTSALKASDGFTKFGASTLVIIGYGIAFYFLSLTLKSIPVGLAYAIWAGLGIVLISIIGWVVFHQHLDIAAIVGLVLIISGVLVINLLSKSIH
2475	PresentInGGVI	MFAVIYRGYVKPNKEKEYRQLWHQIATYFVEKRGALGSCLHKTKEGLWLAYSRWPDKKRAMLLGQAKMRLVKRYRIIFDKPLCKLKSASTKNGSSLKLVWKWWMIY
2482	PresentInGGVI	MLKRFLKMFILTLLMTSAAFAQPAGKGLGGRGKSQAAKQAKVKATPQREIRGRFSCVNRRGQAVVFQGNSSDIPPGLRCRVMQSGLQKKSERPSGWGKGEKRGLVA
2483	PresentInGGVI	MKTTSSGYGKISPHAMNCVSDVLKQKEEGTSLLFEIFQRFIEEPNAYLHFFQENIELLSRSSVTEFLPPLIILTSSLFYLSEYYGDRFLGKTSKLKTYKMLDIFLG
2485	PresentInGGVI	MEGYFTREVTRDVLSDYLYGIAAHLGLRTYGEPTIFSPSGMGKEENQGFDAFIPLIDSGISTYIWSKENFFSIIVYTCKNFDTQAAISYTKDYFCVSSEMALMEF
2576	PresentInGGVI	MSKKYYTIIVFFKAKPGQELALKEFLTSIVDIALQSPDCIRHDLHQSLDDPGEFMFYENWIHKKAHEQHIARPEVKKWRSKLNDFLEKNYDASFWEII
2606	PresentInGGVI	MQRERNARTHSPYAPSIFLPLLLPHSLGSKLFLYNNENIDSFLFPVLRFASYGLLADIQFYAIHAFTSRQNSNNNTNYMYNRLYICKCMVYYTLIH
2607	PresentInGGVI	MNILGFLINLISGAVGGNVLGAAWKKKTLGAIGNSVAGAVGGGVGGSLFKALGILSALGLSSTSFGAVSSSAGVSAVTGAILTAIIGVIKNKMQKT
2643	PresentInGGVI	MHSRIKKISHLFRLLFQALFWLTPVAIVLFWSLTPLMYTKALTQFLGLPQPIAFTGEVVVISVILSIIPGAVLMFGLHCLTRLFKNYEQLISL
2649	PresentInGGVI	MSDSIILTVYIQPGAKQTQISGKHGEHIKIRLQAPPTEGKANKALIDFLAQRLKLNPSSITIIRGEKARLKTIAIESSGLKEEALLKLLINF
2657	PresentInGGVI	MRYFLIWLLMLPFIAYLELGLAVNKIHTQATASLPQRFSDCLKINLDNAASELESCTDDNSTSACLQNYNDKYVNGCFNSNKCHCDITVNK
2659	PresentInGGVI	MKNDLFQLKNVGQATYEDLKKLDIHSITALAKADPDELYTRLQRITQRKQNPCVWDVFAAIIHEARTGVKQPWWQWTKVRKKRQENGTFVV
2694	PresentInGGVI	MFLPYHYPQVVRKVRHPRSLVVPACAGMAITTKPCYKSSHFRLFFLLALISKNHRRPRAGGDPAHTVRSALKARLVSCAGSRSLKWKWL
2806	PresentInGGVI	MENVKYYRQLGYTFFLWIVGRWVYHLVIFYFFSPPDKVLLIFVFINLTNIISFFIGAIIILISWIMKEGYLLKEDYDFTI
2813	PresentInGGVI	MKYLKESPLVIALVAGIGMFLSTLDSGIINIAIPTLLRQFNAQISTVIWTVTLYTLTLSATILLFGRLADRVGRLQIYR
2816	PresentInGGVI	MVRLKEYEISSHGENNRKSILKGLTLAEAQSTIRGFNIIPRITLRFIRATLSESILKNFHFGYLASDYWLFSRRRESRK
2831	PresentInGGVI	MPRIVGKLTIYNSIPELRSKKAWTQQELADAVEVTRGTIIALEKGSYNPSLELAFRLAKVFKTGIENIFFERGVTRE
2861	PresentInGGVI	MRGFFKGKIKNNIKDNIEKFQSATGIGPDEIDRIFAGLQFGVTFFTPPDLSNQPSIEESINSTSNDATSKALVEC
2872	PresentInGGVI	MEKSSHSTDWDNRIFRLGEHMLVRLPSAANYAAQVEKEHQWLPKLAPLLPLPIPTPIAIGEPTSYYPWKWSIYN
2883	PresentInGGVI	MTVTGFSHMLSGDKKLHLNRQNLYRVLSKSCNPRLDTLSNIIHALMCRYKPKPFAKIINVSNEVFYPEGNGKT
2884	PresentInGGVI	MEKPLAFDFISLPQRAPKPRQEGLTSVIDKGLSLQETEALLDRGGGFYRYPQTRIWHEPNLFQEKIIAEIKFA
2916	PresentInGGVI	MQYFLILDMLEVWESIFYKQTPESRNKIALSSQCKSLFHASPAKRKNTTQEKFTFWNLNLGQTFLPLSAE
2932	PresentInGGVI	MSIIIKIDVLMAKQKIRSKELAQRIGITEANLSILKTGKARAIRLSTLDAICKELNCQPGDIMEYKKE
2959	PresentInGGVI	MMLSIVPVFRFAHTGYLAKSPSSPLPRRPRAGGDPAHCMRSVLKARLDFCLGGITKFRMEMAVTCE
3001	PresentInGGVI	MSQFFSLVKFDMMHIDGKSCCDSARKTQNKTATRIVNVYLPKEQVILGEVRVPDKTNEIKAK
3009	PresentInGGVI	MEDDKRRIDDLSGPVTVEAVIADLRAITQSRKKKAFQGYPHLISYRLKQLGRFTSKDIMAS
3039	PresentInGGVI	MRSSQSDSAKTPLLRDEKKDEKEERKSEWDSFNADTVSISISTQNEWLDLIAKHGNFV
3077	PresentInGGVI	MNKKKIEIIEQREVLNNRIFYEKYKSHFSVELLLRESQYFVKNVKTKFFFTSLRG
3094	PresentInGGVI	MPFFIGTVLRMIQGLPLIVFNPLRMNLKKRNLLDQKERMVLNCLALIGAKNFMK
3096	PresentInGGVI	MPQFGDIQADTTASKIIAELYPKREIVQLNVDNIYENGGGIHCVTNQQPQFTIK
3101	PresentInGGVI	MALLQRPTPMINKKIICKEAIADRAVIIRVRINTIERLSMKEISAVDVRDFFI
3102	PresentInGGVI	MKIIKDLCLTKDKVTLRTLNHSLESNLTEAASDASIWQNELIPFYVPNVFKEK
3109	PresentInGGVI	MKKNDQTKKRLIEEAHEIVKDLHEAGIADITTMREFDALCLSETHSLSPTQNY
3122	PresentInGGVI	MKDVRGLVTSLNGYLGWNKARMSCFVCVLLGLFAVKAINLTEEKGSHPHVFT
3135	PresentInGGVI	MARKYSKAAQKEVQKEMRRYKKGKAHSGPKKKKEKSKKPKTSDSYRLVEGS
3140	PresentInGGVI	MIYNSFNEAGMVAIGNVEMPVDMMLGGPMTSVTEAHRANVAVTTCVDRFCT
3158	PresentInGGVI	MKKTVPAKKVVKKMDPNFGRFIVAGKGFGEINKSEYLRLEKLVRKNTK
3193	PresentInGGVI	MREGHVEVLALSDTKSCLQQLRDNPQWQSEFEPNSRFLFGVYPLC
3218	PresentInGGVI	MLSTIVLLFIVEMITLFAAFAGYVIITGENEDARKNKEKSKS
3230	PresentInGGVI	MLLGKIMLLLSQVVFGCHINHLTMDNQKRELYASKKKTLY
3277	PresentInGGVI	MSLHDSSFSDELEEDESCKDRHPFRLNSAKTVK

## Sheet: F_Scoary Output
Scoary_Output_Europe
Gene	Non-unique Gene name	Annotation	#_pos_present_in	#_neg_present_in	#_pos_not_present_in	#_neg_not_present_in	Sensitivity	Specificity	Odds_ratio	Naive_p	Bonferroni_p	Benjamini_H_p
group_3790		hypothetical protein	33	3	5	26	86.8421	89.6552	57.2	2.76364e-10	1.10905e-06	5.54523e-07
mcl1		L-malyl-CoA/beta-methylmalyl-CoA lyase	33	3	5	26	86.8421	89.6552	57.2	2.76364e-10	1.10905e-06	5.54523e-07
group_2061		hypothetical protein	6	26	32	3	15.7895	10.3448	0.0216346	7.94882e-10	3.18986e-06	8.32041e-07
tilS		tRNA(Ile)-lysidine synthase	38	10	0	19	100	65.5172	inf	8.29346e-10	3.32816e-06	8.32041e-07
group_1557		hypothetical protein	34	5	4	24	89.4737	82.7586	40.8	1.60998e-09	6.46087e-06	1.29217e-06
group_1937		hypothetical protein	31	3	7	26	81.5789	89.6552	38.381	3.68708e-09	1.47962e-05	2.46604e-06
group_399	ankX	hypothetical protein	32	4	6	25	84.2105	86.2069	33.3333	5.77565e-09	2.31777e-05	2.89721e-06
group_594		hypothetical protein	32	4	6	25	84.2105	86.2069	33.3333	5.77565e-09	2.31777e-05	2.89721e-06
group_3525		hypothetical protein	33	5	5	24	86.8421	82.7586	31.68	9.54337e-09	3.82975e-05	3.81352e-06
treA		Periplasmic trehalase	33	5	5	24	86.8421	82.7586	31.68	9.54337e-09	3.82975e-05	3.81352e-06
group_3827		hypothetical protein	37	10	1	19	97.3684	65.5172	70.3	1.33041e-08	5.33893e-05	3.81352e-06
group_2726	tilS	tRNA(Ile)-lysidine synthase	1	19	37	10	2.63158	34.4828	0.0142248	1.33041e-08	5.33893e-05	3.81352e-06
group_633		hypothetical protein	37	10	1	19	97.3684	65.5172	70.3	1.33041e-08	5.33893e-05	3.81352e-06
group_2593		hypothetical protein	37	10	1	19	97.3684	65.5172	70.3	1.33041e-08	5.33893e-05	3.81352e-06
group_1049	mscK	Mechanosensitive channel MscK	30	3	8	26	78.9474	89.6552	32.5	1.62477e-08	6.52018e-05	4.34679e-06
group_942		hypothetical protein	6	24	32	5	15.7895	17.2414	0.0390625	5.373e-08	0.000215618	6.93052e-06
group_2762	feoB	Fe(2+) transporter FeoB	6	24	32	5	15.7895	17.2414	0.0390625	5.373e-08	0.000215618	6.93052e-06
group_2468	mdtA_4	Multidrug resistance protein MdtA	1	18	37	11	2.63158	37.931	0.0165165	5.52646e-08	0.000221777	6.93052e-06
group_3384		hypothetical protein	1	18	37	11	2.63158	37.931	0.0165165	5.52646e-08	0.000221777	6.93052e-06
group_3711		hypothetical protein	1	18	37	11	2.63158	37.931	0.0165165	5.52646e-08	0.000221777	6.93052e-06
group_3822		hypothetical protein	37	11	1	18	97.3684	62.069	60.5455	5.52646e-08	0.000221777	6.93052e-06
group_3710		hypothetical protein	1	18	37	11	2.63158	37.931	0.0165165	5.52646e-08	0.000221777	6.93052e-06
tupC		Tungstate uptake system ATP-binding protein TupC	1	18	37	11	2.63158	37.931	0.0165165	5.52646e-08	0.000221777	6.93052e-06
group_1742		hypothetical protein	1	18	37	11	2.63158	37.931	0.0165165	5.52646e-08	0.000221777	6.93052e-06
group_1741		hypothetical protein	37	11	1	18	97.3684	62.069	60.5455	5.52646e-08	0.000221777	6.93052e-06
tycC		hypothetical protein	1	18	37	11	2.63158	37.931	0.0165165	5.52646e-08	0.000221777	6.93052e-06
group_435		hypothetical protein	37	11	1	18	97.3684	62.069	60.5455	5.52646e-08	0.000221777	6.93052e-06
group_3836		hypothetical protein	37	11	1	18	97.3684	62.069	60.5455	5.52646e-08	0.000221777	6.93052e-06
group_1305		hypothetical protein	37	11	1	18	97.3684	62.069	60.5455	5.52646e-08	0.000221777	6.93052e-06
slyA		Transcriptional regulator SlyA	1	18	37	11	2.63158	37.931	0.0165165	5.52646e-08	0.000221777	6.93052e-06
group_3820		hypothetical protein	37	11	1	18	97.3684	62.069	60.5455	5.52646e-08	0.000221777	6.93052e-06
group_3373		hypothetical protein	1	18	37	11	2.63158	37.931	0.0165165	5.52646e-08	0.000221777	6.93052e-06
group_383		hypothetical protein	30	4	8	25	78.9474	86.2069	23.4375	9.78914e-08	0.000392838	1.19042e-05
group_1322	cas3_3	CRISPR-associated nuclease/helicase Cas3 subtype I-F/YPEST	36	10	2	19	94.7368	65.5172	34.2	1.11509e-07	0.000447488	1.27854e-05
group_3717		hypothetical protein	2	19	36	10	5.26316	34.4828	0.0292398	1.11509e-07	0.000447488	1.27854e-05
group_2589		hypothetical protein	7	24	31	5	18.4211	17.2414	0.047043	1.37024e-07	0.000549879	1.52744e-05
group_1387	trmL	hypothetical protein	37	12	1	17	97.3684	58.6207	52.4167	2.14273e-07	0.000859877	1.95427e-05
group_2456		hypothetical protein	1	17	37	12	2.63158	41.3793	0.0190779	2.14273e-07	0.000859877	1.95427e-05
group_3713		hypothetical protein	1	17	37	12	2.63158	41.3793	0.0190779	2.14273e-07	0.000859877	1.95427e-05
group_224	cas3_2	CRISPR-associated nuclease/helicase Cas3 subtype I-F/YPEST	1	17	37	12	2.63158	41.3793	0.0190779	2.14273e-07	0.000859877	1.95427e-05
group_1567		hypothetical protein	1	17	37	12	2.63158	41.3793	0.0190779	2.14273e-07	0.000859877	1.95427e-05
group_3788		hypothetical protein	37	12	1	17	97.3684	58.6207	52.4167	2.14273e-07	0.000859877	1.95427e-05
mdtC_1		Multidrug resistance protein MdtC	37	12	1	17	97.3684	58.6207	52.4167	2.14273e-07	0.000859877	1.95427e-05
group_3372		hypothetical protein	1	17	37	12	2.63158	41.3793	0.0190779	2.14273e-07	0.000859877	1.95427e-05
group_1569		hypothetical protein	38	14	0	15	100	51.7241	inf	2.243e-07	0.000900117	2.00026e-05
aroA_1		hypothetical protein	6	23	32	6	15.7895	20.6897	0.048913	2.37769e-07	0.000954169	2.07428e-05
group_1260		hypothetical protein	28	3	10	26	73.6842	89.6552	24.2667	2.81899e-07	0.00113126	2.40694e-05
group_641	ampC	Beta-lactamase	4	21	34	8	10.5263	27.5862	0.0448179	3.68188e-07	0.00147754	3.01539e-05
citE		Citrate lyase subunit beta	34	8	4	21	89.4737	72.4138	22.3125	3.68188e-07	0.00147754	3.01539e-05
group_2132		hypothetical protein	36	11	2	18	94.7368	62.069	29.4545	4.32909e-07	0.00173726	3.04783e-05
group_706		hypothetical protein	36	11	2	18	94.7368	62.069	29.4545	4.32909e-07	0.00173726	3.04783e-05
group_1931		hypothetical protein	36	11	2	18	94.7368	62.069	29.4545	4.32909e-07	0.00173726	3.04783e-05
group_3699		hypothetical protein	36	11	2	18	94.7368	62.069	29.4545	4.32909e-07	0.00173726	3.04783e-05
group_3844		hypothetical protein	36	11	2	18	94.7368	62.069	29.4545	4.32909e-07	0.00173726	3.04783e-05
group_3839		hypothetical protein	36	11	2	18	94.7368	62.069	29.4545	4.32909e-07	0.00173726	3.04783e-05
group_2363		hypothetical protein	36	11	2	18	94.7368	62.069	29.4545	4.32909e-07	0.00173726	3.04783e-05
group_610		hypothetical protein	36	11	2	18	94.7368	62.069	29.4545	4.32909e-07	0.00173726	3.04783e-05
group_1016	mfd	Transcription-repair-coupling factor	8	24	30	5	21.0526	17.2414	0.0555556	5.01987e-07	0.00201447	3.47323e-05
group_2896	pcnB	Poly(A) polymerase I	3	19	35	10	7.89474	34.4828	0.0451128	7.31495e-07	0.00293549	4.74455e-05
group_1806		hypothetical protein	35	10	3	19	92.1053	65.5172	22.1667	7.31495e-07	0.00293549	4.74455e-05
group_231	dusA	tRNA-dihydrouridine(20/20a) synthase	35	10	3	19	92.1053	65.5172	22.1667	7.31495e-07	0.00293549	4.74455e-05
ribZ_1		Riboflavin transporter RibZ	37	13	1	16	97.3684	55.1724	45.5385	7.80315e-07	0.0031314	4.74455e-05
group_3370		Aldo/keto reductase	1	16	37	13	2.63158	44.8276	0.0219595	7.80315e-07	0.0031314	4.74455e-05
group_467	fadE_1	putative acyl-CoA dehydrogenase	1	16	37	13	2.63158	44.8276	0.0219595	7.80315e-07	0.0031314	4.74455e-05
group_3709		hypothetical protein	1	16	37	13	2.63158	44.8276	0.0219595	7.80315e-07	0.0031314	4.74455e-05
ppsE		Phthiocerol synthesis polyketide synthase type I PpsE	37	13	1	16	97.3684	55.1724	45.5385	7.80315e-07	0.0031314	4.74455e-05
group_1571	yitD	Phosphosulfolactate synthase	0	14	38	15	0	51.7241	0	7.92528e-07	0.00318041	4.74689e-05
group_2056	dppB	Dipeptide transport system permease protein DppB	20	0	18	29	52.6316	100	inf	1.0122e-06	0.00406197	5.80281e-05
group_3182		hypothetical protein	18	29	20	0	47.3684	0	0	1.0122e-06	0.00406197	5.80281e-05
group_434		hypothetical protein	20	0	18	29	52.6316	100	inf	1.0122e-06	0.00406197	5.80281e-05
group_1046	mscK	hypothetical protein	7	23	31	6	18.4211	20.6897	0.058906	1.09398e-06	0.00439016	6.01391e-05
group_944		hypothetical protein	31	6	7	23	81.5789	79.3103	16.9762	1.09398e-06	0.00439016	6.01391e-05
group_2590		hypothetical protein	31	6	7	23	81.5789	79.3103	16.9762	1.09398e-06	0.00439016	6.01391e-05
group_1062		hypothetical protein	34	9	4	20	89.4737	68.9655	18.8889	1.26923e-06	0.00509343	6.79125e-05
group_2921	yxeP	putative hydrolase YxeP	4	20	34	9	10.5263	31.0345	0.0529412	1.26923e-06	0.00509343	6.79125e-05
group_1317		hypothetical protein	30	6	8	23	78.9474	79.3103	14.375	2.23022e-06	0.00894986	0.000117761
group_586	ltxB	Putative multidrug export ATP-binding/permease protein	24	2	14	27	63.1579	93.1034	23.1429	2.35238e-06	0.0094401	0.000122599
group_822		hypothetical protein	35	11	3	18	92.1053	62.069	19.0909	2.58316e-06	0.0103662	0.000125195
group_381		hypothetical protein	35	11	3	18	92.1053	62.069	19.0909	2.58316e-06	0.0103662	0.000125195
pcnB		Poly(A) polymerase I	35	11	3	18	92.1053	62.069	19.0909	2.58316e-06	0.0103662	0.000125195
group_2316		hypothetical protein	35	11	3	18	92.1053	62.069	19.0909	2.58316e-06	0.0103662	0.000125195
group_704		hypothetical protein	0	13	38	16	0	55.1724	0	2.67478e-06	0.0107339	0.000125195
group_3425		hypothetical protein	37	14	1	15	97.3684	51.7241	39.6429	2.68298e-06	0.0107668	0.000125195
ybhF_2		putative ABC transporter ATP-binding protein YbhF	37	14	1	15	97.3684	51.7241	39.6429	2.68298e-06	0.0107668	0.000125195
rtcB_1		RNA-splicing ligase RtcB	37	14	1	15	97.3684	51.7241	39.6429	2.68298e-06	0.0107668	0.000125195
ankX		hypothetical protein	37	14	1	15	97.3684	51.7241	39.6429	2.68298e-06	0.0107668	0.000125195
group_1063		hypothetical protein	36	12	2	17	94.7368	58.6207	25.5	3.02932e-06	0.0121567	0.000138144
kup_1		Low affinity potassium transport system protein kup	36	12	2	17	94.7368	58.6207	25.5	3.02932e-06	0.0121567	0.000138144
group_244		putative glycosyl hydrolase	5	20	33	9	13.1579	31.0345	0.0681818	3.37205e-06	0.013532	0.000150356
group_2800	atpD	ATP synthase subunit beta	5	20	33	9	13.1579	31.0345	0.0681818	3.37205e-06	0.013532	0.000150356
yeaP		putative diguanylate cyclase YeaP	21	1	17	28	55.2632	96.5517	34.5882	3.80855e-06	0.0152837	0.000167953
yxeP		putative hydrolase YxeP	34	10	4	19	89.4737	65.5172	16.15	4.19536e-06	0.016836	0.000179106
group_1658		hypothetical protein	4	19	34	10	10.5263	34.4828	0.0619195	4.19536e-06	0.016836	0.000179106
group_3374		hypothetical protein	4	19	34	10	10.5263	34.4828	0.0619195	4.19536e-06	0.016836	0.000179106
group_2719		hypothetical protein	26	4	12	25	68.4211	86.2069	13.5417	7.53114e-06	0.0302225	0.000315861
group_305	bla_2	Beta-lactamase CTX-M-97	0	12	38	17	0	58.6207	0	8.6537e-06	0.0347273	0.000315861
group_3173		hypothetical protein	0	12	38	17	0	58.6207	0	8.6537e-06	0.0347273	0.000315861
group_3793		hypothetical protein	38	17	0	12	100	41.3793	inf	8.6537e-06	0.0347273	0.000315861
group_646	fadE_2	Acyl-coenzyme A dehydrogenase	0	12	38	17	0	58.6207	0	8.6537e-06	0.0347273	0.000315861
ppsD		Plipastatin synthase subunit D	38	17	0	12	100	41.3793	inf	8.6537e-06	0.0347273	0.000315861
pksJ		Polyketide synthase PksJ	1	14	37	15	2.63158	51.7241	0.0289575	8.74771e-06	0.0351046	0.000315861
group_1386	trmL	hypothetical protein	1	14	37	15	2.63158	51.7241	0.0289575	8.74771e-06	0.0351046	0.000315861
group_1259		hypothetical protein	1	14	37	15	2.63158	51.7241	0.0289575	8.74771e-06	0.0351046	0.000315861
group_3879	rayT_1	REP-associated tyrosine transposase	1	14	37	15	2.63158	51.7241	0.0289575	8.74771e-06	0.0351046	0.000315861
group_3868		hypothetical protein	1	14	37	15	2.63158	51.7241	0.0289575	8.74771e-06	0.0351046	0.000315861
group_3865		hypothetical protein	1	14	37	15	2.63158	51.7241	0.0289575	8.74771e-06	0.0351046	0.000315861
group_3867		hypothetical protein	1	14	37	15	2.63158	51.7241	0.0289575	8.74771e-06	0.0351046	0.000315861
group_3866		hypothetical protein	1	14	37	15	2.63158	51.7241	0.0289575	8.74771e-06	0.0351046	0.000315861
group_1094		hypothetical protein	1	14	37	15	2.63158	51.7241	0.0289575	8.74771e-06	0.0351046	0.000315861
group_2215	ppsE	Phthiocerol synthesis polyketide synthase type I PpsE	2	16	36	13	5.26316	44.8276	0.0451389	8.89417e-06	0.0356923	0.000315861
group_2122	yejM_2	Inner membrane protein YejM	2	16	36	13	5.26316	44.8276	0.0451389	8.89417e-06	0.0356923	0.000315861
group_674		hypothetical protein	36	13	2	16	94.7368	55.1724	22.1538	8.89417e-06	0.0356923	0.000315861
group_1846	dacB	D-alanyl-D-alanine carboxypeptidase DacB	2	16	36	13	5.26316	44.8276	0.0451389	8.89417e-06	0.0356923	0.000315861
group_1529		hypothetical protein	22	2	16	27	57.8947	93.1034	18.5625	1.05496e-05	0.0423354	0.000371363
group_1320		hypothetical protein	24	3	14	26	63.1579	89.6552	14.8571	1.22481e-05	0.0491517	0.0004201
group_222	cas3_2	CRISPR-associated nuclease/helicase Cas3 subtype I-F/YPEST	24	3	14	26	63.1579	89.6552	14.8571	1.22481e-05	0.0491517	0.0004201
group_1936		hypothetical protein	14	26	24	3	36.8421	10.3448	0.0673077	1.22481e-05	0.0491517	0.0004201
group_1488	mch	Mesaconyl-CoA hydratase	6	20	32	9	15.7895	31.0345	0.084375	1.25798e-05	0.0504828	0.00042069
group_3098		hypothetical protein	32	9	6	20	84.2105	68.9655	11.8519	1.25798e-05	0.0504828	0.00042069
group_1977	fic_2	Adenosine monophosphate-protein transferase SoFic	32	9	6	20	84.2105	68.9655	11.8519	1.25798e-05	0.0504828	0.00042069
group_1352		hypothetical protein	4	18	34	11	10.5263	37.931	0.0718954	1.32235e-05	0.0530658	0.00042795
group_271		hypothetical protein	4	18	34	11	10.5263	37.931	0.0718954	1.32235e-05	0.0530658	0.00042795
group_239	trePP	putative glycosyl hydrolase	34	11	4	18	89.4737	62.069	13.9091	1.32235e-05	0.0530658	0.00042795
group_3700		hypothetical protein	34	11	4	18	89.4737	62.069	13.9091	1.32235e-05	0.0530658	0.00042795
group_1086		hypothetical protein	27	5	11	24	71.0526	82.7586	11.7818	1.77653e-05	0.071292	0.000570336
trpG		Anthranilate synthase component 2	13	25	25	4	34.2105	13.7931	0.0832	2.02972e-05	0.0814529	0.000641361
group_240	trePP	Trehalose 6-phosphate phosphorylase	25	4	13	25	65.7895	86.2069	12.0192	2.02972e-05	0.0814529	0.000641361
group_3874		hypothetical protein	5	19	33	10	13.1579	34.4828	0.0797448	2.08828e-05	0.0838029	0.000649635
group_1328	bcr_2	Bicyclomycin resistance protein	33	10	5	19	86.8421	65.5172	12.54	2.08828e-05	0.0838029	0.000649635
group_2414	cph2_1	hypothetical protein	2	15	36	14	5.26316	48.2759	0.0518519	2.54899e-05	0.102291	0.000664202
group_1234		hypothetical protein	2	15	36	14	5.26316	48.2759	0.0518519	2.54899e-05	0.102291	0.000664202
djlA_2		hypothetical protein	2	15	36	14	5.26316	48.2759	0.0518519	2.54899e-05	0.102291	0.000664202
group_2173		hypothetical protein	36	14	2	15	94.7368	51.7241	19.2857	2.54899e-05	0.102291	0.000664202
yejM_1		Inner membrane protein YejM	36	14	2	15	94.7368	51.7241	19.2857	2.54899e-05	0.102291	0.000664202
group_1988		hypothetical protein	36	14	2	15	94.7368	51.7241	19.2857	2.54899e-05	0.102291	0.000664202
group_1610		hypothetical protein	3	16	35	13	7.89474	44.8276	0.0696429	2.67338e-05	0.107283	0.000664202
group_1802		hypothetical protein	35	13	3	16	92.1053	55.1724	14.359	2.67338e-05	0.107283	0.000664202
yitD		hypothetical protein	35	13	3	16	92.1053	55.1724	14.359	2.67338e-05	0.107283	0.000664202
group_615		hypothetical protein	0	11	38	18	0	62.069	0	2.69226e-05	0.108041	0.000664202
group_403	ankX	Phosphocholine transferase AnkX	0	11	38	18	0	62.069	0	2.69226e-05	0.108041	0.000664202
group_1218		hypothetical protein	38	18	0	11	100	37.931	inf	2.69226e-05	0.108041	0.000664202
group_3174		hypothetical protein	38	18	0	11	100	37.931	inf	2.69226e-05	0.108041	0.000664202
group_1447		hypothetical protein	0	11	38	18	0	62.069	0	2.69226e-05	0.108041	0.000664202
group_3726		hypothetical protein	1	13	37	16	2.63158	55.1724	0.033264	2.71441e-05	0.108929	0.000664202
group_3725		hypothetical protein	1	13	37	16	2.63158	55.1724	0.033264	2.71441e-05	0.108929	0.000664202
group_3723		hypothetical protein	1	13	37	16	2.63158	55.1724	0.033264	2.71441e-05	0.108929	0.000664202
group_3722		hypothetical protein	1	13	37	16	2.63158	55.1724	0.033264	2.71441e-05	0.108929	0.000664202
group_3285		hypothetical protein	37	16	1	13	97.3684	44.8276	30.0625	2.71441e-05	0.108929	0.000664202
pgrR		HTH-type transcriptional regulator DmlR	1	13	37	16	2.63158	55.1724	0.033264	2.71441e-05	0.108929	0.000664202
arcB_5		Delta(1)-pyrroline-2-carboxylate reductase	1	13	37	16	2.63158	55.1724	0.033264	2.71441e-05	0.108929	0.000664202
group_2167		hypothetical protein	37	16	1	13	97.3684	44.8276	30.0625	2.71441e-05	0.108929	0.000664202
group_3715		hypothetical protein	1	13	37	16	2.63158	55.1724	0.033264	2.71441e-05	0.108929	0.000664202
group_3878		hypothetical protein	1	13	37	16	2.63158	55.1724	0.033264	2.71441e-05	0.108929	0.000664202
group_3876		hypothetical protein	1	13	37	16	2.63158	55.1724	0.033264	2.71441e-05	0.108929	0.000664202
group_1901	gudP	putative glucarate transporter	1	13	37	16	2.63158	55.1724	0.033264	2.71441e-05	0.108929	0.000664202
group_570		hypothetical protein	37	16	1	13	97.3684	44.8276	30.0625	2.71441e-05	0.108929	0.000664202
group_3861		hypothetical protein	1	13	37	16	2.63158	55.1724	0.033264	2.71441e-05	0.108929	0.000664202
group_3863		hypothetical protein	1	13	37	16	2.63158	55.1724	0.033264	2.71441e-05	0.108929	0.000664202
group_369		hypothetical protein	37	16	1	13	97.3684	44.8276	30.0625	2.71441e-05	0.108929	0.000664202
group_2109		hypothetical protein	1	13	37	16	2.63158	55.1724	0.033264	2.71441e-05	0.108929	0.000664202
group_932		hypothetical protein	37	16	1	13	97.3684	44.8276	30.0625	2.71441e-05	0.108929	0.000664202
hbpA		Heme-binding protein A	37	16	1	13	97.3684	44.8276	30.0625	2.71441e-05	0.108929	0.000664202
group_3779		tRNA-Lys(ttt)	37	16	1	13	97.3684	44.8276	30.0625	2.71441e-05	0.108929	0.000664202
vbhT		Adenosine monophosphate-protein transferase VbhT	1	13	37	16	2.63158	55.1724	0.033264	2.71441e-05	0.108929	0.000664202
hlyD		Hemolysin secretion protein D, chromosomal	34	12	4	17	89.4737	58.6207	12.0417	3.96179e-05	0.158987	0.000959487
atpD		ATP synthase subunit beta	32	10	6	19	84.2105	65.5172	10.1333	4.01679e-05	0.161194	0.000959487
group_441		hypothetical protein	32	10	6	19	84.2105	65.5172	10.1333	4.01679e-05	0.161194	0.000959487
group_2407	dtpA	Dipeptide and tripeptide permease A	32	10	6	19	84.2105	65.5172	10.1333	4.01679e-05	0.161194	0.000959487
Scoary_Output_Cow (milk excluded)
Gene	Non-unique Gene name	Annotation	#_pos_present_in	#_neg_present_in	#_pos_not_present_in	#_neg_not_present_in	Sensitivity	Specificity	Odds_ratio	Naive_p	Bonferroni_p	Benjamini_H_p
nudE		ADP compounds hydrolase NudE	1	51	9	6	10	10.5263	0.0130719	1.06157e-06	0.00426007	0.000804915
group_2446		hypothetical protein	1	51	9	6	10	10.5263	0.0130719	1.06157e-06	0.00426007	0.000804915
group_373		hypothetical protein	9	6	1	51	90	89.4737	76.5	1.06157e-06	0.00426007	0.000804915
bla_2		Beta-lactamase CTX-M-97	9	6	1	51	90	89.4737	76.5	1.06157e-06	0.00426007	0.000804915
group_3791		hypothetical protein	9	6	1	51	90	89.4737	76.5	1.06157e-06	0.00426007	0.000804915
prfA		Peptide chain release factor RF1	1	50	9	7	10	12.2807	0.0155556	2.38492e-06	0.00957069	0.000804915
group_1031	tsgA	Protein TsgA	9	7	1	50	90	87.7193	64.2857	2.38492e-06	0.00957069	0.000804915
group_2001		hypothetical protein	1	50	9	7	10	12.2807	0.0155556	2.38492e-06	0.00957069	0.000804915
group_2308	lgrD	Linear gramicidin synthase subunit D	9	7	1	50	90	87.7193	64.2857	2.38492e-06	0.00957069	0.000804915
ydhC		Inner membrane transport protein YdhC	9	7	1	50	90	87.7193	64.2857	2.38492e-06	0.00957069	0.000804915
group_3348	prfA	Peptide chain release factor RF1	9	7	1	50	90	87.7193	64.2857	2.38492e-06	0.00957069	0.000804915
group_1695		hypothetical protein	10	12	0	45	100	78.9474	inf	2.6075e-06	0.0104639	0.000804915
group_2162		hypothetical protein	10	12	0	45	100	78.9474	inf	2.6075e-06	0.0104639	0.000804915
Scoary_Output_GG I and MST16
Gene	Non-unique Gene name	Annotation	#_pos_present_in	#_neg_present_in	#_pos_not_present_in	#_neg_not_present_in	Sensitivity	Specificity	Odds_ratio	Naive_p	Bonferroni_p	Benjamini_H_p
macA		Macrolide export protein MacA	0	56	11	0	0	0	0	7.78172e-13	3.1228e-09	1.04093e-09
group_2117	ybhF_2	putative ABC transporter ATP-binding protein YbhF	11	0	0	56	100	100	inf	7.78172e-13	3.1228e-09	1.04093e-09
group_1839		hypothetical protein	11	0	0	56	100	100	inf	7.78172e-13	3.1228e-09	1.04093e-09
group_913	cph2_2	hypothetical protein	11	1	0	55	100	98.2143	inf	9.33806e-12	3.74736e-08	5.35338e-09
rayT_2		REP-associated tyrosine transposase	0	55	11	1	0	1.78571	0	9.33806e-12	3.74736e-08	5.35338e-09
group_3882		hypothetical protein	11	1	0	55	100	98.2143	inf	9.33806e-12	3.74736e-08	5.35338e-09
group_2364		hypothetical protein	11	1	0	55	100	98.2143	inf	9.33806e-12	3.74736e-08	5.35338e-09
group_1282		hypothetical protein	0	54	11	2	0	3.57143	0	6.06974e-11	2.43579e-07	2.21435e-08
group_358	comEC	hypothetical protein	11	2	0	54	100	96.4286	inf	6.06974e-11	2.43579e-07	2.21435e-08
group_1663	ybhS	Inner membrane transport permease YbhS	11	2	0	54	100	96.4286	inf	6.06974e-11	2.43579e-07	2.21435e-08
group_3834		hypothetical protein	0	54	11	2	0	3.57143	0	6.06974e-11	2.43579e-07	2.21435e-08
group_3462		hypothetical protein	0	53	11	3	0	5.35714	0	2.83255e-10	1.1367e-06	9.4725e-08
group_1383		hypothetical protein	10	1	1	55	90.9091	98.2143	550	4.80132e-10	1.92677e-06	1.48213e-07
group_1494	mcl1	L-malyl-CoA/beta-methylmalyl-CoA lyase	11	4	0	52	100	92.8571	inf	1.0622e-09	4.26263e-06	2.50743e-07
dtpA		Dipeptide and tripeptide permease B	0	52	11	4	0	7.14286	0	1.0622e-09	4.26263e-06	2.50743e-07
group_781	trpA	Tryptophan synthase alpha chain	11	4	0	52	100	92.8571	inf	1.0622e-09	4.26263e-06	2.50743e-07
caiE		Carnitine operon protein CaiE	11	4	0	52	100	92.8571	inf	1.0622e-09	4.26263e-06	2.50743e-07
sspA_1		Stringent starvation protein A	0	51	11	5	0	8.92857	0	3.39905e-09	1.36404e-05	7.578e-07
group_1676	coaA	Pantothenate kinase	11	6	0	50	100	89.2857	inf	9.63065e-09	3.86478e-05	1.93239e-06
group_3052	sspA_1	Stringent starvation protein A	11	6	0	50	100	89.2857	inf	9.63065e-09	3.86478e-05	1.93239e-06
group_3880	comM_2	Competence protein ComM	10	3	1	53	90.9091	94.6429	176.667	1.20788e-08	4.84722e-05	2.27354e-06
group_2113		putative FAD-linked oxidoreductase	9	1	2	55	81.8182	98.2143	247.5	1.2464e-08	5.00179e-05	2.27354e-06
lspA		hypothetical protein	0	49	11	7	0	12.5	0	2.47645e-08	9.93801e-05	3.90459e-06
group_266		hypothetical protein	11	7	0	49	100	87.5	inf	2.47645e-08	9.93801e-05	3.90459e-06
group_1629		hypothetical protein	11	7	0	49	100	87.5	inf	2.47645e-08	9.93801e-05	3.90459e-06
group_1278		hypothetical protein	8	0	3	56	72.7273	100	inf	2.52976e-08	0.000101519	3.90459e-06
group_1728	glpD	Aerobic glycerol-3-phosphate dehydrogenase	10	4	1	52	90.9091	92.8571	130	4.15676e-08	0.000166811	5.95753e-06
group_797		hypothetical protein	10	4	1	52	90.9091	92.8571	130	4.15676e-08	0.000166811	5.95753e-06
group_818		hypothetical protein	11	8	0	48	100	85.7143	inf	5.88158e-08	0.000236028	7.86759e-06
xylB_1		Xylulose kinase	0	48	11	8	0	14.2857	0	5.88158e-08	0.000236028	7.86759e-06
group_1274		hypothetical protein	9	2	2	54	81.8182	96.4286	121.5	6.63913e-08	0.000266428	8.32588e-06
group_1482	rayT_2	REP-associated tyrosine transposase	9	2	2	54	81.8182	96.4286	121.5	6.63913e-08	0.000266428	8.32588e-06
group_1672		hypothetical protein	1	51	10	5	9.09091	8.92857	0.00980392	1.22578e-07	0.000491907	1.44679e-05
group_2515		hypothetical protein	1	51	10	5	9.09091	8.92857	0.00980392	1.22578e-07	0.000491907	1.44679e-05
bla_1		Beta-lactamase Toho-1	0	47	11	9	0	16.0714	0	1.30702e-07	0.000524506	1.45696e-05
trpD_1		Anthranilate phosphoribosyltransferase	11	9	0	47	100	83.9286	inf	1.30702e-07	0.000524506	1.45696e-05
group_581		hypothetical protein	8	1	3	55	72.7273	98.2143	146.667	2.17388e-07	0.000872377	2.35778e-05
group_1579		hypothetical protein	9	3	2	53	81.8182	94.6429	79.5	2.57063e-07	0.00103159	2.71472e-05
apxIB		Putative multidrug export ATP-binding/permease protein	11	10	0	46	100	82.1429	inf	2.74474e-07	0.00110146	2.75366e-05
group_598		hypothetical protein	0	46	11	10	0	17.8571	0	2.74474e-07	0.00110146	2.75366e-05
group_2551	lspA	hypothetical protein	11	11	0	45	100	80.3571	inf	5.48947e-07	0.00220293	5.24506e-05
group_1375		hypothetical protein	11	11	0	45	100	80.3571	inf	5.48947e-07	0.00220293	5.24506e-05
csy1_1		CRISPR-associated protein Csy1	1	49	10	7	9.09091	12.5	0.0142857	7.66325e-07	0.00307526	6.98923e-05
group_1859		hypothetical protein	1	49	10	7	9.09091	12.5	0.0142857	7.66325e-07	0.00307526	6.98923e-05
lpxC		UDP-3-O-acyl-N-acetylglucosamine deacetylase	3	54	8	2	27.2727	3.57143	0.0138889	1.03708e-06	0.00416181	8.44455e-05
group_3720		hypothetical protein	11	12	0	44	100	78.5714	inf	1.05215e-06	0.00422227	8.44455e-05
group_614		hypothetical protein	0	44	11	12	0	21.4286	0	1.05215e-06	0.00422227	8.44455e-05
group_1838		hypothetical protein	0	44	11	12	0	21.4286	0	1.05215e-06	0.00422227	8.44455e-05
group_3374		hypothetical protein	11	12	0	44	100	78.5714	inf	1.05215e-06	0.00422227	8.44455e-05
trpE		Anthranilate synthase component 1	0	44	11	12	0	21.4286	0	1.05215e-06	0.00422227	8.44455e-05
group_1380	pao	Pseudooxynicotine oxidase	10	8	1	48	90.9091	85.7143	60	1.69328e-06	0.00679511	0.000130675
group_599		hypothetical protein	10	8	1	48	90.9091	85.7143	60	1.69328e-06	0.00679511	0.000130675
group_3874		hypothetical protein	11	13	0	43	100	76.7857	inf	1.94243e-06	0.00779497	0.000144351
group_1321		hypothetical protein	11	13	0	43	100	76.7857	inf	1.94243e-06	0.00779497	0.000144351
coaA		Pantothenate kinase	0	42	11	14	0	25	0	3.46862e-06	0.0139196	0.000234669
trpB		Tryptophan synthase beta chain	0	42	11	14	0	25	0	3.46862e-06	0.0139196	0.000234669
group_2433	spo0C	Chromosome-partitioning protein Spo0J	10	9	1	47	90.9091	83.9286	52.2222	3.50934e-06	0.014083	0.000234669
group_596		hypothetical protein	10	9	1	47	90.9091	83.9286	52.2222	3.50934e-06	0.014083	0.000234669
ftsQ		Cell division protein FtsQ	3	53	8	3	27.2727	5.35714	0.0212264	3.62559e-06	0.0145495	0.000234669
group_1257		hypothetical protein	8	3	3	53	72.7273	94.6429	47.1111	3.62559e-06	0.0145495	0.000234669
group_371		Protein archease	3	53	8	3	27.2727	5.35714	0.0212264	3.62559e-06	0.0145495	0.000234669
group_2514	lpxC	UDP-3-O-acyl-N-acetylglucosamine deacetylase	8	3	3	53	72.7273	94.6429	47.1111	3.62559e-06	0.0145495	0.000234669
group_415		hypothetical protein	9	6	2	50	81.8182	89.2857	37.5	5.28702e-06	0.0212168	0.000331512
group_612		hypothetical protein	9	6	2	50	81.8182	89.2857	37.5	5.28702e-06	0.0212168	0.000331512
group_779	cyaA_1	hypothetical protein	0	41	11	15	0	26.7857	0	6.01228e-06	0.0241273	0.000344675
group_1837		hypothetical protein	11	15	0	41	100	73.2143	inf	6.01228e-06	0.0241273	0.000344675
group_2850	damX_2	Cell division protein DamX	0	41	11	15	0	26.7857	0	6.01228e-06	0.0241273	0.000344675
group_417		hypothetical protein	0	41	11	15	0	26.7857	0	6.01228e-06	0.0241273	0.000344675
group_1369		hypothetical protein	11	15	0	41	100	73.2143	inf	6.01228e-06	0.0241273	0.000344675
group_1851	macA	Macrolide export protein MacA	11	15	0	41	100	73.2143	inf	6.01228e-06	0.0241273	0.000344675
group_1491	citE	Citrate lyase subunit beta	10	10	1	46	90.9091	82.1429	46	6.88798e-06	0.0276415	0.000389316
group_1473		hypothetical protein	11	16	0	40	100	71.4286	inf	1.01457e-05	0.0407148	0.000540069
group_1862		hypothetical protein	0	40	11	16	0	28.5714	0	1.01457e-05	0.0407148	0.000540069
damX_1		Cell division protein DamX	11	16	0	40	100	71.4286	inf	1.01457e-05	0.0407148	0.000540069
ybhS		Inner membrane transport permease YbhS	0	40	11	16	0	28.5714	0	1.01457e-05	0.0407148	0.000540069
group_592		hypothetical protein	8	4	3	52	72.7273	92.8571	34.6667	1.03627e-05	0.0415853	0.000540069
group_2510	ftsQ	Cell division protein FtsQ	8	4	3	52	72.7273	92.8571	34.6667	1.03627e-05	0.0415853	0.000540069
group_422		hypothetical protein	9	7	2	49	81.8182	87.5	31.5	1.16716e-05	0.0468382	0.000592889
group_686		hypothetical protein	9	7	2	49	81.8182	87.5	31.5	1.16716e-05	0.0468382	0.000592889
acsA		Acetyl-coenzyme A synthetase	4	54	7	2	36.3636	3.57143	0.021164	1.2103e-05	0.0485692	0.00059962
prpB		2-methylisocitrate lyase	4	54	7	2	36.3636	3.57143	0.021164	1.2103e-05	0.0485692	0.00059962
smc_2		hypothetical protein	11	17	0	39	100	69.6429	inf	1.67106e-05	0.0670596	0.000807947
group_939		hypothetical protein	0	39	11	17	0	30.3571	0	1.67106e-05	0.0670596	0.000807947
Scoary_Output_GG II-a&b
Gene	Non-unique Gene name	Annotation	#_pos_present_in	#_neg_present_in	#_pos_not_present_in	#_neg_not_present_in	Sensitivity	Specificity	Odds_ratio	Naive_p	Bonferroni_p	Benjamini_H_p
yeaP		putative diguanylate cyclase YeaP	21	1	0	45	100	97.8261	inf	1.69585e-16	6.80544e-13	3.63473e-13
group_2056	dppB	Dipeptide transport system permease protein DppB	20	0	1	46	95.2381	100	inf	3.62295e-16	1.45389e-12	3.63473e-13
group_3182		hypothetical protein	1	46	20	0	4.7619	0	0	3.62295e-16	1.45389e-12	3.63473e-13
group_434		hypothetical protein	20	0	1	46	95.2381	100	inf	3.62295e-16	1.45389e-12	3.63473e-13
group_3183		hypothetical protein	20	3	1	43	95.2381	93.4783	286.667	6.0262e-13	2.41831e-09	4.83663e-10
group_261		hypothetical protein	20	4	1	42	95.2381	91.3043	210	3.53771e-12	1.41968e-08	2.02812e-09
group_1529		hypothetical protein	20	4	1	42	95.2381	91.3043	210	3.53771e-12	1.41968e-08	2.02812e-09
group_335	hlyB_1	Alpha-hemolysin translocation ATP-binding protein HlyB	21	8	0	38	100	82.6087	inf	3.30856e-11	1.32773e-07	1.65966e-08
etfA		Electron transfer flavoprotein subunit alpha	2	42	19	4	9.52381	8.69565	0.0100251	6.51746e-11	2.61546e-07	2.90606e-08
group_1036	tsgA	hypothetical protein	20	6	1	40	95.2381	86.9565	133.333	7.327e-11	2.94033e-07	2.94033e-08
group_1768		hypothetical protein	4	44	17	2	19.0476	4.34783	0.0106952	2.59025e-10	1.03947e-06	9.3444e-08
group_1605		hypothetical protein	16	1	5	45	76.1905	97.8261	144	2.79424e-10	1.12133e-06	9.3444e-08
group_1990	etfA	Electron transfer flavoprotein subunit alpha	18	4	3	42	85.7143	91.3043	63	8.11964e-10	3.25841e-06	2.50647e-07
group_588	ltxB	Putative multidrug export ATP-binding/permease protein	19	6	2	40	90.4762	86.9565	63.3333	1.1927e-09	4.78631e-06	3.41879e-07
smc		Chromosome partition protein Smc	21	12	0	34	100	73.913	inf	2.73508e-09	1.09759e-05	7.31724e-07
trpG		Anthranilate synthase component 2	1	37	20	9	4.7619	19.5652	0.0121622	2.96668e-09	1.19053e-05	7.44079e-07
mvl		Lectin MVL	8	46	13	0	38.0952	0	0	8.02033e-09	3.21856e-05	1.34107e-06
group_1035		hypothetical protein	13	0	8	46	61.9048	100	inf	8.02033e-09	3.21856e-05	1.34107e-06
group_3849		hypothetical protein	13	0	8	46	61.9048	100	inf	8.02033e-09	3.21856e-05	1.34107e-06
group_2959	doeB_2	N-alpha-acetyl-L-2,4-diaminobutyric acid deacetylase	13	0	8	46	61.9048	100	inf	8.02033e-09	3.21856e-05	1.34107e-06
group_2306	stp_2	Multidrug resistance protein Stp	13	0	8	46	61.9048	100	inf	8.02033e-09	3.21856e-05	1.34107e-06
group_3576		hypothetical protein	8	46	13	0	38.0952	0	0	8.02033e-09	3.21856e-05	1.34107e-06
group_2967	dedA	putative membrane protein	13	0	8	46	61.9048	100	inf	8.02033e-09	3.21856e-05	1.34107e-06
group_1771	treA	Periplasmic trehalase	13	0	8	46	61.9048	100	inf	8.02033e-09	3.21856e-05	1.34107e-06
group_1715		hypothetical protein	20	10	1	36	95.2381	78.2609	72	8.67946e-09	3.48307e-05	1.39323e-06
ddc		L-2,4-diaminobutyrate decarboxylase	21	13	0	33	100	71.7391	inf	9.88835e-09	3.9682e-05	1.4697e-06
metE		5-methyltetrahydropteroyltriglutamate--homocysteine methyltransferase	21	13	0	33	100	71.7391	inf	9.88835e-09	3.9682e-05	1.4697e-06
group_258		hypothetical protein	18	6	3	40	85.7143	86.9565	40	1.31034e-08	5.25841e-05	1.878e-06
group_1609		hypothetical protein	6	44	15	2	28.5714	4.34783	0.0181818	1.69383e-08	6.79735e-05	2.34391e-06
group_956		hypothetical protein	20	11	1	35	95.2381	76.087	63.6364	2.38387e-08	9.56646e-05	3.08595e-06
group_1642		hypothetical protein	20	11	1	35	95.2381	76.087	63.6364	2.38387e-08	9.56646e-05	3.08595e-06
group_3280		hypothetical protein	4	41	17	5	19.0476	10.8696	0.0286944	3.10569e-08	0.000124631	3.89473e-06
group_3850		hypothetical protein	12	0	9	46	57.1429	100	inf	4.90131e-08	0.00019669	5.31594e-06
stp_2		Multidrug resistance protein Stp	9	46	12	0	42.8571	0	0	4.90131e-08	0.00019669	5.31594e-06
dedA		putative membrane protein	9	46	12	0	42.8571	0	0	4.90131e-08	0.00019669	5.31594e-06
group_3851		hypothetical protein	12	0	9	46	57.1429	100	inf	4.90131e-08	0.00019669	5.31594e-06
group_3853		hypothetical protein	12	0	9	46	57.1429	100	inf	4.90131e-08	0.00019669	5.31594e-06
group_4815		tRNA-Asp(gtc)	0	31	21	15	0	32.6087	0	6.67583e-08	0.000267901	6.53418e-06
group_2115	ybhF_2	putative ABC transporter ATP-binding protein YbhF	0	31	21	15	0	32.6087	0	6.67583e-08	0.000267901	6.53418e-06
group_1915	fdx4	hypothetical protein	21	15	0	31	100	67.3913	inf	6.67583e-08	0.000267901	6.53418e-06
group_3790		hypothetical protein	21	15	0	31	100	67.3913	inf	6.67583e-08	0.000267901	6.53418e-06
cysH_2		Thioredoxin-dependent 5'-adenylylsulfate reductase	20	12	1	34	95.2381	73.913	56.6667	7.97954e-08	0.000320219	7.62426e-06
glpD_1		Aerobic glycerol-3-phosphate dehydrogenase	13	1	8	45	61.9048	97.8261	73.125	9.68381e-08	0.000388611	9.03747e-06
group_4817		tRNA-Asp(gtc)	21	16	0	30	100	65.2174	inf	1.07931e-07	0.000433128	9.75001e-06
priA		Primosomal protein N'	7	44	14	2	33.3333	4.34783	0.0227273	1.09332e-07	0.00043875	9.75001e-06
glnII		Glutamine synthetase 2	3	38	18	8	14.2857	17.3913	0.0350877	1.32606e-07	0.000532147	1.15684e-05
group_569		hypothetical protein	16	5	5	41	76.1905	89.1304	26.24	2.227e-07	0.000893695	1.90148e-05
group_1377		hypothetical protein	11	0	10	46	52.381	100	inf	2.74474e-07	0.00110146	2.29471e-05
treA		Periplasmic trehalase	21	17	0	29	100	63.0435	inf	3.33366e-07	0.0013378	2.7302e-05
group_2578	glnII	Glutamine synthetase 2	18	9	3	37	85.7143	80.4348	24.6667	3.70569e-07	0.00148709	2.97418e-05
group_1937		hypothetical protein	20	14	1	32	95.2381	69.5652	45.7143	5.14194e-07	0.00206346	3.67922e-05
group_2417	metE	5-methyltetrahydropteroyltriglutamate--homocysteine methyltransferase	0	28	21	18	0	39.1304	0	5.21085e-07	0.00209111	3.67922e-05
group_1557		hypothetical protein	21	18	0	28	100	60.8696	inf	5.21085e-07	0.00209111	3.67922e-05
ribZ_2		hypothetical protein	14	3	7	43	66.6667	93.4783	28.6667	5.40504e-07	0.00216904	3.67922e-05
group_2048	priA	Primosomal protein N'	14	3	7	43	66.6667	93.4783	28.6667	5.40504e-07	0.00216904	3.67922e-05
group_1732		hypothetical protein	14	3	7	43	66.6667	93.4783	28.6667	5.40504e-07	0.00216904	3.67922e-05
ybhR		Inner membrane transport permease YbhR	14	3	7	43	66.6667	93.4783	28.6667	5.40504e-07	0.00216904	3.67922e-05
group_2224	bepE_2	Efflux pump membrane transporter BepE	12	1	9	45	57.1429	97.8261	60	5.40927e-07	0.00217074	3.67922e-05
group_3599		hypothetical protein	9	45	12	1	42.8571	2.17391	0.0166667	5.40927e-07	0.00217074	3.67922e-05
group_790		hypothetical protein	13	2	8	44	61.9048	95.6522	35.75	6.24717e-07	0.00250699	4.17832e-05
rplS		50S ribosomal protein L19	5	40	16	6	23.8095	13.0435	0.046875	7.33748e-07	0.00294453	4.74925e-05
group_1996		hypothetical protein	5	40	16	6	23.8095	13.0435	0.046875	7.33748e-07	0.00294453	4.74925e-05
group_1574	yitD	Phosphosulfolactate synthase	19	12	2	34	90.4762	73.913	26.9167	7.52081e-07	0.0030181	4.79064e-05
group_2061		hypothetical protein	1	31	20	15	4.7619	32.6087	0.0241935	8.80962e-07	0.0035353	5.43893e-05
group_1016	mfd	Transcription-repair-coupling factor	1	31	20	15	4.7619	32.6087	0.0241935	8.80962e-07	0.0035353	5.43893e-05
group_951		hypothetical protein	6	41	15	5	28.5714	10.8696	0.0487805	1.34214e-06	0.005386	7.73476e-05
group_1146	smc_1	Chromosome partition protein Smc	0	27	21	19	0	41.3043	0	1.38255e-06	0.00554816	7.73476e-05
group_3620		hypothetical protein	11	46	10	0	52.381	0	0	1.42227e-06	0.00570758	7.73476e-05
group_1829		hypothetical protein	10	0	11	46	47.619	100	inf	1.42227e-06	0.00570758	7.73476e-05
group_3854		hypothetical protein	10	0	11	46	47.619	100	inf	1.42227e-06	0.00570758	7.73476e-05
group_794		hypothetical protein	10	0	11	46	47.619	100	inf	1.42227e-06	0.00570758	7.73476e-05
group_2158		hypothetical protein	10	0	11	46	47.619	100	inf	1.42227e-06	0.00570758	7.73476e-05
group_2187		hypothetical protein	11	46	10	0	52.381	0	0	1.42227e-06	0.00570758	7.73476e-05
group_749		hypothetical protein	18	10	3	36	85.7143	78.2609	21.6	1.44557e-06	0.00580107	7.73476e-05
group_1097		hypothetical protein	18	10	3	36	85.7143	78.2609	21.6	1.44557e-06	0.00580107	7.73476e-05
group_1165		hypothetical protein	7	42	14	4	33.3333	8.69565	0.047619	2.11644e-06	0.00849326	0.000106715
group_763	stp_1	Multidrug resistance protein Stp	14	4	7	42	66.6667	91.3043	21	2.11644e-06	0.00849326	0.000106715
rseP		Regulator of sigma-E protease RseP	5	39	16	7	23.8095	15.2174	0.0560897	2.16144e-06	0.00867385	0.000106715
group_2850	damX_2	Cell division protein DamX	21	20	0	26	100	56.5217	inf	2.20716e-06	0.00885734	0.000106715
group_1369		hypothetical protein	0	26	21	20	0	43.4783	0	2.20716e-06	0.00885734	0.000106715
group_1851	macA	Macrolide export protein MacA	0	26	21	20	0	43.4783	0	2.20716e-06	0.00885734	0.000106715
group_164		hypothetical protein	0	26	21	20	0	43.4783	0	2.20716e-06	0.00885734	0.000106715
gsiA		Glutathione import ATP-binding protein GsiA	0	26	21	20	0	43.4783	0	2.20716e-06	0.00885734	0.000106715
group_1110		hypothetical protein	1	30	20	16	4.7619	34.7826	0.0266667	2.49837e-06	0.010026	0.000117953
mcl1		L-malyl-CoA/beta-methylmalyl-CoA lyase	20	16	1	30	95.2381	65.2174	37.5	2.49837e-06	0.010026	0.000117953
group_167		hypothetical protein	18	11	3	35	85.7143	76.087	19.0909	2.58316e-06	0.0103662	0.000120538
group_2188		hypothetical protein	11	1	10	45	52.381	97.8261	49.5	2.75454e-06	0.011054	0.000127057
group_2090		hypothetical protein	13	3	8	43	61.9048	93.4783	23.2917	2.85805e-06	0.0114694	0.000130334
xylA_1		Xylose isomerase	12	2	9	44	57.1429	95.6522	29.3333	3.20546e-06	0.0128635	0.000144534
group_1049	mscK	Mechanosensitive channel MscK	19	14	2	32	90.4762	69.5652	21.7143	4.05507e-06	0.016273	0.000179329
group_2762	feoB	Fe(2+) transporter FeoB	1	29	20	17	4.7619	36.9565	0.0293103	4.06653e-06	0.016319	0.000179329
group_3164	kduD	2-dehydro-3-deoxy-D-gluconate 5-dehydrogenase	17	9	4	37	80.9524	80.4348	17.4722	4.64628e-06	0.0186455	0.000202669
cph2_2		Phytochrome-like protein cph2	21	21	0	25	100	54.3478	inf	5.12603e-06	0.0205707	0.000214279
citE		Citrate lyase subunit beta	21	21	0	25	100	54.3478	inf	5.12603e-06	0.0205707	0.000214279
group_244		putative glycosyl hydrolase	0	25	21	21	0	45.6522	0	5.12603e-06	0.0205707	0.000214279
group_641	ampC	Beta-lactamase	0	25	21	21	0	45.6522	0	5.12603e-06	0.0205707	0.000214279
fadJ		Fatty acid oxidation complex subunit alpha	12	46	9	0	57.1429	0	0	6.87432e-06	0.0275866	0.000278653
yoeB		Toxin YoeB	12	46	9	0	57.1429	0	0	6.87432e-06	0.0275866	0.000278653
group_1021		hypothetical protein	9	0	12	46	42.8571	100	inf	6.87432e-06	0.0275866	0.000278653
xseA		Exodeoxyribonuclease 7 large subunit	20	18	1	28	95.2381	60.8696	31.1111	1.00893e-05	0.0404884	0.000393092
group_2274	mutL	DNA mismatch repair protein MutL	1	28	20	18	4.7619	39.1304	0.0321429	1.00893e-05	0.0404884	0.000393092
group_3525		hypothetical protein	20	18	1	28	95.2381	60.8696	31.1111	1.00893e-05	0.0404884	0.000393092
aroA_1		hypothetical protein	1	28	20	18	4.7619	39.1304	0.0321429	1.00893e-05	0.0404884	0.000393092
group_1725		hypothetical protein	13	4	8	42	61.9048	91.3043	17.0625	1.03901e-05	0.0416954	0.000400917
group_2089		hypothetical protein	6	39	15	7	28.5714	15.2174	0.0717949	1.14414e-05	0.0459144	0.0004274
pox5		Pyruvate oxidase	15	7	6	39	71.4286	84.7826	13.9286	1.14414e-05	0.0459144	0.0004274
group_3701		hypothetical protein	15	7	6	39	71.4286	84.7826	13.9286	1.14414e-05	0.0459144	0.0004274
group_272		hypothetical protein	19	15	2	31	90.4762	67.3913	19.6333	1.16089e-05	0.0465866	0.0004274
bla		Beta-lactamase CTX-M-97	19	15	2	31	90.4762	67.3913	19.6333	1.16089e-05	0.0465866	0.0004274
group_1408		hypothetical protein	10	1	11	45	47.619	97.8261	40.9091	1.29003e-05	0.0517687	0.000465148
group_583	ltxB	Leukotoxin export ATP-binding protein LtxB	10	1	11	45	47.619	97.8261	40.9091	1.29003e-05	0.0517687	0.000465148
group_1726		hypothetical protein	9	43	12	3	42.8571	6.52174	0.0523256	1.35284e-05	0.0542896	0.000465148
group_1490	citE	hypothetical protein	12	3	9	43	57.1429	93.4783	19.1111	1.35284e-05	0.0542896	0.000465148
group_786	trpB	Tryptophan synthase beta chain	12	3	9	43	57.1429	93.4783	19.1111	1.35284e-05	0.0542896	0.000465148
group_3246		hypothetical protein	3	33	18	13	14.2857	28.2609	0.0656566	1.38501e-05	0.0555806	0.000465148
rpoD		RNA polymerase sigma factor RpoD	3	33	18	13	14.2857	28.2609	0.0656566	1.38501e-05	0.0555806	0.000465148
group_1328	bcr_2	Bicyclomycin resistance protein	21	22	0	24	100	52.1739	inf	1.39092e-05	0.0558178	0.000465148
group_1382	pao	Pseudooxynicotine oxidase	0	24	21	22	0	47.8261	0	1.39092e-05	0.0558178	0.000465148
group_3874		hypothetical protein	0	24	21	22	0	47.8261	0	1.39092e-05	0.0558178	0.000465148
group_264		hypothetical protein	0	24	21	22	0	47.8261	0	1.39092e-05	0.0558178	0.000465148
group_658	kup_2	Low affinity potassium transport system protein kup	11	2	10	44	52.381	95.6522	24.2	1.49294e-05	0.0599117	0.000483159
group_2640	cas1_2	CRISPR-associated endonuclease Cas1	11	2	10	44	52.381	95.6522	24.2	1.49294e-05	0.0599117	0.000483159
group_169		hypothetical protein	11	2	10	44	52.381	95.6522	24.2	1.49294e-05	0.0599117	0.000483159
group_1783		hypothetical protein	11	2	10	44	52.381	95.6522	24.2	1.49294e-05	0.0599117	0.000483159
group_3720		hypothetical protein	0	23	21	23	0	50	0	1.76755e-05	0.0709318	0.000554155
group_1658		hypothetical protein	0	23	21	23	0	50	0	1.76755e-05	0.0709318	0.000554155
group_910	cph2_2	Phytochrome-like protein cph2	0	23	21	23	0	50	0	1.76755e-05	0.0709318	0.000554155
group_3374		hypothetical protein	0	23	21	23	0	50	0	1.76755e-05	0.0709318	0.000554155
group_2026		hypothetical protein	2	30	19	16	9.52381	34.7826	0.0561404	1.79968e-05	0.0722212	0.000555547
yefM		Antitoxin YefM	2	30	19	16	9.52381	34.7826	0.0561404	1.79968e-05	0.0722212	0.000555547
kduD		2-dehydro-3-deoxy-D-gluconate 5-dehydrogenase	5	37	16	9	23.8095	19.5652	0.0760135	1.85224e-05	0.0743305	0.000567408
group_2530	hemE	Uroporphyrinogen decarboxylase	14	6	7	40	66.6667	86.9565	13.3333	2.01327e-05	0.0807926	0.000612065
qacA		Antiseptic resistance protein	20	19	1	27	95.2381	58.6957	28.4211	2.99368e-05	0.120136	0.000882903
mutL		DNA mismatch repair protein MutL	20	19	1	27	95.2381	58.6957	28.4211	2.99368e-05	0.120136	0.000882903
group_389		hypothetical protein	13	46	8	0	61.9048	0	0	3.11988e-05	0.125201	0.000882903
group_1389	trmL	tRNA (cytidine(34)-2'-O)-methyltransferase	8	0	13	46	38.0952	100	inf	3.11988e-05	0.125201	0.000882903
group_1673	coaA	Pantothenate kinase	8	0	13	46	38.0952	100	inf	3.11988e-05	0.125201	0.000882903
group_2028		hypothetical protein	8	0	13	46	38.0952	100	inf	3.11988e-05	0.125201	0.000882903
group_3847		hypothetical protein	8	0	13	46	38.0952	100	inf	3.11988e-05	0.125201	0.000882903
group_1514	pyrK	Dihydroorotate dehydrogenase B (NAD(+)), electron transfer subunit	8	0	13	46	38.0952	100	inf	3.11988e-05	0.125201	0.000882903
dppB		Dipeptide transport system permease protein DppB	13	46	8	0	61.9048	0	0	3.11988e-05	0.125201	0.000882903
group_3136		hypothetical protein	8	41	13	5	38.0952	10.8696	0.0750469	3.19016e-05	0.128021	0.000882903
group_3486		hypothetical protein	8	41	13	5	38.0952	10.8696	0.0750469	3.19016e-05	0.128021	0.000882903
ltxB		Leukotoxin export ATP-binding protein LtxB	8	41	13	5	38.0952	10.8696	0.0750469	3.19016e-05	0.128021	0.000882903
group_648	fadE_2	Acyl-coenzyme A dehydrogenase	13	5	8	41	61.9048	89.1304	13.325	3.19016e-05	0.128021	0.000882903
damX_1		Cell division protein DamX	1	26	20	20	4.7619	43.4783	0.0384615	3.60152e-05	0.144529	0.000976549
group_2543		hypothetical protein	1	26	20	20	4.7619	43.4783	0.0384615	3.60152e-05	0.144529	0.000976549
ybhS		Inner membrane transport permease YbhS	20	20	1	26	95.2381	56.5217	26	3.60152e-05	0.144529	0.000976549
Scoary_Output_GG II-a only (including MST18&25)
Gene	Non-unique Gene name	Annotation	#_pos_present_in	#_neg_present_in	#_pos_not_present_in	#_neg_not_present_in	Sensitivity	Specificity	Odds_ratio	Naive_p	Bonferroni_p	Benjamini_H_p
group_1389	trmL	tRNA (cytidine(34)-2'-O)-methyltransferase	8	0	0	59	100	100	inf	1.53319e-10	6.15268e-07	1.53817e-07
group_3847		hypothetical protein	8	0	0	59	100	100	inf	1.53319e-10	6.15268e-07	1.53817e-07
group_1514	pyrK	Dihydroorotate dehydrogenase B (NAD(+)), electron transfer subunit	8	0	0	59	100	100	inf	1.53319e-10	6.15268e-07	1.53817e-07
dppB		Dipeptide transport system permease protein DppB	0	59	8	0	0	0	0	1.53319e-10	6.15268e-07	1.53817e-07
group_2264	qorA	Zinc-type alcohol dehydrogenase-like protein	8	1	0	58	100	98.3051	inf	1.37987e-09	5.53741e-06	6.15268e-07
group_1465	csy1_2	CRISPR-associated protein Csy1	8	1	0	58	100	98.3051	inf	1.37987e-09	5.53741e-06	6.15268e-07
group_3702		hypothetical protein	8	1	0	58	100	98.3051	inf	1.37987e-09	5.53741e-06	6.15268e-07
yoeB		Toxin YoeB	0	58	8	1	0	1.69492	0	1.37987e-09	5.53741e-06	6.15268e-07
group_3493		hypothetical protein	0	58	8	1	0	1.69492	0	1.37987e-09	5.53741e-06	6.15268e-07
group_1604		hypothetical protein	7	0	1	59	87.5	100	inf	9.19912e-09	3.69161e-05	2.8397e-06
group_1033		hypothetical protein	7	0	1	59	87.5	100	inf	9.19912e-09	3.69161e-05	2.8397e-06
group_168		hypothetical protein	7	0	1	59	87.5	100	inf	9.19912e-09	3.69161e-05	2.8397e-06
group_1626	comM_2	Competence protein ComM	7	0	1	59	87.5	100	inf	9.19912e-09	3.69161e-05	2.8397e-06
group_775		hypothetical protein	0	56	8	3	0	5.08475	0	2.52976e-08	0.000101519	6.34495e-06
group_1243		hypothetical protein	8	3	0	56	100	94.9153	inf	2.52976e-08	0.000101519	6.34495e-06
group_1822		hypothetical protein	0	56	8	3	0	5.08475	0	2.52976e-08	0.000101519	6.34495e-06
group_676	sad	Succinate semialdehyde dehydrogenase [NAD(P)+] Sad	8	4	0	55	100	93.2203	inf	7.58928e-08	0.000304558	1.69199e-05
group_3815		hypothetical protein	0	55	8	4	0	6.77966	0	7.58928e-08	0.000304558	1.69199e-05
sucA		2-oxoglutarate dehydrogenase E1 component	0	54	8	5	0	8.47458	0	1.97321e-07	0.00079185	3.59932e-05
group_795		hypothetical protein	8	5	0	54	100	91.5254	inf	1.97321e-07	0.00079185	3.59932e-05
group_3364		hypothetical protein	8	5	0	54	100	91.5254	inf	1.97321e-07	0.00079185	3.59932e-05
group_2701	sucA	2-oxoglutarate dehydrogenase E1 component	8	5	0	54	100	91.5254	inf	1.97321e-07	0.00079185	3.59932e-05
trmL		tRNA (cytidine(34)-2'-O)-methyltransferase	0	53	8	6	0	10.1695	0	4.60416e-07	0.00184765	8.03326e-05
group_275		hypothetical protein	0	52	8	7	0	11.8644	0	9.86606e-07	0.00395925	0.000152279
group_786	trpB	Tryptophan synthase beta chain	8	7	0	52	100	88.1356	inf	9.86606e-07	0.00395925	0.000152279
group_3319	yihG_1	putative acyltransferase YihG	8	7	0	52	100	88.1356	inf	9.86606e-07	0.00395925	0.000152279
gabD1		Succinate-semialdehyde dehydrogenase [NADP(+)] 1	7	3	1	56	87.5	94.9153	130.667	1.0556e-06	0.00423612	0.000156893
group_1730	glpD	Aerobic glycerol-3-phosphate dehydrogenase	8	8	0	51	100	86.4407	inf	1.97321e-06	0.0079185	0.000282804
pyrK		Dihydroorotate dehydrogenase B (NAD(+)), electron transfer subunit	1	55	7	4	12.5	6.77966	0.0103896	2.85863e-06	0.0114717	0.000395575
cas3_1		CRISPR-associated nuclease/helicase Cas3 subtype I-F/YPEST	8	9	0	50	100	84.7458	inf	3.72718e-06	0.0149572	0.000467411
group_2927		hypothetical protein	0	50	8	9	0	15.2542	0	3.72718e-06	0.0149572	0.000467411
group_1440		hypothetical protein	8	9	0	50	100	84.7458	inf	3.72718e-06	0.0149572	0.000467411
cysP		Sulfate permease CysP	0	49	8	10	0	16.9492	0	6.70892e-06	0.0269229	0.000797224
group_555		hypothetical protein	7	5	1	54	87.5	91.5254	75.6	6.75446e-06	0.0271056	0.000797224
Scoary_Output_GG II-b (including MST33&32)
Gene	Gene name	Annotation	#_pos_present_in	#_neg_present_in	#_pos_not_present_in	#_neg_not_present_in	Sensitivity	Specificity	Odds_ratio	Naive_p	Bonferroni_p	Benjamini_H_p
mvl		Lectin MVL	0	54	13	0	0	0	0	3.94139e-14	1.58168e-10	1.9771e-11
group_1035		hypothetical protein	13	0	0	54	100	100	inf	3.94139e-14	1.58168e-10	1.9771e-11
group_3849		hypothetical protein	13	0	0	54	100	100	inf	3.94139e-14	1.58168e-10	1.9771e-11
group_2959	doeB_2	N-alpha-acetyl-L-2,4-diaminobutyric acid deacetylase	13	0	0	54	100	100	inf	3.94139e-14	1.58168e-10	1.9771e-11
group_2306	stp_2	Multidrug resistance protein Stp	13	0	0	54	100	100	inf	3.94139e-14	1.58168e-10	1.9771e-11
group_3576		hypothetical protein	0	54	13	0	0	0	0	3.94139e-14	1.58168e-10	1.9771e-11
group_2967	dedA	putative membrane protein	13	0	0	54	100	100	inf	3.94139e-14	1.58168e-10	1.9771e-11
group_1771	treA	Periplasmic trehalase	13	0	0	54	100	100	inf	3.94139e-14	1.58168e-10	1.9771e-11
glpD_1		Aerobic glycerol-3-phosphate dehydrogenase	13	1	0	53	100	98.1481	inf	5.51795e-13	2.21435e-09	2.46039e-10
group_3850		hypothetical protein	12	0	1	54	92.3077	100	inf	2.16776e-12	8.69924e-09	6.21374e-10
stp_2		Multidrug resistance protein Stp	1	54	12	0	7.69231	0	0	2.16776e-12	8.69924e-09	6.21374e-10
dedA		putative membrane protein	1	54	12	0	7.69231	0	0	2.16776e-12	8.69924e-09	6.21374e-10
group_3851		hypothetical protein	12	0	1	54	92.3077	100	inf	2.16776e-12	8.69924e-09	6.21374e-10
group_3853		hypothetical protein	12	0	1	54	92.3077	100	inf	2.16776e-12	8.69924e-09	6.21374e-10
group_2224	bepE_2	Efflux pump membrane transporter BepE	12	1	1	53	92.3077	98.1481	636	2.7708e-11	1.11192e-07	6.9495e-09
group_3599		hypothetical protein	1	53	12	1	7.69231	1.85185	0.00157233	2.7708e-11	1.11192e-07	6.9495e-09
group_1377		hypothetical protein	11	0	2	54	84.6154	100	inf	6.06974e-11	2.43579e-07	1.43282e-08
ribZ_2		hypothetical protein	13	4	0	50	100	92.5926	inf	9.38051e-11	3.7644e-07	1.98126e-08
group_1732		hypothetical protein	13	4	0	50	100	92.5926	inf	9.38051e-11	3.7644e-07	1.98126e-08
xylA_1		Xylose isomerase	12	2	1	52	92.3077	96.2963	312	1.90645e-10	7.65058e-07	3.82529e-08
group_3136		hypothetical protein	0	49	13	5	0	9.25926	0	3.37698e-10	1.35518e-06	5.8921e-08
group_1165		hypothetical protein	0	49	13	5	0	9.25926	0	3.37698e-10	1.35518e-06	5.8921e-08
group_3486		hypothetical protein	0	49	13	5	0	9.25926	0	3.37698e-10	1.35518e-06	5.8921e-08
group_2188		hypothetical protein	11	1	2	53	84.6154	98.1481	291.5	7.04523e-10	2.82725e-06	1.17802e-07
group_1726		hypothetical protein	1	51	12	3	7.69231	5.55556	0.00490196	9.36671e-10	3.75886e-06	1.44572e-07
group_790		hypothetical protein	12	3	1	51	92.3077	94.4444	204	9.36671e-10	3.75886e-06	1.44572e-07
group_3620		hypothetical protein	3	54	10	0	23.0769	0	0	1.15325e-09	4.62799e-06	1.4929e-07
group_1829		hypothetical protein	10	0	3	54	76.9231	100	inf	1.15325e-09	4.62799e-06	1.4929e-07
group_3854		hypothetical protein	10	0	3	54	76.9231	100	inf	1.15325e-09	4.62799e-06	1.4929e-07
group_794		hypothetical protein	10	0	3	54	76.9231	100	inf	1.15325e-09	4.62799e-06	1.4929e-07
group_2187		hypothetical protein	3	54	10	0	23.0769	0	0	1.15325e-09	4.62799e-06	1.4929e-07
group_2494		hypothetical protein	0	47	13	7	0	12.963	0	3.05537e-09	1.22612e-05	3.50319e-07
bauC		Putative 3-oxopropanoate dehydrogenase	13	7	0	47	100	87.037	inf	3.05537e-09	1.22612e-05	3.50319e-07
group_1644		hypothetical protein	0	47	13	7	0	12.963	0	3.05537e-09	1.22612e-05	3.50319e-07
group_434		hypothetical protein	13	7	0	47	100	87.037	inf	3.05537e-09	1.22612e-05	3.50319e-07
group_3078		hypothetical protein	1	50	12	4	7.69231	7.40741	0.00666667	3.68047e-09	1.47697e-05	4.1027e-07
group_658	kup_2	Low affinity potassium transport system protein kup	11	2	2	52	84.6154	96.2963	143	4.42701e-09	1.77656e-05	4.4414e-07
group_2640	cas1_2	CRISPR-associated endonuclease Cas1	11	2	2	52	84.6154	96.2963	143	4.42701e-09	1.77656e-05	4.4414e-07
group_169		hypothetical protein	11	2	2	52	84.6154	96.2963	143	4.42701e-09	1.77656e-05	4.4414e-07
group_1783		hypothetical protein	11	2	2	52	84.6154	96.2963	143	4.42701e-09	1.77656e-05	4.4414e-07
group_3831		hypothetical protein	0	46	13	8	0	14.8148	0	8.02033e-09	3.21856e-05	7.85015e-07
group_1725		hypothetical protein	12	5	1	49	92.3077	90.7407	117.6	1.22885e-08	4.93136e-05	1.12076e-06
group_1215		hypothetical protein	12	5	1	49	92.3077	90.7407	117.6	1.22885e-08	4.93136e-05	1.12076e-06
group_1443		hypothetical protein	12	5	1	49	92.3077	90.7407	117.6	1.22885e-08	4.93136e-05	1.12076e-06
fadJ		Fatty acid oxidation complex subunit alpha	4	54	9	0	30.7692	0	0	1.67221e-08	6.71059e-05	1.49124e-06
group_2066		hypothetical protein	13	9	0	45	100	83.3333	inf	1.96053e-08	7.86759e-05	1.5706e-06
yeaP		putative diguanylate cyclase YeaP	13	9	0	45	100	83.3333	inf	1.96053e-08	7.86759e-05	1.5706e-06
group_1990	etfA	Electron transfer flavoprotein subunit alpha	13	9	0	45	100	83.3333	inf	1.96053e-08	7.86759e-05	1.5706e-06
group_2256	lolE	Lipoprotein-releasing system transmembrane protein LolE	11	3	2	51	84.6154	94.4444	93.5	1.99603e-08	8.01008e-05	1.5706e-06
group_1531		hypothetical protein	2	51	11	3	15.3846	5.55556	0.0106952	1.99603e-08	8.01008e-05	1.5706e-06
group_1532		hypothetical protein	11	3	2	51	84.6154	94.4444	93.5	1.99603e-08	8.01008e-05	1.5706e-06
group_1708		hypothetical protein	12	6	1	48	92.3077	88.8889	96	3.619e-08	0.00014523	2.68945e-06
group_721		hypothetical protein	12	6	1	48	92.3077	88.8889	96	3.619e-08	0.00014523	2.68945e-06
group_446		hypothetical protein	1	48	12	6	7.69231	11.1111	0.0104167	3.619e-08	0.00014523	2.68945e-06
etfA		Electron transfer flavoprotein subunit alpha	0	44	13	10	0	18.5185	0	4.50921e-08	0.000180955	3.29008e-06
group_1478		hypothetical protein	3	52	10	2	23.0769	3.7037	0.0115385	6.89501e-08	0.000276697	4.68977e-06
lolE		Lipoprotein-releasing system transmembrane protein LolE	3	52	10	2	23.0769	3.7037	0.0115385	6.89501e-08	0.000276697	4.68977e-06
group_1782		hypothetical protein	3	52	10	2	23.0769	3.7037	0.0115385	6.89501e-08	0.000276697	4.68977e-06
group_1180		Apocarotenoid-15,15'-oxygenase	3	52	10	2	23.0769	3.7037	0.0115385	6.89501e-08	0.000276697	4.68977e-06
group_1490	citE	hypothetical protein	11	4	2	50	84.6154	92.5926	68.75	7.22754e-08	0.000290041	4.75478e-06
group_1181		Apocarotenoid-15,15'-oxygenase	11	4	2	50	84.6154	92.5926	68.75	7.22754e-08	0.000290041	4.75478e-06
thiC		Phosphomethylpyrimidine synthase	1	47	12	7	7.69231	12.963	0.0124113	9.63968e-08	0.00038684	6.16891e-06
group_1817	emrD_2	Multidrug resistance protein D	13	11	0	43	100	79.6296	inf	9.83828e-08	0.00039481	6.16891e-06
group_3146		hypothetical protein	0	43	13	11	0	20.3704	0	9.83828e-08	0.00039481	6.16891e-06
group_2158		hypothetical protein	9	1	4	53	69.2308	98.1481	119.25	1.56842e-07	0.000629407	9.53647e-06
group_2988	fadJ	Fatty acid oxidation complex subunit alpha	9	1	4	53	69.2308	98.1481	119.25	1.56842e-07	0.000629407	9.53647e-06
group_389		hypothetical protein	5	54	8	0	38.4615	0	0	1.97321e-07	0.00079185	1.16449e-05
group_1673	coaA	Pantothenate kinase	8	0	5	54	61.5385	100	inf	1.97321e-07	0.00079185	1.16449e-05
group_2090		hypothetical protein	11	5	2	49	84.6154	90.7407	53.9	2.23184e-07	0.000895639	1.29803e-05
group_2056	dppB	Dipeptide transport system permease protein DppB	12	8	1	46	92.3077	85.1852	69	2.36409e-07	0.000948709	1.31765e-05
group_3182		hypothetical protein	1	46	12	8	7.69231	14.8148	0.0144928	2.36409e-07	0.000948709	1.31765e-05
group_268		hypothetical protein	1	46	12	8	7.69231	14.8148	0.0144928	2.36409e-07	0.000948709	1.31765e-05
group_2259	qorA	Zinc-type alcohol dehydrogenase-like protein	10	3	3	51	76.9231	94.4444	56.6667	2.84027e-07	0.0011398	1.51973e-05
group_372		hypothetical protein	10	3	3	51	76.9231	94.4444	56.6667	2.84027e-07	0.0011398	1.51973e-05
group_879		hypothetical protein	10	3	3	51	76.9231	94.4444	56.6667	2.84027e-07	0.0011398	1.51973e-05
stp_1		hypothetical protein	0	41	13	13	0	24.0741	0	4.09928e-07	0.00164504	2.10903e-05
glnII		Glutamine synthetase 2	0	41	13	13	0	24.0741	0	4.09928e-07	0.00164504	2.10903e-05
cas3_4		CRISPR-associated nuclease/helicase Cas3 subtype I-F/YPEST	0	41	13	13	0	24.0741	0	4.09928e-07	0.00164504	2.10903e-05
group_236		hypothetical protein	12	9	1	45	92.3077	83.3333	60	5.40927e-07	0.00217074	2.71342e-05
group_1405	dsbD	Thiol:disulfide interchange protein DsbD	12	9	1	45	92.3077	83.3333	60	5.40927e-07	0.00217074	2.71342e-05
group_269		hypothetical protein	11	6	2	48	84.6154	88.8889	44	6.09827e-07	0.00244723	3.02128e-05
group_1473		hypothetical protein	13	14	0	40	100	74.0741	inf	7.90576e-07	0.00317258	3.73245e-05
group_1936		hypothetical protein	0	40	13	14	0	25.9259	0	7.90576e-07	0.00317258	3.73245e-05
group_2578	glnII	Glutamine synthetase 2	13	14	0	40	100	74.0741	inf	7.90576e-07	0.00317258	3.73245e-05
group_2404	dtpA	Dipeptide and tripeptide permease A	13	14	0	40	100	74.0741	inf	7.90576e-07	0.00317258	3.73245e-05
group_583	ltxB	Leukotoxin export ATP-binding protein LtxB	9	2	4	52	69.2308	96.2963	58.5	8.08277e-07	0.00324362	3.77165e-05
group_2270		hypothetical protein	10	4	3	50	76.9231	92.5926	41.6667	9.44194e-07	0.00378905	4.35523e-05
group_2089		hypothetical protein	1	44	12	10	7.69231	18.5185	0.0189394	1.16651e-06	0.00468122	5.31956e-05
group_1891	thiC	Phosphomethylpyrimidine synthase	11	7	2	47	84.6154	87.037	36.9286	1.51126e-06	0.00606467	6.66447e-05
degP_2		Periplasmic serine endoprotease DegP	2	47	11	7	15.3846	12.963	0.0270793	1.51126e-06	0.00606467	6.66447e-05
ltxB		Leukotoxin export ATP-binding protein LtxB	2	47	11	7	15.3846	12.963	0.0270793	1.51126e-06	0.00606467	6.66447e-05
accC		Biotin carboxylase	5	53	8	1	38.4615	1.85185	0.0117925	1.64211e-06	0.0065898	7.16283e-05
group_538		hypothetical protein	7	0	6	54	53.8462	100	inf	1.97321e-06	0.0079185	8.33526e-05
group_771		hypothetical protein	7	0	6	54	53.8462	100	inf	1.97321e-06	0.0079185	8.33526e-05
pccB		Methylmalonyl-CoA carboxyltransferase 12S subunit	6	54	7	0	46.1538	0	0	1.97321e-06	0.0079185	8.33526e-05
group_3183		hypothetical protein	12	11	1	43	92.3077	79.6296	46.9091	2.38988e-06	0.00959059	9.9902e-05
bauC_2		Putative 3-oxopropanoate dehydrogenase	0	38	13	16	0	29.6296	0	2.67478e-06	0.0107339	0.000107871
group_3687		hypothetical protein	0	38	13	16	0	29.6296	0	2.67478e-06	0.0107339	0.000107871
group_335	hlyB_1	Alpha-hemolysin translocation ATP-binding protein HlyB	13	16	0	38	100	70.3704	inf	2.67478e-06	0.0107339	0.000107871
group_3275		hypothetical protein	10	5	3	49	76.9231	90.7407	32.6667	2.68803e-06	0.0107871	0.000107871
group_3042	degP_2	Periplasmic serine endoprotease DegP	11	8	2	46	84.6154	85.1852	31.625	3.45669e-06	0.0138717	0.000137343
group_1694		hypothetical protein	12	12	1	42	92.3077	77.7778	42	4.68138e-06	0.0187864	0.0001787
group_261		hypothetical protein	12	12	1	42	92.3077	77.7778	42	4.68138e-06	0.0187864	0.0001787
group_1529		hypothetical protein	12	12	1	42	92.3077	77.7778	42	4.68138e-06	0.0187864	0.0001787
wapA		tRNA(Glu)-specific nuclease WapA	1	42	12	12	7.69231	22.2222	0.0238095	4.68138e-06	0.0187864	0.0001787
rimK		Ribosomal protein S6--L-glutamate ligase	0	37	13	17	0	31.4815	0	4.7202e-06	0.0189422	0.0001787
group_1358		hypothetical protein	3	48	10	6	23.0769	11.1111	0.0375	6.79611e-06	0.0272728	0.000254886
group_2654	scpB	Segregation and condensation protein B	11	9	2	45	84.6154	83.3333	27.5	7.39258e-06	0.0296664	0.000274157
group_3255	accC	Biotin carboxylase	8	2	5	52	61.5385	96.2963	41.6	7.5832e-06	0.0304314	0.000274157
group_772		hypothetical protein	5	52	8	2	38.4615	3.7037	0.0240385	7.5832e-06	0.0304314	0.000274157
group_1710		hypothetical protein	8	2	5	52	61.5385	96.2963	41.6	7.5832e-06	0.0304314	0.000274157
group_788		hypothetical protein	0	36	13	18	0	33.3333	0	8.12924e-06	0.0326226	0.000278826
group_1642		hypothetical protein	13	18	0	36	100	66.6667	inf	8.12924e-06	0.0326226	0.000278826
group_2833	rimK	Ribosomal protein S6--L-glutamate ligase	13	18	0	36	100	66.6667	inf	8.12924e-06	0.0326226	0.000278826
group_1410		hypothetical protein	0	36	13	18	0	33.3333	0	8.12924e-06	0.0326226	0.000278826
group_1848	cysP	Sulfate permease CysP	0	36	13	18	0	33.3333	0	8.12924e-06	0.0326226	0.000278826
group_1188		hypothetical protein	0	36	13	18	0	33.3333	0	8.12924e-06	0.0326226	0.000278826
bauC_1		Putative 3-oxopropanoate dehydrogenase	1	41	12	13	7.69231	24.0741	0.0264228	8.81346e-06	0.0353684	0.000294737
coaA		Pantothenate kinase	1	41	12	13	7.69231	24.0741	0.0264228	8.81346e-06	0.0353684	0.000294737
group_588	ltxB	Putative multidrug export ATP-binding/permease protein	12	13	1	41	92.3077	75.9259	37.8462	8.81346e-06	0.0353684	0.000294737
group_331		hypothetical protein	4	50	9	4	30.7692	7.40741	0.0355556	9.19628e-06	0.0369047	0.000304997
group_3855		hypothetical protein	13	19	0	35	100	64.8148	inf	1.36913e-05	0.0549434	0.000446694
group_2960	doeB_1	N-alpha-acetyl-L-2,4-diaminobutyric acid deacetylase	0	35	13	19	0	35.1852	0	1.36913e-05	0.0549434	0.000446694
group_1739		Methylmalonyl-CoA carboxyltransferase 12S subunit	7	1	6	53	53.8462	98.1481	61.8333	1.44044e-05	0.057805	0.00046617
group_774		hypothetical protein	2	44	11	10	15.3846	18.5185	0.0413223	1.49294e-05	0.0599117	0.000479294
group_1609		hypothetical protein	3	47	10	7	23.0769	12.963	0.0446809	1.56336e-05	0.0627378	0.000490139
group_1605		hypothetical protein	10	7	3	47	76.9231	87.037	22.381	1.56336e-05	0.0627378	0.000490139
group_970		hypothetical protein	10	7	3	47	76.9231	87.037	22.381	1.56336e-05	0.0627378	0.000490139
group_1036	tsgA	hypothetical protein	12	14	1	40	92.3077	74.0741	34.2857	1.60165e-05	0.0642741	0.000494416
group_3164	kduD	2-dehydro-3-deoxy-D-gluconate 5-dehydrogenase	12	14	1	40	92.3077	74.0741	34.2857	1.60165e-05	0.0642741	0.000494416
group_4026		hypothetical protein	6	0	7	54	46.1538	100	inf	1.71951e-05	0.0690041	0.000507383
group_2392	dprA	DNA processing protein DprA	6	0	7	54	46.1538	100	inf	1.71951e-05	0.0690041	0.000507383
accA1		Acetyl-/propionyl-coenzyme A carboxylase alpha chain	7	54	6	0	53.8462	0	0	1.71951e-05	0.0690041	0.000507383
group_53		hypothetical protein	6	0	7	54	46.1538	100	inf	1.71951e-05	0.0690041	0.000507383
group_1069		hypothetical protein	6	0	7	54	46.1538	100	inf	1.71951e-05	0.0690041	0.000507383
group_4797	smg	Protein Smg	6	0	7	54	46.1538	100	inf	1.71951e-05	0.0690041	0.000507383
group_1272		hypothetical protein	0	34	13	20	0	37.037	0	2.25907e-05	0.0906566	0.000652206
smc		Chromosome partition protein Smc	13	20	0	34	100	62.963	inf	2.25907e-05	0.0906566	0.000652206
group_881		hypothetical protein	0	34	13	20	0	37.037	0	2.25907e-05	0.0906566	0.000652206
rmlA		Glucose-1-phosphate thymidylyltransferase 1	5	51	8	3	38.4615	5.55556	0.0367647	2.56497e-05	0.102932	0.000730015
group_1408		hypothetical protein	8	3	5	51	61.5385	94.4444	27.2	2.56497e-05	0.102932	0.000730015
group_1866	epsF	hypothetical protein	12	15	1	39	92.3077	72.2222	31.2	2.81972e-05	0.113155	0.00078328
group_222	cas3_2	CRISPR-associated nuclease/helicase Cas3 subtype I-F/YPEST	12	15	1	39	92.3077	72.2222	31.2	2.81972e-05	0.113155	0.00078328
menH		2-succinyl-6-hydroxy-2,4-cyclohexadiene-1-carboxylate synthase	2	43	11	11	15.3846	20.3704	0.0465116	2.86923e-05	0.115142	0.00078328
pox5		Pyruvate oxidase	11	11	2	43	84.6154	79.6296	21.5	2.86923e-05	0.115142	0.00078328
rplS		50S ribosomal protein L19	2	43	11	11	15.3846	20.3704	0.0465116	2.86923e-05	0.115142	0.00078328
group_1996		hypothetical protein	2	43	11	11	15.3846	20.3704	0.0465116	2.86923e-05	0.115142	0.00078328
group_883		hypothetical protein	10	8	3	46	76.9231	85.1852	19.1667	3.32866e-05	0.133579	0.000878811
group_486		hypothetical protein	10	8	3	46	76.9231	85.1852	19.1667	3.32866e-05	0.133579	0.000878811
group_648	fadE_2	Acyl-coenzyme A dehydrogenase	10	8	3	46	76.9231	85.1852	19.1667	3.32866e-05	0.133579	0.000878811
group_1707		hypothetical protein	3	46	10	8	23.0769	14.8148	0.0521739	3.32866e-05	0.133579	0.000878811
group_1334		hypothetical protein	3	46	10	8	23.0769	14.8148	0.0521739	3.32866e-05	0.133579	0.000878811
Scoary_Output_GG III AND MST20
Gene	Gene name	Annotation	#_pos_present_in	#_neg_present_in	#_pos_not_present_in	#_neg_not_present_in	Sensitivity	Specificity	Odds_ratio	Naive_p	Bonferroni_p	Benjamini_H_p
nudE		ADP compounds hydrolase NudE	0	52	15	0	0	0	0	2.892e-15	1.16056e-11	2.9014e-12
group_2446		hypothetical protein	0	52	15	0	0	0	0	2.892e-15	1.16056e-11	2.9014e-12
bla_2		Beta-lactamase CTX-M-97	15	0	0	52	100	100	inf	2.892e-15	1.16056e-11	2.9014e-12
group_3791		hypothetical protein	15	0	0	52	100	100	inf	2.892e-15	1.16056e-11	2.9014e-12
prfA		Peptide chain release factor RF1	0	51	15	1	0	1.92308	0	4.62721e-14	1.8569e-10	2.32112e-11
group_1031	tsgA	Protein TsgA	15	1	0	51	100	98.0769	inf	4.62721e-14	1.8569e-10	2.32112e-11
ydhC		Inner membrane transport protein YdhC	15	1	0	51	100	98.0769	inf	4.62721e-14	1.8569e-10	2.32112e-11
group_3348	prfA	Peptide chain release factor RF1	15	1	0	51	100	98.0769	inf	4.62721e-14	1.8569e-10	2.32112e-11
group_2699	cysH_2	Thioredoxin-dependent 5'-adenylylsulfate reductase	15	2	0	50	100	96.1538	inf	3.93313e-13	1.57836e-09	1.3153e-10
group_2039		hypothetical protein	15	2	0	50	100	96.1538	inf	3.93313e-13	1.57836e-09	1.3153e-10
group_798		hypothetical protein	15	2	0	50	100	96.1538	inf	3.93313e-13	1.57836e-09	1.3153e-10
group_1536		hypothetical protein	15	2	0	50	100	96.1538	inf	3.93313e-13	1.57836e-09	1.3153e-10
group_373		hypothetical protein	14	1	1	51	93.3333	98.0769	714	2.25866e-12	9.06399e-09	4.98431e-10
group_2265	qorA	Quinone oxidoreductase 1	15	3	0	49	100	94.2308	inf	2.35988e-12	9.47018e-09	4.98431e-10
group_1450		hypothetical protein	0	49	15	3	0	5.76923	0	2.35988e-12	9.47018e-09	4.98431e-10
group_941		hypothetical protein	15	3	0	49	100	94.2308	inf	2.35988e-12	9.47018e-09	4.98431e-10
group_1760		hypothetical protein	15	3	0	49	100	94.2308	inf	2.35988e-12	9.47018e-09	4.98431e-10
group_3360		hypothetical protein	0	49	15	3	0	5.76923	0	2.35988e-12	9.47018e-09	4.98431e-10
group_1537		putative NTE family protein	15	3	0	49	100	94.2308	inf	2.35988e-12	9.47018e-09	4.98431e-10
group_961		hypothetical protein	13	0	2	52	86.6667	100	inf	4.13846e-12	1.66076e-08	7.9084e-10
group_203		hypothetical protein	13	0	2	52	86.6667	100	inf	4.13846e-12	1.66076e-08	7.9084e-10
group_824		hypothetical protein	15	4	0	48	100	92.3077	inf	1.12094e-11	4.49834e-08	1.9558e-09
tsgA		Protein TsgA	0	48	15	4	0	7.69231	0	1.12094e-11	4.49834e-08	1.9558e-09
group_294		hypothetical protein	14	2	1	50	93.3333	96.1538	350	1.77453e-11	7.12121e-08	2.73893e-09
group_2001		hypothetical protein	1	50	14	2	6.66667	3.84615	0.00285714	1.77453e-11	7.12121e-08	2.73893e-09
group_2308	lgrD	Linear gramicidin synthase subunit D	14	2	1	50	93.3333	96.1538	350	1.77453e-11	7.12121e-08	2.73893e-09
sdaA		L-serine dehydratase 1	0	47	15	5	0	9.61538	0	4.48376e-11	1.79933e-07	5.80431e-09
group_566		hypothetical protein	15	5	0	47	100	90.3846	inf	4.48376e-11	1.79933e-07	5.80431e-09
prsE		Type I secretion system membrane fusion protein PrsE	15	5	0	47	100	90.3846	inf	4.48376e-11	1.79933e-07	5.80431e-09
group_1458		hypothetical protein	15	5	0	47	100	90.3846	inf	4.48376e-11	1.79933e-07	5.80431e-09
group_1011		Putative outer membrane protein	15	5	0	47	100	90.3846	inf	4.48376e-11	1.79933e-07	5.80431e-09
chiA_1		putative bifunctional chitinase/lysozyme	15	6	0	46	100	88.4615	inf	1.56932e-10	6.29767e-07	1.79933e-08
group_2142	sdaA	L-serine dehydratase 1	15	6	0	46	100	88.4615	inf	1.56932e-10	6.29767e-07	1.79933e-08
group_875		hypothetical protein	15	6	0	46	100	88.4615	inf	1.56932e-10	6.29767e-07	1.79933e-08
group_2767		hypothetical protein	15	6	0	46	100	88.4615	inf	1.56932e-10	6.29767e-07	1.79933e-08
group_1459		hypothetical protein	1	48	14	4	6.66667	7.69231	0.00595238	4.35987e-10	1.74962e-06	4.86004e-08
ddc_2		L-2,4-diaminobutyrate decarboxylase	15	7	0	45	100	86.5385	inf	4.93214e-10	1.97927e-06	4.94817e-08
group_1695		hypothetical protein	15	7	0	45	100	86.5385	inf	4.93214e-10	1.97927e-06	4.94817e-08
group_428	smc_1	Chromosome partition protein Smc	15	7	0	45	100	86.5385	inf	4.93214e-10	1.97927e-06	4.94817e-08
group_2162		hypothetical protein	15	7	0	45	100	86.5385	inf	4.93214e-10	1.97927e-06	4.94817e-08
group_204		hypothetical protein	11	0	4	52	73.3333	100	inf	1.0622e-09	4.26263e-06	1.03966e-07
group_1461		hypothetical protein	15	8	0	44	100	84.6154	inf	1.41799e-09	5.6904e-06	1.29327e-07
group_910	cph2_2	Phytochrome-like protein cph2	15	8	0	44	100	84.6154	inf	1.41799e-09	5.6904e-06	1.29327e-07
group_2166		hypothetical protein	15	8	0	44	100	84.6154	inf	1.41799e-09	5.6904e-06	1.29327e-07
group_2065		hypothetical protein	15	9	0	43	100	82.6923	inf	3.78131e-09	1.51744e-05	3.09681e-07
group_1044		hypothetical protein	15	9	0	43	100	82.6923	inf	3.78131e-09	1.51744e-05	3.09681e-07
group_1382	pao	Pseudooxynicotine oxidase	15	9	0	43	100	82.6923	inf	3.78131e-09	1.51744e-05	3.09681e-07
comM_2		Competence protein ComM	15	9	0	43	100	82.6923	inf	3.78131e-09	1.51744e-05	3.09681e-07
pao		Pseudooxynicotine oxidase	0	43	15	9	0	17.3077	0	3.78131e-09	1.51744e-05	3.09681e-07
group_2000		hypothetical protein	14	6	1	46	93.3333	88.4615	107.333	5.31326e-09	2.13221e-05	4.18081e-07
group_2811		hypothetical protein	14	6	1	46	93.3333	88.4615	107.333	5.31326e-09	2.13221e-05	4.18081e-07
group_1508		hypothetical protein	15	10	0	42	100	80.7692	inf	9.45327e-09	3.7936e-05	6.32266e-07
group_537		hypothetical protein	15	10	0	42	100	80.7692	inf	9.45327e-09	3.7936e-05	6.32266e-07
group_1289		hypothetical protein	0	42	15	10	0	19.2308	0	9.45327e-09	3.7936e-05	6.32266e-07
cph2_2		Phytochrome-like protein cph2	0	42	15	10	0	19.2308	0	9.45327e-09	3.7936e-05	6.32266e-07
group_1886		hypothetical protein	0	42	15	10	0	19.2308	0	9.45327e-09	3.7936e-05	6.32266e-07
group_439		hypothetical protein	0	42	15	10	0	19.2308	0	9.45327e-09	3.7936e-05	6.32266e-07
bcr_4		Bicyclomycin resistance protein	15	10	0	42	100	80.7692	inf	9.45327e-09	3.7936e-05	6.32266e-07
group_923		hypothetical protein	15	10	0	42	100	80.7692	inf	9.45327e-09	3.7936e-05	6.32266e-07
group_2761	feoB	Fe(2+) transporter FeoB	15	10	0	42	100	80.7692	inf	9.45327e-09	3.7936e-05	6.32266e-07
group_1290		hypothetical protein	15	11	0	41	100	78.8462	inf	2.23441e-08	8.96668e-05	1.33831e-06
group_1667	ybhS	Inner membrane transport permease YbhS	15	11	0	41	100	78.8462	inf	2.23441e-08	8.96668e-05	1.33831e-06
group_2850	damX_2	Cell division protein DamX	0	41	15	11	0	21.1538	0	2.23441e-08	8.96668e-05	1.33831e-06
group_1369		hypothetical protein	15	11	0	41	100	78.8462	inf	2.23441e-08	8.96668e-05	1.33831e-06
group_1851	macA	Macrolide export protein MacA	15	11	0	41	100	78.8462	inf	2.23441e-08	8.96668e-05	1.33831e-06
group_2263	qorA	Zinc-type alcohol dehydrogenase-like protein	15	11	0	41	100	78.8462	inf	2.23441e-08	8.96668e-05	1.33831e-06
gsiA		Glutathione import ATP-binding protein GsiA	15	11	0	41	100	78.8462	inf	2.23441e-08	8.96668e-05	1.33831e-06
group_764	stp_1	Multidrug resistance protein Stp	12	3	3	49	80	94.2308	65.3333	2.94855e-08	0.000118325	1.74008e-06
group_536	chiA1	Chitinase A1	15	12	0	40	100	76.9231	inf	5.02742e-08	0.00020175	2.62013e-06
group_2319		hypothetical protein	0	40	15	12	0	23.0769	0	5.02742e-08	0.00020175	2.62013e-06
group_1113		hypothetical protein	15	12	0	40	100	76.9231	inf	5.02742e-08	0.00020175	2.62013e-06
damX_1		Cell division protein DamX	15	12	0	40	100	76.9231	inf	5.02742e-08	0.00020175	2.62013e-06
group_2543		hypothetical protein	15	12	0	40	100	76.9231	inf	5.02742e-08	0.00020175	2.62013e-06
ybhS		Inner membrane transport permease YbhS	0	40	15	12	0	23.0769	0	5.02742e-08	0.00020175	2.62013e-06
group_1146	smc_1	Chromosome partition protein Smc	15	12	0	40	100	76.9231	inf	5.02742e-08	0.00020175	2.62013e-06
group_1320		hypothetical protein	15	12	0	40	100	76.9231	inf	5.02742e-08	0.00020175	2.62013e-06
group_222	cas3_2	CRISPR-associated nuclease/helicase Cas3 subtype I-F/YPEST	15	12	0	40	100	76.9231	inf	5.02742e-08	0.00020175	2.62013e-06
phrA_2		Deoxyribodipyrimidine photo-lyase	14	9	1	43	93.3333	82.6923	66.8889	1.05404e-07	0.000422986	5.11223e-06
group_2417	metE	5-methyltetrahydropteroyltriglutamate--homocysteine methyltransferase	15	13	0	39	100	75	inf	1.08283e-07	0.000434539	5.11223e-06
group_737	crp	hypothetical protein	15	13	0	39	100	75	inf	1.08283e-07	0.000434539	5.11223e-06
group_2024		hypothetical protein	15	13	0	39	100	75	inf	1.08283e-07	0.000434539	5.11223e-06
smc_2		hypothetical protein	15	13	0	39	100	75	inf	1.08283e-07	0.000434539	5.11223e-06
group_545		hypothetical protein	15	13	0	39	100	75	inf	1.08283e-07	0.000434539	5.11223e-06
group_3693	soj	Sporulation initiation inhibitor protein Soj	15	13	0	39	100	75	inf	1.08283e-07	0.000434539	5.11223e-06
qacA		Antiseptic resistance protein	0	39	15	13	0	25	0	1.08283e-07	0.000434539	5.11223e-06
xseA		Exodeoxyribonuclease 7 large subunit	0	38	15	14	0	26.9231	0	2.243e-07	0.000900117	1.00013e-05
group_1393		hypothetical protein	0	38	15	14	0	26.9231	0	2.243e-07	0.000900117	1.00013e-05
group_1236		hypothetical protein	15	14	0	38	100	73.0769	inf	2.243e-07	0.000900117	1.00013e-05
csy1		hypothetical protein	15	14	0	38	100	73.0769	inf	2.243e-07	0.000900117	1.00013e-05
group_240	trePP	Trehalose 6-phosphate phosphorylase	15	14	0	38	100	73.0769	inf	2.243e-07	0.000900117	1.00013e-05
group_374		hypothetical protein	14	10	1	42	93.3333	80.7692	58.8	2.47676e-07	0.000993922	1.08035e-05
group_264		hypothetical protein	14	10	1	42	93.3333	80.7692	58.8	2.47676e-07	0.000993922	1.08035e-05
group_2269		hypothetical protein	15	15	0	37	100	71.1538	inf	4.48601e-07	0.00180023	1.83697e-05
group_3124	xseA	Exodeoxyribonuclease 7 large subunit	15	15	0	37	100	71.1538	inf	4.48601e-07	0.00180023	1.83697e-05
group_2719		hypothetical protein	15	15	0	37	100	71.1538	inf	4.48601e-07	0.00180023	1.83697e-05
group_238		hypothetical protein	0	37	15	15	0	28.8462	0	4.48601e-07	0.00180023	1.83697e-05
group_1169		hypothetical protein	15	15	0	37	100	71.1538	inf	4.48601e-07	0.00180023	1.83697e-05
group_1888		hypothetical protein	15	15	0	37	100	71.1538	inf	4.48601e-07	0.00180023	1.83697e-05
group_165		hypothetical protein	13	8	2	44	86.6667	84.6154	35.75	6.24717e-07	0.00250699	2.53231e-05
group_1260		hypothetical protein	15	16	0	36	100	69.2308	inf	8.69164e-07	0.00348795	3.19996e-05
group_2115	ybhF_2	putative ABC transporter ATP-binding protein YbhF	15	16	0	36	100	69.2308	inf	8.69164e-07	0.00348795	3.19996e-05
mltA		Membrane-bound lytic murein transglycosylase A	15	16	0	36	100	69.2308	inf	8.69164e-07	0.00348795	3.19996e-05
group_199		hypothetical protein	15	16	0	36	100	69.2308	inf	8.69164e-07	0.00348795	3.19996e-05
group_1915	fdx4	hypothetical protein	0	36	15	16	0	30.7692	0	8.69164e-07	0.00348795	3.19996e-05
glpK_2		Glycerol kinase	15	16	0	36	100	69.2308	inf	8.69164e-07	0.00348795	3.19996e-05
group_1110		hypothetical protein	15	16	0	36	100	69.2308	inf	8.69164e-07	0.00348795	3.19996e-05
crp		hypothetical protein	0	36	15	16	0	30.7692	0	8.69164e-07	0.00348795	3.19996e-05
group_1554		hypothetical protein	0	36	15	16	0	30.7692	0	8.69164e-07	0.00348795	3.19996e-05
group_835		hypothetical protein	15	16	0	36	100	69.2308	inf	8.69164e-07	0.00348795	3.19996e-05
group_285	wapA	hypothetical protein	13	9	2	43	86.6667	82.6923	31.0556	1.46626e-06	0.00588412	5.30101e-05
group_2431		hypothetical protein	13	9	2	43	86.6667	82.6923	31.0556	1.46626e-06	0.00588412	5.30101e-05
group_826		hypothetical protein	0	35	15	17	0	32.6923	0	1.63607e-06	0.00656556	5.42608e-05
group_1345	qacA	Antiseptic resistance protein	15	17	0	35	100	67.3077	inf	1.63607e-06	0.00656556	5.42608e-05
group_1267		hypothetical protein	0	35	15	17	0	32.6923	0	1.63607e-06	0.00656556	5.42608e-05
group_2442		hypothetical protein	0	35	15	17	0	32.6923	0	1.63607e-06	0.00656556	5.42608e-05
group_2026		hypothetical protein	15	17	0	35	100	67.3077	inf	1.63607e-06	0.00656556	5.42608e-05
kdsA		2-dehydro-3-deoxyphosphooctonate aldolase	0	35	15	17	0	32.6923	0	1.63607e-06	0.00656556	5.42608e-05
group_920		hypothetical protein	0	35	15	17	0	32.6923	0	1.63607e-06	0.00656556	5.42608e-05
group_3794		hypothetical protein	15	17	0	35	100	67.3077	inf	1.63607e-06	0.00656556	5.42608e-05
group_685		hypothetical protein	15	17	0	35	100	67.3077	inf	1.63607e-06	0.00656556	5.42608e-05
mfd		Transcription-repair-coupling factor	15	17	0	35	100	67.3077	inf	1.63607e-06	0.00656556	5.42608e-05
group_1936		hypothetical protein	1	39	14	13	6.66667	25	0.0238095	2.37062e-06	0.00951331	7.79779e-05
group_272		hypothetical protein	0	34	15	18	0	34.6154	0	2.99947e-06	0.0120369	8.98273e-05
group_2443		hypothetical protein	15	18	0	34	100	65.3846	inf	2.99947e-06	0.0120369	8.98273e-05
bla		Beta-lactamase CTX-M-97	0	34	15	18	0	34.6154	0	2.99947e-06	0.0120369	8.98273e-05
group_375		hypothetical protein	0	34	15	18	0	34.6154	0	2.99947e-06	0.0120369	8.98273e-05
group_1139		hypothetical protein	15	18	0	34	100	65.3846	inf	2.99947e-06	0.0120369	8.98273e-05
ddc		L-2,4-diaminobutyrate decarboxylase	0	34	15	18	0	34.6154	0	2.99947e-06	0.0120369	8.98273e-05
group_1114		hypothetical protein	15	18	0	34	100	65.3846	inf	2.99947e-06	0.0120369	8.98273e-05
group_1769		hypothetical protein	0	34	15	18	0	34.6154	0	2.99947e-06	0.0120369	8.98273e-05
cydA_1		Cytochrome bd ubiquinol oxidase subunit 1	15	18	0	34	100	65.3846	inf	2.99947e-06	0.0120369	8.98273e-05
group_230	dusA	hypothetical protein	15	18	0	34	100	65.3846	inf	2.99947e-06	0.0120369	8.98273e-05
group_2685	kdsA	2-dehydro-3-deoxyphosphooctonate aldolase	15	18	0	34	100	65.3846	inf	2.99947e-06	0.0120369	8.98273e-05
metE		5-methyltetrahydropteroyltriglutamate--homocysteine methyltransferase	0	34	15	18	0	34.6154	0	2.99947e-06	0.0120369	8.98273e-05
group_1716		hypothetical protein	12	8	3	44	80	84.6154	22	6.15488e-06	0.0246995	0.00018296
group_960		hypothetical protein	13	11	2	41	86.6667	78.8462	24.2273	6.76631e-06	0.0271532	0.000198198
group_3498		hypothetical protein	13	11	2	41	86.6667	78.8462	24.2273	6.76631e-06	0.0271532	0.000198198
ycaD_2		putative MFS-type transporter YcaD	15	19	0	33	100	63.4615	inf	8.36693e-06	0.0335765	0.000228412
group_1507		hypothetical protein	0	33	15	19	0	36.5385	0	8.36693e-06	0.0335765	0.000228412
group_1272		hypothetical protein	15	19	0	33	100	63.4615	inf	8.36693e-06	0.0335765	0.000228412
group_1273		hypothetical protein	15	19	0	33	100	63.4615	inf	8.36693e-06	0.0335765	0.000228412
fadL		Putative outer membrane protein	0	33	15	19	0	36.5385	0	8.36693e-06	0.0335765	0.000228412
smc		Chromosome partition protein Smc	0	33	15	19	0	36.5385	0	8.36693e-06	0.0335765	0.000228412
group_708		hypothetical protein	15	19	0	33	100	63.4615	inf	8.36693e-06	0.0335765	0.000228412
ruvB_1		hypothetical protein	0	33	15	19	0	36.5385	0	8.36693e-06	0.0335765	0.000228412
group_383		hypothetical protein	15	19	0	33	100	63.4615	inf	8.36693e-06	0.0335765	0.000228412
otsB		putative glycosyl hydrolase	0	33	15	19	0	36.5385	0	8.36693e-06	0.0335765	0.000228412
group_877		hypothetical protein	14	15	1	37	93.3333	71.1538	34.5333	8.74771e-06	0.0351046	0.000237193
group_1874		hypothetical protein	0	32	15	20	0	38.4615	0	1.10291e-05	0.0442599	0.000280126
group_2061		hypothetical protein	0	32	15	20	0	38.4615	0	1.10291e-05	0.0442599	0.000280126
dhbF_2		Long-chain-fatty-acid--CoA ligase FadD15	0	32	15	20	0	38.4615	0	1.10291e-05	0.0442599	0.000280126
group_574		hypothetical protein	15	20	0	32	100	61.5385	inf	1.10291e-05	0.0442599	0.000280126
kup_2		Low affinity potassium transport system protein kup	15	20	0	32	100	61.5385	inf	1.10291e-05	0.0442599	0.000280126
group_3855		hypothetical protein	0	32	15	20	0	38.4615	0	1.10291e-05	0.0442599	0.000280126
cysH_2		Thioredoxin-dependent 5'-adenylylsulfate reductase	0	32	15	20	0	38.4615	0	1.10291e-05	0.0442599	0.000280126
mdtC_2		Multidrug resistance protein MdtC	15	20	0	32	100	61.5385	inf	1.10291e-05	0.0442599	0.000280126
group_2960	doeB_1	N-alpha-acetyl-L-2,4-diaminobutyric acid deacetylase	15	20	0	32	100	61.5385	inf	1.10291e-05	0.0442599	0.000280126
group_904		hypothetical protein	15	20	0	32	100	61.5385	inf	1.10291e-05	0.0442599	0.000280126
group_2931		hypothetical protein	1	36	14	16	6.66667	30.7692	0.031746	1.60094e-05	0.0642459	0.000393681
group_2932		hypothetical protein	14	16	1	36	93.3333	69.2308	31.5	1.60094e-05	0.0642459	0.000393681
group_956		hypothetical protein	0	31	15	21	0	40.3846	0	1.69716e-05	0.0681069	0.000393681
group_1451		hypothetical protein	15	21	0	31	100	59.6154	inf	1.69716e-05	0.0681069	0.000393681
group_2025		hypothetical protein	15	21	0	31	100	59.6154	inf	1.69716e-05	0.0681069	0.000393681
group_1009		Putative outer membrane protein	15	21	0	31	100	59.6154	inf	1.69716e-05	0.0681069	0.000393681
group_2589		hypothetical protein	0	31	15	21	0	40.3846	0	1.69716e-05	0.0681069	0.000393681
group_399	ankX	hypothetical protein	15	21	0	31	100	59.6154	inf	1.69716e-05	0.0681069	0.000393681
group_1574	yitD	Phosphosulfolactate synthase	0	31	15	21	0	40.3846	0	1.69716e-05	0.0681069	0.000393681
group_332	hlyB_1	hypothetical protein	15	21	0	31	100	59.6154	inf	1.69716e-05	0.0681069	0.000393681
group_1317		hypothetical protein	15	21	0	31	100	59.6154	inf	1.69716e-05	0.0681069	0.000393681
group_3790		hypothetical protein	15	21	0	31	100	59.6154	inf	1.69716e-05	0.0681069	0.000393681
group_594		hypothetical protein	15	21	0	31	100	59.6154	inf	1.69716e-05	0.0681069	0.000393681
group_1848	cysP	Sulfate permease CysP	15	21	0	31	100	59.6154	inf	1.69716e-05	0.0681069	0.000393681
mcl1		L-malyl-CoA/beta-methylmalyl-CoA lyase	15	21	0	31	100	59.6154	inf	1.69716e-05	0.0681069	0.000393681
group_164		hypothetical protein	13	13	2	39	86.6667	75	19.5	2.58319e-05	0.103663	0.000592363
group_586	ltxB	Putative multidrug export ATP-binding/permease protein	13	13	2	39	86.6667	75	19.5	2.58319e-05	0.103663	0.000592363
group_622		hypothetical protein	15	22	0	30	100	57.6923	inf	4.30907e-05	0.172923	0.000900641
cymR		HTH-type transcriptional regulator CymR	15	22	0	30	100	57.6923	inf	4.30907e-05	0.172923	0.000900641
group_1046	mscK	hypothetical protein	0	30	15	22	0	42.3077	0	4.30907e-05	0.172923	0.000900641
hlyB_1		hypothetical protein	15	22	0	30	100	57.6923	inf	4.30907e-05	0.172923	0.000900641
group_1065	tetA_2	Tetracycline resistance protein, class B	15	22	0	30	100	57.6923	inf	4.30907e-05	0.172923	0.000900641
group_387		hypothetical protein	15	22	0	30	100	57.6923	inf	4.30907e-05	0.172923	0.000900641
cas1_2		CRISPR-associated endonuclease Cas1	15	22	0	30	100	57.6923	inf	4.30907e-05	0.172923	0.000900641
group_942		hypothetical protein	0	30	15	22	0	42.3077	0	4.30907e-05	0.172923	0.000900641
group_748		hypothetical protein	15	22	0	30	100	57.6923	inf	4.30907e-05	0.172923	0.000900641
cas3_2		CRISPR-associated nuclease/helicase Cas3 subtype I-F/YPEST	15	22	0	30	100	57.6923	inf	4.30907e-05	0.172923	0.000900641
group_944		hypothetical protein	15	22	0	30	100	57.6923	inf	4.30907e-05	0.172923	0.000900641
group_1715		hypothetical protein	0	30	15	22	0	42.3077	0	4.30907e-05	0.172923	0.000900641
sad		Succinate semialdehyde dehydrogenase [NAD(P)+] Sad	15	22	0	30	100	57.6923	inf	4.30907e-05	0.172923	0.000900641
group_3161		hypothetical protein	0	30	15	22	0	42.3077	0	4.30907e-05	0.172923	0.000900641
group_2762	feoB	Fe(2+) transporter FeoB	0	30	15	22	0	42.3077	0	4.30907e-05	0.172923	0.000900641
group_1632		hypothetical protein	15	22	0	30	100	57.6923	inf	4.30907e-05	0.172923	0.000900641
group_2590		hypothetical protein	15	22	0	30	100	57.6923	inf	4.30907e-05	0.172923	0.000900641
group_1368		hypothetical protein	11	8	4	44	73.3333	84.6154	15.125	4.51425e-05	0.181157	0.000938637
group_1468	csy1_1	hypothetical protein	0	29	15	23	0	44.2308	0	5.34907e-05	0.214658	0.000998411
mch		Mesaconyl-CoA hydratase	15	23	0	29	100	55.7692	inf	5.34907e-05	0.214658	0.000998411
bauC_2		Putative 3-oxopropanoate dehydrogenase	15	23	0	29	100	55.7692	inf	5.34907e-05	0.214658	0.000998411
group_2007	rseP	Regulator of sigma-E protease RseP	0	29	15	23	0	44.2308	0	5.34907e-05	0.214658	0.000998411
soj		Sporulation initiation inhibitor protein Soj	0	29	15	23	0	44.2308	0	5.34907e-05	0.214658	0.000998411
group_1231		hypothetical protein	15	23	0	29	100	55.7692	inf	5.34907e-05	0.214658	0.000998411
group_488		hypothetical protein	15	23	0	29	100	55.7692	inf	5.34907e-05	0.214658	0.000998411
cas1_3		CRISPR-associated endonuclease Cas1	15	23	0	29	100	55.7692	inf	5.34907e-05	0.214658	0.000998411
group_1301		hypothetical protein	15	23	0	29	100	55.7692	inf	5.34907e-05	0.214658	0.000998411
group_3525		hypothetical protein	15	23	0	29	100	55.7692	inf	5.34907e-05	0.214658	0.000998411
group_2106		putative glycosyl hydrolase	15	23	0	29	100	55.7692	inf	5.34907e-05	0.214658	0.000998411
group_1037		hypothetical protein	15	23	0	29	100	55.7692	inf	5.34907e-05	0.214658	0.000998411
group_3687		hypothetical protein	15	23	0	29	100	55.7692	inf	5.34907e-05	0.214658	0.000998411
group_234		hypothetical protein	15	23	0	29	100	55.7692	inf	5.34907e-05	0.214658	0.000998411
qorA		Quinone oxidoreductase 1	0	29	15	23	0	44.2308	0	5.34907e-05	0.214658	0.000998411
treA		Periplasmic trehalase	15	23	0	29	100	55.7692	inf	5.34907e-05	0.214658	0.000998411
aroA_1		hypothetical protein	0	29	15	23	0	44.2308	0	5.34907e-05	0.214658	0.000998411
glpD		Aerobic glycerol-3-phosphate dehydrogenase	15	23	0	29	100	55.7692	inf	5.34907e-05	0.214658	0.000998411
trpA		Tryptophan synthase alpha chain	15	23	0	29	100	55.7692	inf	5.34907e-05	0.214658	0.000998411
group_2169		hypothetical protein	0	29	15	23	0	44.2308	0	5.34907e-05	0.214658	0.000998411
group_335	hlyB_1	Alpha-hemolysin translocation ATP-binding protein HlyB	0	29	15	23	0	44.2308	0	5.34907e-05	0.214658	0.000998411
group_1534		hypothetical protein	0	29	15	23	0	44.2308	0	5.34907e-05	0.214658	0.000998411
Scoary_Output_GG IV
Gene	Gene name	Annotation	#_pos_present_in	#_neg_present_in	#_pos_not_present_in	#_neg_not_present_in	Sensitivity	Specificity	Odds_ratio	Naive_p	Bonferroni_p	Benjamini_H_p
group_702		hypothetical protein	11	0	0	56	100	100	inf	7.78172e-13	3.1228e-09	3.9035e-10
group_3872		hypothetical protein	11	0	0	56	100	100	inf	7.78172e-13	3.1228e-09	3.9035e-10
group_3873		hypothetical protein	11	0	0	56	100	100	inf	7.78172e-13	3.1228e-09	3.9035e-10
group_3875		hypothetical protein	11	0	0	56	100	100	inf	7.78172e-13	3.1228e-09	3.9035e-10
group_3869		hypothetical protein	11	0	0	56	100	100	inf	7.78172e-13	3.1228e-09	3.9035e-10
group_3864		hypothetical protein	11	0	0	56	100	100	inf	7.78172e-13	3.1228e-09	3.9035e-10
group_3824		hypothetical protein	0	56	11	0	0	0	0	7.78172e-13	3.1228e-09	3.9035e-10
group_1844	bcr_2	Bicyclomycin resistance protein	11	0	0	56	100	100	inf	7.78172e-13	3.1228e-09	3.9035e-10
mmsB		putative 3-hydroxyisobutyrate dehydrogenase	0	55	11	1	0	1.78571	0	9.33806e-12	3.74736e-08	2.49824e-09
group_1066	tetA_1	Tetracycline resistance protein, class B	11	1	0	55	100	98.2143	inf	9.33806e-12	3.74736e-08	2.49824e-09
ppiD		Peptidyl-prolyl cis-trans isomerase D	0	55	11	1	0	1.78571	0	9.33806e-12	3.74736e-08	2.49824e-09
group_992	mmsB	3-hydroxyisobutyrate dehydrogenase	11	1	0	55	100	98.2143	inf	9.33806e-12	3.74736e-08	2.49824e-09
group_3522		hypothetical protein	0	55	11	1	0	1.78571	0	9.33806e-12	3.74736e-08	2.49824e-09
group_1105		hypothetical protein	11	1	0	55	100	98.2143	inf	9.33806e-12	3.74736e-08	2.49824e-09
lgoT_1		putative L-galactonate transporter	0	55	11	1	0	1.78571	0	9.33806e-12	3.74736e-08	2.49824e-09
group_3727		hypothetical protein	10	0	1	56	90.9091	100	inf	4.43558e-11	1.78e-07	8.47618e-09
group_1266		hypothetical protein	10	0	1	56	90.9091	100	inf	4.43558e-11	1.78e-07	8.47618e-09
nudC		NADH pyrophosphatase	1	56	10	0	9.09091	0	0	4.43558e-11	1.78e-07	8.47618e-09
group_991		hypothetical protein	10	0	1	56	90.9091	100	inf	4.43558e-11	1.78e-07	8.47618e-09
group_1758	sauU_4	putative sulfoacetate transporter SauU	1	56	10	0	9.09091	0	0	4.43558e-11	1.78e-07	8.47618e-09
group_1896		hypothetical protein	10	0	1	56	90.9091	100	inf	4.43558e-11	1.78e-07	8.47618e-09
group_3707		hypothetical protein	0	54	11	2	0	3.57143	0	6.06974e-11	2.43579e-07	1.05904e-08
group_2014	ppiD	Peptidyl-prolyl cis-trans isomerase D	11	2	0	54	100	96.4286	inf	6.06974e-11	2.43579e-07	1.05904e-08
group_3726		hypothetical protein	11	3	0	53	100	94.6429	inf	2.83255e-10	1.1367e-06	2.77244e-08
group_3725		hypothetical protein	11	3	0	53	100	94.6429	inf	2.83255e-10	1.1367e-06	2.77244e-08
group_3723		hypothetical protein	11	3	0	53	100	94.6429	inf	2.83255e-10	1.1367e-06	2.77244e-08
group_3722		hypothetical protein	11	3	0	53	100	94.6429	inf	2.83255e-10	1.1367e-06	2.77244e-08
pgrR		HTH-type transcriptional regulator DmlR	11	3	0	53	100	94.6429	inf	2.83255e-10	1.1367e-06	2.77244e-08
arcB_5		Delta(1)-pyrroline-2-carboxylate reductase	11	3	0	53	100	94.6429	inf	2.83255e-10	1.1367e-06	2.77244e-08
group_3715		hypothetical protein	11	3	0	53	100	94.6429	inf	2.83255e-10	1.1367e-06	2.77244e-08
group_3878		hypothetical protein	11	3	0	53	100	94.6429	inf	2.83255e-10	1.1367e-06	2.77244e-08
group_3876		hypothetical protein	11	3	0	53	100	94.6429	inf	2.83255e-10	1.1367e-06	2.77244e-08
group_570		hypothetical protein	0	53	11	3	0	5.35714	0	2.83255e-10	1.1367e-06	2.77244e-08
group_3861		hypothetical protein	11	3	0	53	100	94.6429	inf	2.83255e-10	1.1367e-06	2.77244e-08
group_3863		hypothetical protein	11	3	0	53	100	94.6429	inf	2.83255e-10	1.1367e-06	2.77244e-08
group_2109		hypothetical protein	11	3	0	53	100	94.6429	inf	2.83255e-10	1.1367e-06	2.77244e-08
group_2634	lgoT_1	putative L-galactonate transporter	11	3	0	53	100	94.6429	inf	2.83255e-10	1.1367e-06	2.77244e-08
group_932		hypothetical protein	0	53	11	3	0	5.35714	0	2.83255e-10	1.1367e-06	2.77244e-08
hbpA		Heme-binding protein A	0	53	11	3	0	5.35714	0	2.83255e-10	1.1367e-06	2.77244e-08
group_3779		tRNA-Lys(ttt)	0	53	11	3	0	5.35714	0	2.83255e-10	1.1367e-06	2.77244e-08
vbhT		Adenosine monophosphate-protein transferase VbhT	11	3	0	53	100	94.6429	inf	2.83255e-10	1.1367e-06	2.77244e-08
group_3281		hypothetical protein	1	55	10	1	9.09091	1.78571	0.00181818	4.80132e-10	1.92677e-06	4.37902e-08
yihU		3-sulfolactaldehyde reductase	10	1	1	55	90.9091	98.2143	550	4.80132e-10	1.92677e-06	4.37902e-08
group_2635		Putative 3-methyladenine DNA glycosylase	1	55	10	1	9.09091	1.78571	0.00181818	4.80132e-10	1.92677e-06	4.37902e-08
group_2136		hypothetical protein	0	52	11	4	0	7.14286	0	1.0622e-09	4.26263e-06	9.05613e-08
group_3751		hypothetical protein	0	52	11	4	0	7.14286	0	1.0622e-09	4.26263e-06	9.05613e-08
pksH		putative polyketide biosynthesis enoyl-CoA hydratase PksH	2	56	9	0	18.1818	0	0	1.28632e-09	5.16199e-06	9.05613e-08
group_1204		hypothetical protein	9	0	2	56	81.8182	100	inf	1.28632e-09	5.16199e-06	9.05613e-08
acpK		Polyketide biosynthesis acyl-carrier-protein AcpK	2	56	9	0	18.1818	0	0	1.28632e-09	5.16199e-06	9.05613e-08
csy1_2		CRISPR-associated protein Csy1	2	56	9	0	18.1818	0	0	1.28632e-09	5.16199e-06	9.05613e-08
group_1645		hypothetical protein	9	0	2	56	81.8182	100	inf	1.28632e-09	5.16199e-06	9.05613e-08
group_2619		hypothetical protein	2	56	9	0	18.1818	0	0	1.28632e-09	5.16199e-06	9.05613e-08
group_1394		hypothetical protein	9	0	2	56	81.8182	100	inf	1.28632e-09	5.16199e-06	9.05613e-08
group_29		hypothetical protein	9	0	2	56	81.8182	100	inf	1.28632e-09	5.16199e-06	9.05613e-08
group_3799		hypothetical protein	2	56	9	0	18.1818	0	0	1.28632e-09	5.16199e-06	9.05613e-08
group_3382		hypothetical protein	9	0	2	56	81.8182	100	inf	1.28632e-09	5.16199e-06	9.05613e-08
gudP		putative glucarate transporter	2	56	9	0	18.1818	0	0	1.28632e-09	5.16199e-06	9.05613e-08
group_3282		hypothetical protein	10	2	1	54	90.9091	96.4286	270	2.8341e-09	1.13732e-05	1.92767e-07
group_2636		Putative 3-methyladenine DNA glycosylase	10	2	1	54	90.9091	96.4286	270	2.8341e-09	1.13732e-05	1.92767e-07
group_3425		hypothetical protein	0	51	11	5	0	8.92857	0	3.39905e-09	1.36404e-05	2.13131e-07
group_1172		hypothetical protein	0	51	11	5	0	8.92857	0	3.39905e-09	1.36404e-05	2.13131e-07
group_1719	norM	Multidrug resistance protein NorM	11	5	0	51	100	91.0714	inf	3.39905e-09	1.36404e-05	2.13131e-07
cca		Multifunctional CCA protein	0	51	11	5	0	8.92857	0	3.39905e-09	1.36404e-05	2.13131e-07
group_1563		hypothetical protein	11	5	0	51	100	91.0714	inf	3.39905e-09	1.36404e-05	2.13131e-07
pabB_1		hypothetical protein	0	50	11	6	0	10.7143	0	9.63065e-09	3.86478e-05	5.52112e-07
ribZ_1		Riboflavin transporter RibZ	0	50	11	6	0	10.7143	0	9.63065e-09	3.86478e-05	5.52112e-07
group_2772	cca	Multifunctional CCA protein	11	6	0	50	100	89.2857	inf	9.63065e-09	3.86478e-05	5.52112e-07
yejM_1		Inner membrane protein YejM	0	50	11	6	0	10.7143	0	9.63065e-09	3.86478e-05	5.52112e-07
group_1988		hypothetical protein	0	50	11	6	0	10.7143	0	9.63065e-09	3.86478e-05	5.52112e-07
ppsE		Phthiocerol synthesis polyketide synthase type I PpsE	0	50	11	6	0	10.7143	0	9.63065e-09	3.86478e-05	5.52112e-07
group_3728		hypothetical protein	10	3	1	53	90.9091	94.6429	176.667	1.20788e-08	4.84722e-05	5.98422e-07
group_3287		hypothetical protein	1	53	10	3	9.09091	5.35714	0.00566038	1.20788e-08	4.84722e-05	5.98422e-07
group_3931		hypothetical protein	10	3	1	53	90.9091	94.6429	176.667	1.20788e-08	4.84722e-05	5.98422e-07
group_3930		hypothetical protein	10	3	1	53	90.9091	94.6429	176.667	1.20788e-08	4.84722e-05	5.98422e-07
group_3381		hypothetical protein	10	3	1	53	90.9091	94.6429	176.667	1.20788e-08	4.84722e-05	5.98422e-07
dmlR		HTH-type transcriptional regulator DmlR	10	3	1	53	90.9091	94.6429	176.667	1.20788e-08	4.84722e-05	5.98422e-07
group_3454		hypothetical protein	1	53	10	3	9.09091	5.35714	0.00566038	1.20788e-08	4.84722e-05	5.98422e-07
group_1637		hypothetical protein	1	53	10	3	9.09091	5.35714	0.00566038	1.20788e-08	4.84722e-05	5.98422e-07
group_229		hypothetical protein	10	3	1	53	90.9091	94.6429	176.667	1.20788e-08	4.84722e-05	5.98422e-07
sauU_2		putative sulfoacetate transporter SauU	10	3	1	53	90.9091	94.6429	176.667	1.20788e-08	4.84722e-05	5.98422e-07
ampE		hypothetical protein	1	53	10	3	9.09091	5.35714	0.00566038	1.20788e-08	4.84722e-05	5.98422e-07
tqsA		AI-2 transport protein TqsA	2	55	9	1	18.1818	1.78571	0.0040404	1.2464e-08	5.00179e-05	6.09975e-07
opuCA		Glycine betaine/carnitine/choline transport ATP-binding protein OpuCA	0	49	11	7	0	12.5	0	2.47645e-08	9.93801e-05	1.0916e-06
group_398	ankX	Phosphocholine transferase AnkX	0	49	11	7	0	12.5	0	2.47645e-08	9.93801e-05	1.0916e-06
mepM		Murein DD-endopeptidase MepM	0	49	11	7	0	12.5	0	2.47645e-08	9.93801e-05	1.0916e-06
group_2215	ppsE	Phthiocerol synthesis polyketide synthase type I PpsE	11	7	0	49	100	87.5	inf	2.47645e-08	9.93801e-05	1.0916e-06
group_2122	yejM_2	Inner membrane protein YejM	11	7	0	49	100	87.5	inf	2.47645e-08	9.93801e-05	1.0916e-06
group_674		hypothetical protein	0	49	11	7	0	12.5	0	2.47645e-08	9.93801e-05	1.0916e-06
group_3708		hypothetical protein	8	0	3	56	72.7273	100	inf	2.52976e-08	0.000101519	1.0916e-06
group_2478		hypothetical protein	8	0	3	56	72.7273	100	inf	2.52976e-08	0.000101519	1.0916e-06
group_3860		hypothetical protein	8	0	3	56	72.7273	100	inf	2.52976e-08	0.000101519	1.0916e-06
group_1548	nudC	NADH pyrophosphatase	8	0	3	56	72.7273	100	inf	2.52976e-08	0.000101519	1.0916e-06
group_673		hypothetical protein	3	56	8	0	27.2727	0	0	2.52976e-08	0.000101519	1.0916e-06
group_2167		hypothetical protein	1	52	10	4	9.09091	7.14286	0.00769231	4.15676e-08	0.000166811	1.7197e-06
group_1905	ampE	hypothetical protein	10	4	1	52	90.9091	92.8571	130	4.15676e-08	0.000166811	1.7197e-06
group_369		hypothetical protein	1	52	10	4	9.09091	7.14286	0.00769231	4.15676e-08	0.000166811	1.7197e-06
group_1571	yitD	Phosphosulfolactate synthase	10	4	1	52	90.9091	92.8571	130	4.15676e-08	0.000166811	1.7197e-06
group_1610		hypothetical protein	11	8	0	48	100	85.7143	inf	5.88158e-08	0.000236028	2.05241e-06
group_2468	mdtA_4	Multidrug resistance protein MdtA	11	8	0	48	100	85.7143	inf	5.88158e-08	0.000236028	2.05241e-06
group_3384		hypothetical protein	11	8	0	48	100	85.7143	inf	5.88158e-08	0.000236028	2.05241e-06
group_3711		hypothetical protein	11	8	0	48	100	85.7143	inf	5.88158e-08	0.000236028	2.05241e-06
group_2877	mepM	Murein DD-endopeptidase MepM	11	8	0	48	100	85.7143	inf	5.88158e-08	0.000236028	2.05241e-06
group_2876	opuCA	Glycine betaine/carnitine/choline transport ATP-binding protein OpuCA	11	8	0	48	100	85.7143	inf	5.88158e-08	0.000236028	2.05241e-06
group_3822		hypothetical protein	0	48	11	8	0	14.2857	0	5.88158e-08	0.000236028	2.05241e-06
group_3710		hypothetical protein	11	8	0	48	100	85.7143	inf	5.88158e-08	0.000236028	2.05241e-06
tupC		Tungstate uptake system ATP-binding protein TupC	11	8	0	48	100	85.7143	inf	5.88158e-08	0.000236028	2.05241e-06
group_1742		hypothetical protein	11	8	0	48	100	85.7143	inf	5.88158e-08	0.000236028	2.05241e-06
group_1741		hypothetical protein	0	48	11	8	0	14.2857	0	5.88158e-08	0.000236028	2.05241e-06
tycC		hypothetical protein	11	8	0	48	100	85.7143	inf	5.88158e-08	0.000236028	2.05241e-06
group_435		hypothetical protein	0	48	11	8	0	14.2857	0	5.88158e-08	0.000236028	2.05241e-06
group_3836		hypothetical protein	0	48	11	8	0	14.2857	0	5.88158e-08	0.000236028	2.05241e-06
group_1305		hypothetical protein	0	48	11	8	0	14.2857	0	5.88158e-08	0.000236028	2.05241e-06
slyA		Transcriptional regulator SlyA	11	8	0	48	100	85.7143	inf	5.88158e-08	0.000236028	2.05241e-06
group_3820		hypothetical protein	0	48	11	8	0	14.2857	0	5.88158e-08	0.000236028	2.05241e-06
group_3373		hypothetical protein	11	8	0	48	100	85.7143	inf	5.88158e-08	0.000236028	2.05241e-06
group_829		hypothetical protein	9	2	2	54	81.8182	96.4286	121.5	6.63913e-08	0.000266428	2.27716e-06
group_989	tqsA	AI-2 transport protein TqsA	9	2	2	54	81.8182	96.4286	121.5	6.63913e-08	0.000266428	2.27716e-06
group_3879	rayT_1	REP-associated tyrosine transposase	10	5	1	51	90.9091	91.0714	102	1.22578e-07	0.000491907	4.16275e-06
group_3827		hypothetical protein	0	47	11	9	0	16.0714	0	1.30702e-07	0.000524506	4.16275e-06
group_388		hypothetical protein	0	47	11	9	0	16.0714	0	1.30702e-07	0.000524506	4.16275e-06
group_633		hypothetical protein	0	47	11	9	0	16.0714	0	1.30702e-07	0.000524506	4.16275e-06
group_2593		hypothetical protein	0	47	11	9	0	16.0714	0	1.30702e-07	0.000524506	4.16275e-06
group_1931		hypothetical protein	0	47	11	9	0	16.0714	0	1.30702e-07	0.000524506	4.16275e-06
group_395	copA	Copper-exporting P-type ATPase A	11	9	0	47	100	83.9286	inf	1.30702e-07	0.000524506	4.16275e-06
group_2363		hypothetical protein	0	47	11	9	0	16.0714	0	1.30702e-07	0.000524506	4.16275e-06
group_610		hypothetical protein	0	47	11	9	0	16.0714	0	1.30702e-07	0.000524506	4.16275e-06
kup		Low affinity potassium transport system protein kup	8	1	3	55	72.7273	98.2143	146.667	2.17388e-07	0.000872377	6.86911e-06
group_1406		hypothetical protein	2	53	9	3	18.1818	5.35714	0.0125786	2.57063e-07	0.00103159	7.69846e-06
group_3793		hypothetical protein	2	53	9	3	18.1818	5.35714	0.0125786	2.57063e-07	0.00103159	7.69846e-06
ppsD		Plipastatin synthase subunit D	2	53	9	3	18.1818	5.35714	0.0125786	2.57063e-07	0.00103159	7.69846e-06
group_492		hypothetical protein	9	3	2	53	81.8182	94.6429	79.5	2.57063e-07	0.00103159	7.69846e-06
group_2100		hypothetical protein	9	3	2	53	81.8182	94.6429	79.5	2.57063e-07	0.00103159	7.69846e-06
group_473	gsiA	Glutathione import ATP-binding protein GsiA	9	3	2	53	81.8182	94.6429	79.5	2.57063e-07	0.00103159	7.69846e-06
dprE1		Decaprenylphosphoryl-beta-D-ribose oxidase	9	3	2	53	81.8182	94.6429	79.5	2.57063e-07	0.00103159	7.69846e-06
group_1322	cas3_3	CRISPR-associated nuclease/helicase Cas3 subtype I-F/YPEST	0	46	11	10	0	17.8571	0	2.74474e-07	0.00110146	8.03987e-06
group_3717		hypothetical protein	11	10	0	46	100	82.1429	inf	2.74474e-07	0.00110146	8.03987e-06
pcnB		Poly(A) polymerase I	0	46	11	10	0	17.8571	0	2.74474e-07	0.00110146	8.03987e-06
ybhF_2		putative ABC transporter ATP-binding protein YbhF	1	50	10	6	9.09091	10.7143	0.012	3.21211e-07	0.00128902	9.07759e-06
group_1201		hypothetical protein	10	6	1	50	90.9091	89.2857	83.3333	3.21211e-07	0.00128902	9.07759e-06
group_886		hypothetical protein	1	50	10	6	9.09091	10.7143	0.012	3.21211e-07	0.00128902	9.07759e-06
group_2482		hypothetical protein	1	50	10	6	9.09091	10.7143	0.012	3.21211e-07	0.00128902	9.07759e-06
rtcB_1		RNA-splicing ligase RtcB	1	50	10	6	9.09091	10.7143	0.012	3.21211e-07	0.00128902	9.07759e-06
group_2095		hypothetical protein	7	0	4	56	63.6364	100	inf	3.79464e-07	0.00152279	1.02891e-05
group_2447		hypothetical protein	4	56	7	0	36.3636	0	0	3.79464e-07	0.00152279	1.02891e-05
group_363		hypothetical protein	7	0	4	56	63.6364	100	inf	3.79464e-07	0.00152279	1.02891e-05
group_367		hypothetical protein	4	56	7	0	36.3636	0	0	3.79464e-07	0.00152279	1.02891e-05
group_2480		hypothetical protein	7	0	4	56	63.6364	100	inf	3.79464e-07	0.00152279	1.02891e-05
lcfB		Long-chain-fatty-acid--CoA ligase	7	0	4	56	63.6364	100	inf	3.79464e-07	0.00152279	1.02891e-05
group_239	trePP	putative glycosyl hydrolase	0	45	11	11	0	19.6429	0	5.48947e-07	0.00220293	1.45889e-05
group_2896	pcnB	Poly(A) polymerase I	11	11	0	45	100	80.3571	inf	5.48947e-07	0.00220293	1.45889e-05
group_231	dusA	tRNA-dihydrouridine(20/20a) synthase	0	45	11	11	0	19.6429	0	5.48947e-07	0.00220293	1.45889e-05
group_2414	cph2_1	hypothetical protein	10	7	1	49	90.9091	87.5	70	7.66325e-07	0.00307526	1.98404e-05
oatA		O-acetyltransferase OatA	1	49	10	7	9.09091	12.5	0.0142857	7.66325e-07	0.00307526	1.98404e-05
group_2483		hypothetical protein	10	7	1	49	90.9091	87.5	70	7.66325e-07	0.00307526	1.98404e-05
group_2220	emrB	Multidrug export protein EmrB	10	7	1	49	90.9091	87.5	70	7.66325e-07	0.00307526	1.98404e-05
coaD		Phosphopantetheine adenylyltransferase	2	52	9	4	18.1818	7.14286	0.017094	8.08277e-07	0.00324362	2.04001e-05
group_260		hypothetical protein	2	52	9	4	18.1818	7.14286	0.017094	8.08277e-07	0.00324362	2.04001e-05
bamA		Outer membrane protein assembly factor BamA	2	52	9	4	18.1818	7.14286	0.017094	8.08277e-07	0.00324362	2.04001e-05
group_506		hypothetical protein	9	4	2	52	81.8182	92.8571	58.5	8.08277e-07	0.00324362	2.04001e-05
group_1543		hypothetical protein	8	2	3	54	72.7273	96.4286	72	1.03708e-06	0.00416181	2.60113e-05
group_1736		hypothetical protein	0	44	11	12	0	21.4286	0	1.05215e-06	0.00422227	2.60634e-05
group_161		hypothetical protein	0	44	11	12	0	21.4286	0	1.05215e-06	0.00422227	2.60634e-05
group_719		hypothetical protein	1	48	10	8	9.09091	14.2857	0.0166667	1.69328e-06	0.00679511	3.99713e-05
group_2456		hypothetical protein	10	8	1	48	90.9091	85.7143	60	1.69328e-06	0.00679511	3.99713e-05
group_3713		hypothetical protein	10	8	1	48	90.9091	85.7143	60	1.69328e-06	0.00679511	3.99713e-05
group_1917	oatA	O-acetyltransferase OatA	10	8	1	48	90.9091	85.7143	60	1.69328e-06	0.00679511	3.99713e-05
group_224	cas3_2	CRISPR-associated nuclease/helicase Cas3 subtype I-F/YPEST	10	8	1	48	90.9091	85.7143	60	1.69328e-06	0.00679511	3.99713e-05
group_3788		hypothetical protein	1	48	10	8	9.09091	14.2857	0.0166667	1.69328e-06	0.00679511	3.99713e-05
mdtC_1		Multidrug resistance protein MdtC	1	48	10	8	9.09091	14.2857	0.0166667	1.69328e-06	0.00679511	3.99713e-05
group_3372		hypothetical protein	10	8	1	48	90.9091	85.7143	60	1.69328e-06	0.00679511	3.99713e-05
group_2440		hypothetical protein	0	43	11	13	0	23.2143	0	1.94243e-06	0.00779497	4.47987e-05
group_1062		hypothetical protein	0	43	11	13	0	23.2143	0	1.94243e-06	0.00779497	4.47987e-05
group_3146		hypothetical protein	0	43	11	13	0	23.2143	0	1.94243e-06	0.00779497	4.47987e-05
group_1328	bcr_2	Bicyclomycin resistance protein	0	43	11	13	0	23.2143	0	1.94243e-06	0.00779497	4.47987e-05
group_3285		hypothetical protein	2	51	9	5	18.1818	8.92857	0.0217865	2.18835e-06	0.00878186	4.98969e-05
group_1901	gudP	putative glucarate transporter	9	5	2	51	81.8182	91.0714	45.9	2.18835e-06	0.00878186	4.98969e-05
group_1010		47 kDa outer membrane protein	7	1	4	55	63.6364	98.2143	96.25	2.85863e-06	0.0114717	6.40875e-05
group_601		hypothetical protein	7	1	4	55	63.6364	98.2143	96.25	2.85863e-06	0.0114717	6.40875e-05
comEC_2		ComE operon protein 3	4	55	7	1	36.3636	1.78571	0.0103896	2.85863e-06	0.0114717	6.40875e-05
bauC_1		Putative 3-oxopropanoate dehydrogenase	0	42	11	14	0	25	0	3.46862e-06	0.0139196	7.31131e-05
citE		Citrate lyase subunit beta	0	42	11	14	0	25	0	3.46862e-06	0.0139196	7.31131e-05
atpD		ATP synthase subunit beta	0	42	11	14	0	25	0	3.46862e-06	0.0139196	7.31131e-05
group_244		putative glycosyl hydrolase	11	14	0	42	100	75	inf	3.46862e-06	0.0139196	7.31131e-05
group_2800	atpD	ATP synthase subunit beta	11	14	0	42	100	75	inf	3.46862e-06	0.0139196	7.31131e-05
iucC		Aerobactin synthase	0	42	11	14	0	25	0	3.46862e-06	0.0139196	7.31131e-05
group_2659		Ribonuclease VapC19	1	47	10	9	9.09091	16.0714	0.0191489	3.50934e-06	0.014083	7.31131e-05
group_1063		hypothetical protein	1	47	10	9	9.09091	16.0714	0.0191489	3.50934e-06	0.014083	7.31131e-05
tilS		tRNA(Ile)-lysidine synthase	1	47	10	9	9.09091	16.0714	0.0191489	3.50934e-06	0.014083	7.31131e-05
kup_1		Low affinity potassium transport system protein kup	1	47	10	9	9.09091	16.0714	0.0191489	3.50934e-06	0.014083	7.31131e-05
group_1843		hypothetical protein	1	47	10	9	9.09091	16.0714	0.0191489	3.50934e-06	0.014083	7.31131e-05
dacB		D-alanyl-D-alanine carboxypeptidase DacB	3	53	8	3	27.2727	5.35714	0.0212264	3.62559e-06	0.0145495	7.31131e-05
group_1805		hypothetical protein	8	3	3	53	72.7273	94.6429	47.1111	3.62559e-06	0.0145495	7.31131e-05
group_615		hypothetical protein	8	3	3	53	72.7273	94.6429	47.1111	3.62559e-06	0.0145495	7.31131e-05
group_1218		hypothetical protein	3	53	8	3	27.2727	5.35714	0.0212264	3.62559e-06	0.0145495	7.31131e-05
group_3858		hypothetical protein	8	3	3	53	72.7273	94.6429	47.1111	3.62559e-06	0.0145495	7.31131e-05
group_1740		hypothetical protein	3	53	8	3	27.2727	5.35714	0.0212264	3.62559e-06	0.0145495	7.31131e-05
group_792		hypothetical protein	8	3	3	53	72.7273	94.6429	47.1111	3.62559e-06	0.0145495	7.31131e-05
group_3368		hypothetical protein	8	3	3	53	72.7273	94.6429	47.1111	3.62559e-06	0.0145495	7.31131e-05
group_3174		hypothetical protein	3	53	8	3	27.2727	5.35714	0.0212264	3.62559e-06	0.0145495	7.31131e-05
rnhB		Ribonuclease HII	5	56	6	0	45.4545	0	0	4.62946e-06	0.018578	9.15173e-05
group_397	ankX	hypothetical protein	6	0	5	56	54.5455	100	inf	4.62946e-06	0.018578	9.15173e-05
group_4725		hypothetical protein	6	0	5	56	54.5455	100	inf	4.62946e-06	0.018578	9.15173e-05
group_1791		hypothetical protein	6	0	5	56	54.5455	100	inf	4.62946e-06	0.018578	9.15173e-05
group_3286		hypothetical protein	9	6	2	50	81.8182	89.2857	37.5	5.28702e-06	0.0212168	0.000102994
group_1242		hypothetical protein	2	50	9	6	18.1818	10.7143	0.0266667	5.28702e-06	0.0212168	0.000102994
group_1202		hypothetical protein	2	50	9	6	18.1818	10.7143	0.0266667	5.28702e-06	0.0212168	0.000102994
group_1488	mch	Mesaconyl-CoA hydratase	11	15	0	41	100	73.2143	inf	6.01228e-06	0.0241273	0.000113274
group_3098		hypothetical protein	0	41	11	15	0	26.7857	0	6.01228e-06	0.0241273	0.000113274
group_1977	fic_2	Adenosine monophosphate-protein transferase SoFic	0	41	11	15	0	26.7857	0	6.01228e-06	0.0241273	0.000113274
cas3_4		CRISPR-associated nuclease/helicase Cas3 subtype I-F/YPEST	0	41	11	15	0	26.7857	0	6.01228e-06	0.0241273	0.000113274
group_556		hypothetical protein	0	41	11	15	0	26.7857	0	6.01228e-06	0.0241273	0.000113274
group_1435		hypothetical protein	0	41	11	15	0	26.7857	0	6.01228e-06	0.0241273	0.000113274
group_3359		hypothetical protein	0	41	11	15	0	26.7857	0	6.01228e-06	0.0241273	0.000113274
group_2132		hypothetical protein	1	46	10	10	9.09091	17.8571	0.0217391	6.88798e-06	0.0276415	0.000125075
group_706		hypothetical protein	1	46	10	10	9.09091	17.8571	0.0217391	6.88798e-06	0.0276415	0.000125075
group_2726	tilS	tRNA(Ile)-lysidine synthase	10	10	1	46	90.9091	82.1429	46	6.88798e-06	0.0276415	0.000125075
group_2660		Ribonuclease VapC19	10	10	1	46	90.9091	82.1429	46	6.88798e-06	0.0276415	0.000125075
group_3699		hypothetical protein	1	46	10	10	9.09091	17.8571	0.0217391	6.88798e-06	0.0276415	0.000125075
group_3844		hypothetical protein	1	46	10	10	9.09091	17.8571	0.0217391	6.88798e-06	0.0276415	0.000125075
group_3839		hypothetical protein	1	46	10	10	9.09091	17.8571	0.0217391	6.88798e-06	0.0276415	0.000125075
group_1789		hypothetical protein	1	46	10	10	9.09091	17.8571	0.0217391	6.88798e-06	0.0276415	0.000125075
mscK		hypothetical protein	0	40	11	16	0	28.5714	0	1.01457e-05	0.0407148	0.000182577
group_765	stp_1	Multidrug resistance protein Stp	11	16	0	40	100	71.4286	inf	1.01457e-05	0.0407148	0.000182577
group_3173		hypothetical protein	8	4	3	52	72.7273	92.8571	34.6667	1.03627e-05	0.0415853	0.000183195
group_1309	bamA	Outer membrane protein assembly factor BamA	8	4	3	52	72.7273	92.8571	34.6667	1.03627e-05	0.0415853	0.000183195
group_31		hypothetical protein	8	4	3	52	72.7273	92.8571	34.6667	1.03627e-05	0.0415853	0.000183195
group_155		hypothetical protein	3	52	8	4	27.2727	7.14286	0.0288462	1.03627e-05	0.0415853	0.000183195
group_510		hypothetical protein	2	49	9	7	18.1818	12.5	0.031746	1.16716e-05	0.0468382	0.000204534
group_1502		hypothetical protein	9	7	2	49	81.8182	87.5	31.5	1.16716e-05	0.0468382	0.000204534
group_2452		hypothetical protein	7	2	4	54	63.6364	96.4286	47.25	1.2103e-05	0.0485692	0.00020935
group_582		hypothetical protein	4	54	7	2	36.3636	3.57143	0.021164	1.2103e-05	0.0485692	0.00020935
group_1544		hypothetical protein	4	54	7	2	36.3636	3.57143	0.021164	1.2103e-05	0.0485692	0.00020935
group_822		hypothetical protein	1	45	10	11	9.09091	19.6429	0.0244444	1.29003e-05	0.0517687	0.000218434
group_381		hypothetical protein	1	45	10	11	9.09091	19.6429	0.0244444	1.29003e-05	0.0517687	0.000218434
group_2316		hypothetical protein	1	45	10	11	9.09091	19.6429	0.0244444	1.29003e-05	0.0517687	0.000218434
apxIB		Putative multidrug export ATP-binding/permease protein	10	11	1	45	90.9091	80.3571	40.9091	1.29003e-05	0.0517687	0.000218434
iucA		N(2)-citryl-N(6)-acetyl-N(6)-hydroxylysine synthase	10	11	1	45	90.9091	80.3571	40.9091	1.29003e-05	0.0517687	0.000218434
qacA		Antiseptic resistance protein	0	39	11	17	0	30.3571	0	1.67106e-05	0.0670596	0.000279415
group_917		hypothetical protein	0	39	11	17	0	30.3571	0	1.67106e-05	0.0670596	0.000279415
group_1557		hypothetical protein	0	39	11	17	0	30.3571	0	1.67106e-05	0.0670596	0.000279415
group_1806		hypothetical protein	1	44	10	12	9.09091	21.4286	0.0272727	2.3193e-05	0.0930736	0.000384602
group_3700		hypothetical protein	1	44	10	12	9.09091	21.4286	0.0272727	2.3193e-05	0.0930736	0.000384602
group_2927		hypothetical protein	2	48	9	8	18.1818	14.2857	0.037037	2.39401e-05	0.0960716	0.00038583
djlA_2		hypothetical protein	9	8	2	48	81.8182	85.7143	27	2.39401e-05	0.0960716	0.00038583
group_3370		Aldo/keto reductase	9	8	2	48	81.8182	85.7143	27	2.39401e-05	0.0960716	0.00038583
group_467	fadE_1	putative acyl-CoA dehydrogenase	9	8	2	48	81.8182	85.7143	27	2.39401e-05	0.0960716	0.00038583
group_3709		hypothetical protein	9	8	2	48	81.8182	85.7143	27	2.39401e-05	0.0960716	0.00038583
yhdG		putative transporter	2	48	9	8	18.1818	14.2857	0.037037	2.39401e-05	0.0960716	0.00038583
group_2658		hypothetical protein	9	8	2	48	81.8182	85.7143	27	2.39401e-05	0.0960716	0.00038583
group_2745	hldE	Bifunctional protein HldE	8	5	3	51	72.7273	91.0714	27.2	2.56497e-05	0.102932	0.000410088
hldE		Bifunctional protein HldE	3	51	8	5	27.2727	8.92857	0.0367647	2.56497e-05	0.102932	0.000410088
xseA		Exodeoxyribonuclease 7 large subunit	0	38	11	18	0	32.1429	0	2.69226e-05	0.108041	0.000418762
group_503		hypothetical protein	0	38	11	18	0	32.1429	0	2.69226e-05	0.108041	0.000418762
group_507		hypothetical protein	0	38	11	18	0	32.1429	0	2.69226e-05	0.108041	0.000418762
cas1_3		CRISPR-associated endonuclease Cas1	0	38	11	18	0	32.1429	0	2.69226e-05	0.108041	0.000418762
group_1301		hypothetical protein	0	38	11	18	0	32.1429	0	2.69226e-05	0.108041	0.000418762
group_2106		putative glycosyl hydrolase	0	38	11	18	0	32.1429	0	2.69226e-05	0.108041	0.000418762
group_2169		hypothetical protein	11	18	0	38	100	67.8571	inf	2.69226e-05	0.108041	0.000418762
cyaA_2		hypothetical protein	5	55	6	1	45.4545	1.78571	0.0151515	3.01294e-05	0.120909	0.000454547
group_2416	metE	5-methyltetrahydropteroyltriglutamate--homocysteine methyltransferase	6	1	5	55	54.5455	98.2143	66	3.01294e-05	0.120909	0.000454547
group_1385		hypothetical protein	5	55	6	1	45.4545	1.78571	0.0151515	3.01294e-05	0.120909	0.000454547
group_3187	rnhB	Ribonuclease HII	6	1	5	55	54.5455	98.2143	66	3.01294e-05	0.120909	0.000454547
pilT		Twitching mobility protein	5	55	6	1	45.4545	1.78571	0.0151515	3.01294e-05	0.120909	0.000454547
cpnA		putative oxidoreductase	6	1	5	55	54.5455	98.2143	66	3.01294e-05	0.120909	0.000454547
group_1633		hypothetical protein	6	1	5	55	54.5455	98.2143	66	3.01294e-05	0.120909	0.000454547
group_1362		hypothetical protein	6	1	5	55	54.5455	98.2143	66	3.01294e-05	0.120909	0.000454547
group_368		hypothetical protein	7	3	4	53	63.6364	94.6429	30.9167	3.79234e-05	0.152186	0.000563653
group_423		hypothetical protein	7	3	4	53	63.6364	94.6429	30.9167	3.79234e-05	0.152186	0.000563653
group_931	grsB	Gramicidin S synthase 2	7	3	4	53	63.6364	94.6429	30.9167	3.79234e-05	0.152186	0.000563653
group_1177	yhdG	putative transporter	7	3	4	53	63.6364	94.6429	30.9167	3.79234e-05	0.152186	0.000563653
group_1838		hypothetical protein	1	43	10	13	9.09091	23.2143	0.0302326	4.02245e-05	0.161421	0.000595649
group_1046	mscK	hypothetical protein	11	19	0	37	100	66.0714	inf	4.25094e-05	0.17059	0.000607083
hlyB_1		hypothetical protein	0	37	11	19	0	33.9286	0	4.25094e-05	0.17059	0.000607083
group_3124	xseA	Exodeoxyribonuclease 7 large subunit	11	19	0	37	100	66.0714	inf	4.25094e-05	0.17059	0.000607083
group_523		hypothetical protein	11	19	0	37	100	66.0714	inf	4.25094e-05	0.17059	0.000607083
group_1065	tetA_2	Tetracycline resistance protein, class B	0	37	11	19	0	33.9286	0	4.25094e-05	0.17059	0.000607083
group_387		hypothetical protein	0	37	11	19	0	33.9286	0	4.25094e-05	0.17059	0.000607083
cas1_2		CRISPR-associated endonuclease Cas1	0	37	11	19	0	33.9286	0	4.25094e-05	0.17059	0.000607083
group_942		hypothetical protein	11	19	0	37	100	66.0714	inf	4.25094e-05	0.17059	0.000607083
cas3_2		CRISPR-associated nuclease/helicase Cas3 subtype I-F/YPEST	0	37	11	19	0	33.9286	0	4.25094e-05	0.17059	0.000607083
group_944		hypothetical protein	0	37	11	19	0	33.9286	0	4.25094e-05	0.17059	0.000607083
group_1387	trmL	hypothetical protein	2	47	9	9	18.1818	16.0714	0.0425532	4.61869e-05	0.185348	0.00064807
gdhB		NAD-specific glutamate dehydrogenase	2	47	9	9	18.1818	16.0714	0.0425532	4.61869e-05	0.185348	0.00064807
group_1107		hypothetical protein	9	9	2	47	81.8182	83.9286	23.5	4.61869e-05	0.185348	0.00064807
group_1567		hypothetical protein	9	9	2	47	81.8182	83.9286	23.5	4.61869e-05	0.185348	0.00064807
group_1842		hypothetical protein	9	9	2	47	81.8182	83.9286	23.5	4.61869e-05	0.185348	0.00064807
group_1501		hypothetical protein	5	0	6	56	45.4545	100	inf	4.78377e-05	0.191973	0.000652969
group_729	cas1_1	CRISPR-associated endonuclease Cas1	5	0	6	56	45.4545	100	inf	4.78377e-05	0.191973	0.000652969
group_1239		hypothetical protein	5	0	6	56	45.4545	100	inf	4.78377e-05	0.191973	0.000652969
group_3135		hypothetical protein	5	0	6	56	45.4545	100	inf	4.78377e-05	0.191973	0.000652969
group_1178	yhdG	putative transporter	5	0	6	56	45.4545	100	inf	4.78377e-05	0.191973	0.000652969
group_142	ddc_2	L-2,4-diaminobutyrate decarboxylase	5	0	6	56	45.4545	100	inf	4.78377e-05	0.191973	0.000652969
fadE_2		Acyl-coenzyme A dehydrogenase	6	56	5	0	54.5455	0	0	4.78377e-05	0.191973	0.000652969
group_1415	hlyD	Hemolysin secretion protein D, chromosomal	5	0	6	56	45.4545	100	inf	4.78377e-05	0.191973	0.000652969
group_788		hypothetical protein	0	36	11	20	0	35.7143	0	6.58896e-05	0.264415	0.000884331
group_1451		hypothetical protein	0	36	11	20	0	35.7143	0	6.58896e-05	0.264415	0.000884331
group_3790		hypothetical protein	0	36	11	20	0	35.7143	0	6.58896e-05	0.264415	0.000884331
group_594		hypothetical protein	0	36	11	20	0	35.7143	0	6.58896e-05	0.264415	0.000884331
mcl1		L-malyl-CoA/beta-methylmalyl-CoA lyase	0	36	11	20	0	35.7143	0	6.58896e-05	0.264415	0.000884331
group_1431		hypothetical protein	1	42	10	14	9.09091	25	0.0333333	6.75688e-05	0.271153	0.000903845
Scoary_Output_GG V AND MST21
Gene	Non-unique Gene name	Annotation	#_pos_present_in	#_neg_present_in	#_pos_not_present_in	#_neg_not_present_in	Sensitivity	Specificity	Odds_ratio	Naive_p	Bonferroni_p	Benjamini_H_p
group_1050	mscK	Mechanosensitive channel MscK	5	0	0	62	100	100	inf	1.03545e-07	0.000415526	9.44376e-06
group_4020		hypothetical protein	5	0	0	62	100	100	inf	1.03545e-07	0.000415526	9.44376e-06
group_4021		hypothetical protein	5	0	0	62	100	100	inf	1.03545e-07	0.000415526	9.44376e-06
group_1265	srfAB	Surfactin synthase subunit 2	5	0	0	62	100	100	inf	1.03545e-07	0.000415526	9.44376e-06
lgrB		Linear gramicidin synthase subunit B	5	0	0	62	100	100	inf	1.03545e-07	0.000415526	9.44376e-06
bolA_1		DNA-binding transcriptional regulator BolA	5	0	0	62	100	100	inf	1.03545e-07	0.000415526	9.44376e-06
group_242		hypothetical protein	5	0	0	62	100	100	inf	1.03545e-07	0.000415526	9.44376e-06
fadD_1		Long-chain-fatty-acid--CoA ligase	0	62	5	0	0	0	0	1.03545e-07	0.000415526	9.44376e-06
group_4024		hypothetical protein	5	0	0	62	100	100	inf	1.03545e-07	0.000415526	9.44376e-06
group_4023		hypothetical protein	5	0	0	62	100	100	inf	1.03545e-07	0.000415526	9.44376e-06
group_1718		hypothetical protein	0	62	5	0	0	0	0	1.03545e-07	0.000415526	9.44376e-06
group_4025		hypothetical protein	5	0	0	62	100	100	inf	1.03545e-07	0.000415526	9.44376e-06
group_4022		hypothetical protein	5	0	0	62	100	100	inf	1.03545e-07	0.000415526	9.44376e-06
group_1018		hypothetical protein	5	0	0	62	100	100	inf	1.03545e-07	0.000415526	9.44376e-06
comB		putative 2-phosphosulfolactate phosphatase	0	62	5	0	0	0	0	1.03545e-07	0.000415526	9.44376e-06
acs		Acetyl-coenzyme A synthetase	0	62	5	0	0	0	0	1.03545e-07	0.000415526	9.44376e-06
group_2824	tupC	Tungstate uptake system ATP-binding protein TupC	5	0	0	62	100	100	inf	1.03545e-07	0.000415526	9.44376e-06
group_1593		hypothetical protein	0	62	5	0	0	0	0	1.03545e-07	0.000415526	9.44376e-06
group_1093		hypothetical protein	5	0	0	62	100	100	inf	1.03545e-07	0.000415526	9.44376e-06
esiB_3		Secretory immunoglobulin A-binding protein EsiB	0	62	5	0	0	0	0	1.03545e-07	0.000415526	9.44376e-06
grsB_3		Gramicidin S synthase 2	5	0	0	62	100	100	inf	1.03545e-07	0.000415526	9.44376e-06
group_1263	dhbF_2	Dimodular nonribosomal peptide synthase	5	0	0	62	100	100	inf	1.03545e-07	0.000415526	9.44376e-06
hlyB		Alpha-hemolysin translocation ATP-binding protein HlyB	5	0	0	62	100	100	inf	1.03545e-07	0.000415526	9.44376e-06
group_3806		hypothetical protein	0	62	5	0	0	0	0	1.03545e-07	0.000415526	9.44376e-06
group_1083		hypothetical protein	5	0	0	62	100	100	inf	1.03545e-07	0.000415526	9.44376e-06
group_2996		hypothetical protein	0	62	5	0	0	0	0	1.03545e-07	0.000415526	9.44376e-06
group_1533		hypothetical protein	0	62	5	0	0	0	0	1.03545e-07	0.000415526	9.44376e-06
group_587		hypothetical protein	5	0	0	62	100	100	inf	1.03545e-07	0.000415526	9.44376e-06
group_671		hypothetical protein	5	0	0	62	100	100	inf	1.03545e-07	0.000415526	9.44376e-06
group_4016		hypothetical protein	5	0	0	62	100	100	inf	1.03545e-07	0.000415526	9.44376e-06
group_4008		hypothetical protein	5	0	0	62	100	100	inf	1.03545e-07	0.000415526	9.44376e-06
group_4009		hypothetical protein	5	0	0	62	100	100	inf	1.03545e-07	0.000415526	9.44376e-06
group_4006		hypothetical protein	5	0	0	62	100	100	inf	1.03545e-07	0.000415526	9.44376e-06
group_4007		hypothetical protein	5	0	0	62	100	100	inf	1.03545e-07	0.000415526	9.44376e-06
group_1183		Lignostilbene-alpha,beta-dioxygenase isozyme I	5	0	0	62	100	100	inf	1.03545e-07	0.000415526	9.44376e-06
group_3759		hypothetical protein	0	62	5	0	0	0	0	1.03545e-07	0.000415526	9.44376e-06
group_4018		hypothetical protein	5	0	0	62	100	100	inf	1.03545e-07	0.000415526	9.44376e-06
group_4011		hypothetical protein	5	0	0	62	100	100	inf	1.03545e-07	0.000415526	9.44376e-06
group_4010		hypothetical protein	5	0	0	62	100	100	inf	1.03545e-07	0.000415526	9.44376e-06
group_4013		hypothetical protein	5	0	0	62	100	100	inf	1.03545e-07	0.000415526	9.44376e-06
group_4012		hypothetical protein	5	0	0	62	100	100	inf	1.03545e-07	0.000415526	9.44376e-06
group_4015		hypothetical protein	5	0	0	62	100	100	inf	1.03545e-07	0.000415526	9.44376e-06
group_4014		hypothetical protein	5	0	0	62	100	100	inf	1.03545e-07	0.000415526	9.44376e-06
group_4017		hypothetical protein	5	0	0	62	100	100	inf	1.03545e-07	0.000415526	9.44376e-06
group_3732		hypothetical protein	5	1	0	61	100	98.3871	inf	6.21269e-07	0.00249315	4.29854e-05
group_2067		hypothetical protein	5	1	0	61	100	98.3871	inf	6.21269e-07	0.00249315	4.29854e-05
group_2652	scpB	Segregation and condensation protein B	5	1	0	61	100	98.3871	inf	6.21269e-07	0.00249315	4.29854e-05
group_2385		hypothetical protein	0	61	5	1	0	1.6129	0	6.21269e-07	0.00249315	4.29854e-05
cph2_1		Phytochrome-like protein cph2	0	61	5	1	0	1.6129	0	6.21269e-07	0.00249315	4.29854e-05
fic_1		Adenosine monophosphate-protein transferase SoFic	0	61	5	1	0	1.6129	0	6.21269e-07	0.00249315	4.29854e-05
group_3644		hypothetical protein	0	61	5	1	0	1.6129	0	6.21269e-07	0.00249315	4.29854e-05
group_3643		hypothetical protein	0	61	5	1	0	1.6129	0	6.21269e-07	0.00249315	4.29854e-05
group_3642		hypothetical protein	0	61	5	1	0	1.6129	0	6.21269e-07	0.00249315	4.29854e-05
group_768		hypothetical protein	5	1	0	61	100	98.3871	inf	6.21269e-07	0.00249315	4.29854e-05
bcr_2		Bicyclomycin resistance protein	0	61	5	1	0	1.6129	0	6.21269e-07	0.00249315	4.29854e-05
group_634		hypothetical protein	5	1	0	61	100	98.3871	inf	6.21269e-07	0.00249315	4.29854e-05
group_1170		hypothetical protein	0	61	5	1	0	1.6129	0	6.21269e-07	0.00249315	4.29854e-05
group_2817		hypothetical protein	0	61	5	1	0	1.6129	0	6.21269e-07	0.00249315	4.29854e-05
group_1947	fic_1	Adenosine monophosphate-protein transferase SoFic	5	2	0	60	100	96.7742	inf	2.17444e-06	0.00872604	0.000130239
group_1255		hypothetical protein	0	60	5	2	0	3.22581	0	2.17444e-06	0.00872604	0.000130239
cydB_3		Cytochrome bd-I ubiquinol oxidase subunit 2	5	2	0	60	100	96.7742	inf	2.17444e-06	0.00872604	0.000130239
group_559		hypothetical protein	0	60	5	2	0	3.22581	0	2.17444e-06	0.00872604	0.000130239
group_2133		hypothetical protein	5	2	0	60	100	96.7742	inf	2.17444e-06	0.00872604	0.000130239
group_1200		hypothetical protein	5	2	0	60	100	96.7742	inf	2.17444e-06	0.00872604	0.000130239
group_840		hypothetical protein	0	60	5	2	0	3.22581	0	2.17444e-06	0.00872604	0.000130239
katE		Catalase C	0	60	5	2	0	3.22581	0	2.17444e-06	0.00872604	0.000130239
group_274		hypothetical protein	5	2	0	60	100	96.7742	inf	2.17444e-06	0.00872604	0.000130239
group_2479		hypothetical protein	5	3	0	59	100	95.1613	inf	5.79851e-06	0.0232694	0.000273758
ligA		DNA ligase	0	59	5	3	0	4.83871	0	5.79851e-06	0.0232694	0.000273758
group_3742	kup	Low affinity potassium transport system protein kup	5	3	0	59	100	95.1613	inf	5.79851e-06	0.0232694	0.000273758
group_1503		hypothetical protein	0	59	5	3	0	4.83871	0	5.79851e-06	0.0232694	0.000273758
group_1248		hypothetical protein	5	3	0	59	100	95.1613	inf	5.79851e-06	0.0232694	0.000273758
group_329		hypothetical protein	5	3	0	59	100	95.1613	inf	5.79851e-06	0.0232694	0.000273758
atpC		ATP synthase epsilon chain	0	59	5	3	0	4.83871	0	5.79851e-06	0.0232694	0.000273758
group_635		hypothetical protein	5	3	0	59	100	95.1613	inf	5.79851e-06	0.0232694	0.000273758
cysH_1		Phosphoadenosine phosphosulfate reductase	0	59	5	3	0	4.83871	0	5.79851e-06	0.0232694	0.000273758
group_1957	csgA	C-factor	5	3	0	59	100	95.1613	inf	5.79851e-06	0.0232694	0.000273758
group_2770		hypothetical protein	0	59	5	3	0	4.83871	0	5.79851e-06	0.0232694	0.000273758
dnaB		Replicative DNA helicase	0	59	5	3	0	4.83871	0	5.79851e-06	0.0232694	0.000273758
group_3741		hypothetical protein	5	3	0	59	100	95.1613	inf	5.79851e-06	0.0232694	0.000273758
group_475	chiA	hypothetical protein	5	3	0	59	100	95.1613	inf	5.79851e-06	0.0232694	0.000273758
group_1184		hypothetical protein	5	3	0	59	100	95.1613	inf	5.79851e-06	0.0232694	0.000273758
group_1983	mltA	Membrane-bound lytic murein transglycosylase A	5	3	0	59	100	95.1613	inf	5.79851e-06	0.0232694	0.000273758
group_836		hypothetical protein	5	3	0	59	100	95.1613	inf	5.79851e-06	0.0232694	0.000273758
tycC_2		hypothetical protein	5	3	0	59	100	95.1613	inf	5.79851e-06	0.0232694	0.000273758
group_2469		hypothetical protein	4	0	1	62	80	100	inf	6.52333e-06	0.0261781	0.000290868
isfD		putative oxidoreductase	1	62	4	0	20	0	0	6.52333e-06	0.0261781	0.000290868
group_1496		hypothetical protein	4	0	1	62	80	100	inf	6.52333e-06	0.0261781	0.000290868
treA_2		Periplasmic trehalase	4	0	1	62	80	100	inf	6.52333e-06	0.0261781	0.000290868
group_1336		hypothetical protein	4	0	1	62	80	100	inf	6.52333e-06	0.0261781	0.000290868
grsB		Gramicidin S synthase 2	0	58	5	4	0	6.45161	0	1.30467e-05	0.0523562	0.000539755
group_3653		hypothetical protein	0	58	5	4	0	6.45161	0	1.30467e-05	0.0523562	0.000539755
group_3070	dnaB	Replicative DNA helicase	5	4	0	58	100	93.5484	inf	1.30467e-05	0.0523562	0.000539755
group_2486	ligA	DNA ligase	5	4	0	58	100	93.5484	inf	1.30467e-05	0.0523562	0.000539755
group_1565		hypothetical protein	0	58	5	4	0	6.45161	0	1.30467e-05	0.0523562	0.000539755
group_1142	smc	Chromosome partition protein Smc	5	4	0	58	100	93.5484	inf	1.30467e-05	0.0523562	0.000539755
group_2802	atpC	ATP synthase epsilon chain	5	4	0	58	100	93.5484	inf	1.30467e-05	0.0523562	0.000539755
group_254		hypothetical protein	5	5	0	57	100	91.9355	inf	2.60933e-05	0.104712	0.00091853
group_535	chiA1	hypothetical protein	5	5	0	57	100	91.9355	inf	2.60933e-05	0.104712	0.00091853
parB_2		putative chromosome-partitioning protein ParB	0	57	5	5	0	8.06452	0	2.60933e-05	0.104712	0.00091853
hlyB_2		Alpha-hemolysin translocation ATP-binding protein HlyB	0	57	5	5	0	8.06452	0	2.60933e-05	0.104712	0.00091853
cpdA		3',5'-cyclic adenosine monophosphate phosphodiesterase CpdA	0	57	5	5	0	8.06452	0	2.60933e-05	0.104712	0.00091853
group_1643		hypothetical protein	5	5	0	57	100	91.9355	inf	2.60933e-05	0.104712	0.00091853
group_3690		hypothetical protein	0	57	5	5	0	8.06452	0	2.60933e-05	0.104712	0.00091853
group_3695		hypothetical protein	0	57	5	5	0	8.06452	0	2.60933e-05	0.104712	0.00091853
group_3688		Adenosine monophosphate-protein transferase NmFic	0	57	5	5	0	8.06452	0	2.60933e-05	0.104712	0.00091853
group_3843		hypothetical protein	0	57	5	5	0	8.06452	0	2.60933e-05	0.104712	0.00091853
group_3841		hypothetical protein	0	57	5	5	0	8.06452	0	2.60933e-05	0.104712	0.00091853
group_3358		hypothetical protein	0	57	5	5	0	8.06452	0	2.60933e-05	0.104712	0.00091853
group_608		hypothetical protein	5	5	0	57	100	91.9355	inf	2.60933e-05	0.104712	0.00091853
group_681		hypothetical protein	5	5	0	57	100	91.9355	inf	2.60933e-05	0.104712	0.00091853
group_2296		hypothetical protein	0	57	5	5	0	8.06452	0	2.60933e-05	0.104712	0.00091853
traI		Multifunctional conjugation protein TraI	0	57	5	5	0	8.06452	0	2.60933e-05	0.104712	0.00091853
group_1449		hypothetical protein	5	5	0	57	100	91.9355	inf	2.60933e-05	0.104712	0.00091853
Scoary_Output_GG VI AND MST-DG AND Rodent origin
Gene	Gene name	Annotation	#_pos_present_in	#_neg_present_in	#_pos_not_present_in	#_neg_not_present_in	Sensitivity	Specificity	Odds_ratio	Naive_p	Bonferroni_p	Benjamini_H_p
group_652		hypothetical protein	3	0	0	64	100	100	inf	2.08746e-05	0.08377	0.000681057
group_4028		hypothetical protein	3	0	0	64	100	100	inf	2.08746e-05	0.08377	0.000681057
group_4029		hypothetical protein	3	0	0	64	100	100	inf	2.08746e-05	0.08377	0.000681057
group_4027		hypothetical protein	3	0	0	64	100	100	inf	2.08746e-05	0.08377	0.000681057
aguA_1		Putative agmatine deiminase	3	0	0	64	100	100	inf	2.08746e-05	0.08377	0.000681057
aguA_3		Putative agmatine deiminase	3	0	0	64	100	100	inf	2.08746e-05	0.08377	0.000681057
aguA_2		Agmatine deiminase	3	0	0	64	100	100	inf	2.08746e-05	0.08377	0.000681057
bepD		Efflux pump periplasmic linker BepD	3	0	0	64	100	100	inf	2.08746e-05	0.08377	0.000681057
group_1040		hypothetical protein	3	0	0	64	100	100	inf	2.08746e-05	0.08377	0.000681057
group_4048		hypothetical protein	3	0	0	64	100	100	inf	2.08746e-05	0.08377	0.000681057
copA_2		Copper resistance protein A	3	0	0	64	100	100	inf	2.08746e-05	0.08377	0.000681057
group_4033		hypothetical protein	3	0	0	64	100	100	inf	2.08746e-05	0.08377	0.000681057
group_4032		hypothetical protein	3	0	0	64	100	100	inf	2.08746e-05	0.08377	0.000681057
group_4031		hypothetical protein	3	0	0	64	100	100	inf	2.08746e-05	0.08377	0.000681057
group_4030		hypothetical protein	3	0	0	64	100	100	inf	2.08746e-05	0.08377	0.000681057
group_4037		hypothetical protein	3	0	0	64	100	100	inf	2.08746e-05	0.08377	0.000681057
group_4036		hypothetical protein	3	0	0	64	100	100	inf	2.08746e-05	0.08377	0.000681057
group_4039		hypothetical protein	3	0	0	64	100	100	inf	2.08746e-05	0.08377	0.000681057
baiA2		Bile acid 7-dehydroxylase 2	3	0	0	64	100	100	inf	2.08746e-05	0.08377	0.000681057
group_4041		hypothetical protein	3	0	0	64	100	100	inf	2.08746e-05	0.08377	0.000681057
lgrE		Linear gramicidin dehydrogenase LgrE	3	0	0	64	100	100	inf	2.08746e-05	0.08377	0.000681057
pksF		Polyketide biosynthesis malonyl-ACP decarboxylase PksF	3	0	0	64	100	100	inf	2.08746e-05	0.08377	0.000681057
group_707		hypothetical protein	3	0	0	64	100	100	inf	2.08746e-05	0.08377	0.000681057
csy3_1		CRISPR-associated protein Csy3	3	0	0	64	100	100	inf	2.08746e-05	0.08377	0.000681057
group_1818	emrD_1	Multidrug resistance protein D	3	0	0	64	100	100	inf	2.08746e-05	0.08377	0.000681057
group_4046		hypothetical protein	3	0	0	64	100	100	inf	2.08746e-05	0.08377	0.000681057
group_4047		hypothetical protein	3	0	0	64	100	100	inf	2.08746e-05	0.08377	0.000681057
group_4044		hypothetical protein	3	0	0	64	100	100	inf	2.08746e-05	0.08377	0.000681057
group_4045		hypothetical protein	3	0	0	64	100	100	inf	2.08746e-05	0.08377	0.000681057
group_4042		hypothetical protein	3	0	0	64	100	100	inf	2.08746e-05	0.08377	0.000681057
group_4043		hypothetical protein	3	0	0	64	100	100	inf	2.08746e-05	0.08377	0.000681057
group_4040		hypothetical protein	3	0	0	64	100	100	inf	2.08746e-05	0.08377	0.000681057
group_4049		hypothetical protein	3	0	0	64	100	100	inf	2.08746e-05	0.08377	0.000681057
group_4108		hypothetical protein	3	0	0	64	100	100	inf	2.08746e-05	0.08377	0.000681057
group_3409		hypothetical protein	3	0	0	64	100	100	inf	2.08746e-05	0.08377	0.000681057
group_607		hypothetical protein	3	0	0	64	100	100	inf	2.08746e-05	0.08377	0.000681057
group_477		hypothetical protein	3	0	0	64	100	100	inf	2.08746e-05	0.08377	0.000681057
group_4092		hypothetical protein	3	0	0	64	100	100	inf	2.08746e-05	0.08377	0.000681057
group_4057		hypothetical protein	3	0	0	64	100	100	inf	2.08746e-05	0.08377	0.000681057
group_4051		hypothetical protein	3	0	0	64	100	100	inf	2.08746e-05	0.08377	0.000681057
group_4059		hypothetical protein	3	0	0	64	100	100	inf	2.08746e-05	0.08377	0.000681057
group_4058		hypothetical protein	3	0	0	64	100	100	inf	2.08746e-05	0.08377	0.000681057
ydhC_2		Inner membrane transport protein YdhC	3	0	0	64	100	100	inf	2.08746e-05	0.08377	0.000681057
degP_1		Periplasmic serine endoprotease DegP	0	64	3	0	0	0	0	2.08746e-05	0.08377	0.000681057
group_4110		hypothetical protein	3	0	0	64	100	100	inf	2.08746e-05	0.08377	0.000681057
group_1017		hypothetical protein	3	0	0	64	100	100	inf	2.08746e-05	0.08377	0.000681057
group_4068		hypothetical protein	3	0	0	64	100	100	inf	2.08746e-05	0.08377	0.000681057
group_4060		hypothetical protein	3	0	0	64	100	100	inf	2.08746e-05	0.08377	0.000681057
group_4061		hypothetical protein	3	0	0	64	100	100	inf	2.08746e-05	0.08377	0.000681057
group_4063		hypothetical protein	3	0	0	64	100	100	inf	2.08746e-05	0.08377	0.000681057
group_4066		hypothetical protein	3	0	0	64	100	100	inf	2.08746e-05	0.08377	0.000681057
group_4067		hypothetical protein	3	0	0	64	100	100	inf	2.08746e-05	0.08377	0.000681057
group_4264		tRNA-Pro(cgg)	0	64	3	0	0	0	0	2.08746e-05	0.08377	0.000681057
group_4079		hypothetical protein	3	0	0	64	100	100	inf	2.08746e-05	0.08377	0.000681057
group_4078		hypothetical protein	3	0	0	64	100	100	inf	2.08746e-05	0.08377	0.000681057
group_4074		hypothetical protein	3	0	0	64	100	100	inf	2.08746e-05	0.08377	0.000681057
group_4073		hypothetical protein	3	0	0	64	100	100	inf	2.08746e-05	0.08377	0.000681057
group_4070		hypothetical protein	3	0	0	64	100	100	inf	2.08746e-05	0.08377	0.000681057
group_4083		hypothetical protein	3	0	0	64	100	100	inf	2.08746e-05	0.08377	0.000681057
group_4080		hypothetical protein	3	0	0	64	100	100	inf	2.08746e-05	0.08377	0.000681057
group_4081		hypothetical protein	3	0	0	64	100	100	inf	2.08746e-05	0.08377	0.000681057
group_4086		hypothetical protein	3	0	0	64	100	100	inf	2.08746e-05	0.08377	0.000681057
group_4087		hypothetical protein	3	0	0	64	100	100	inf	2.08746e-05	0.08377	0.000681057
group_4084		hypothetical protein	3	0	0	64	100	100	inf	2.08746e-05	0.08377	0.000681057
group_4085		hypothetical protein	3	0	0	64	100	100	inf	2.08746e-05	0.08377	0.000681057
group_4088		hypothetical protein	3	0	0	64	100	100	inf	2.08746e-05	0.08377	0.000681057
group_4089		hypothetical protein	3	0	0	64	100	100	inf	2.08746e-05	0.08377	0.000681057
dnaJ1		Chaperone protein DnaJ 1	3	0	0	64	100	100	inf	2.08746e-05	0.08377	0.000681057
pksG		Polyketide biosynthesis 3-hydroxy-3-methylglutaryl-ACP synthase PksG	3	0	0	64	100	100	inf	2.08746e-05	0.08377	0.000681057
group_4091		hypothetical protein	3	0	0	64	100	100	inf	2.08746e-05	0.08377	0.000681057
group_4090		hypothetical protein	3	0	0	64	100	100	inf	2.08746e-05	0.08377	0.000681057
group_4093		hypothetical protein	3	0	0	64	100	100	inf	2.08746e-05	0.08377	0.000681057
group_4096		hypothetical protein	3	0	0	64	100	100	inf	2.08746e-05	0.08377	0.000681057
group_4098		hypothetical protein	3	0	0	64	100	100	inf	2.08746e-05	0.08377	0.000681057
group_4056		hypothetical protein	3	0	0	64	100	100	inf	2.08746e-05	0.08377	0.000681057
emrE		Multidrug transporter EmrE	3	0	0	64	100	100	inf	2.08746e-05	0.08377	0.000681057
ankX_2		Phosphocholine transferase AnkX	3	0	0	64	100	100	inf	2.08746e-05	0.08377	0.000681057
ydaF_1		Putative ribosomal N-acetyltransferase YdaF	3	0	0	64	100	100	inf	2.08746e-05	0.08377	0.000681057
group_4132		hypothetical protein	3	0	0	64	100	100	inf	2.08746e-05	0.08377	0.000681057
group_4133		hypothetical protein	3	0	0	64	100	100	inf	2.08746e-05	0.08377	0.000681057
group_4130		hypothetical protein	3	0	0	64	100	100	inf	2.08746e-05	0.08377	0.000681057
group_4131		hypothetical protein	3	0	0	64	100	100	inf	2.08746e-05	0.08377	0.000681057
group_1566		hypothetical protein	3	0	0	64	100	100	inf	2.08746e-05	0.08377	0.000681057
group_2940		Putative phosphoribosyl transferase	0	64	3	0	0	0	0	2.08746e-05	0.08377	0.000681057
group_4094		hypothetical protein	3	0	0	64	100	100	inf	2.08746e-05	0.08377	0.000681057
group_4099		hypothetical protein	3	0	0	64	100	100	inf	2.08746e-05	0.08377	0.000681057
ada		Bifunctional transcriptional activator/DNA repair enzyme Ada	3	0	0	64	100	100	inf	2.08746e-05	0.08377	0.000681057
group_4129		hypothetical protein	3	0	0	64	100	100	inf	2.08746e-05	0.08377	0.000681057
group_4128		hypothetical protein	3	0	0	64	100	100	inf	2.08746e-05	0.08377	0.000681057
group_4121		Phospholipase D	3	0	0	64	100	100	inf	2.08746e-05	0.08377	0.000681057
group_4120		hypothetical protein	3	0	0	64	100	100	inf	2.08746e-05	0.08377	0.000681057
group_4122		hypothetical protein	3	0	0	64	100	100	inf	2.08746e-05	0.08377	0.000681057
group_4125		hypothetical protein	3	0	0	64	100	100	inf	2.08746e-05	0.08377	0.000681057
group_4124		hypothetical protein	3	0	0	64	100	100	inf	2.08746e-05	0.08377	0.000681057
group_4127		hypothetical protein	3	0	0	64	100	100	inf	2.08746e-05	0.08377	0.000681057
group_4035		hypothetical protein	3	0	0	64	100	100	inf	2.08746e-05	0.08377	0.000681057
group_4034		hypothetical protein	3	0	0	64	100	100	inf	2.08746e-05	0.08377	0.000681057
group_4038		hypothetical protein	3	0	0	64	100	100	inf	2.08746e-05	0.08377	0.000681057
cas6f_1		CRISPR-associated endonuclease Cas6f/Csy4	3	0	0	64	100	100	inf	2.08746e-05	0.08377	0.000681057
tetD		Transposon Tn10 TetD protein	3	0	0	64	100	100	inf	2.08746e-05	0.08377	0.000681057
group_4118		hypothetical protein	3	0	0	64	100	100	inf	2.08746e-05	0.08377	0.000681057
group_4119		hypothetical protein	3	0	0	64	100	100	inf	2.08746e-05	0.08377	0.000681057
group_4117		hypothetical protein	3	0	0	64	100	100	inf	2.08746e-05	0.08377	0.000681057
group_4111		hypothetical protein	3	0	0	64	100	100	inf	2.08746e-05	0.08377	0.000681057
group_4112		hypothetical protein	3	0	0	64	100	100	inf	2.08746e-05	0.08377	0.000681057
group_1327	cas3_2	CRISPR-associated nuclease/helicase Cas3 subtype I-F/YPEST	3	0	0	64	100	100	inf	2.08746e-05	0.08377	0.000681057
group_916		hypothetical protein	0	64	3	0	0	0	0	2.08746e-05	0.08377	0.000681057
group_4103		hypothetical protein	3	0	0	64	100	100	inf	2.08746e-05	0.08377	0.000681057
group_4102		hypothetical protein	3	0	0	64	100	100	inf	2.08746e-05	0.08377	0.000681057
group_4100		hypothetical protein	3	0	0	64	100	100	inf	2.08746e-05	0.08377	0.000681057
group_4107		hypothetical protein	3	0	0	64	100	100	inf	2.08746e-05	0.08377	0.000681057
group_4105	arcB_4	Aerobic respiration control sensor protein ArcB	3	0	0	64	100	100	inf	2.08746e-05	0.08377	0.000681057
group_4104		hypothetical protein	3	0	0	64	100	100	inf	2.08746e-05	0.08377	0.000681057
group_4109		hypothetical protein	3	0	0	64	100	100	inf	2.08746e-05	0.08377	0.000681057
yheS_2		putative ABC transporter ATP-binding protein YheS	3	0	0	64	100	100	inf	2.08746e-05	0.08377	0.000681057
group_3745		hypothetical protein	3	0	0	64	100	100	inf	2.08746e-05	0.08377	0.000681057
csy2_1		CRISPR-associated protein Csy2	3	0	0	64	100	100	inf	2.08746e-05	0.08377	0.000681057
quiP		Acyl-homoserine lactone acylase QuiP	3	0	0	64	100	100	inf	2.08746e-05	0.08377	0.000681057
pksL		Polyketide synthase PksL	3	0	0	64	100	100	inf	2.08746e-05	0.08377	0.000681057
group_483		hypothetical protein	0	64	3	0	0	0	0	2.08746e-05	0.08377	0.000681057
rpfC_2		Sensory/regulatory protein RpfC	3	0	0	64	100	100	inf	2.08746e-05	0.08377	0.000681057
rhsB		putative deoxyribonuclease RhsB	3	0	0	64	100	100	inf	2.08746e-05	0.08377	0.000681057
rdmE		Aklavinone 12-hydroxylase RdmE	3	0	0	64	100	100	inf	2.08746e-05	0.08377	0.000681057
Scoary_Output_ MST18
Gene	Non-unique Gene name	Annotation	#_pos_present_in	#_neg_present_in	#_pos_not_present_in	#_neg_not_present_in	Sensitivity	Specificity	Odds_ratio	Naive_p	Bonferroni_p	Benjamini_H_p
group_168		hypothetical protein	7	0	0	60	100	100	inf	1.14989e-09	4.61451e-06	4.61451e-06
group_1389	trmL	tRNA (cytidine(34)-2'-O)-methyltransferase	7	1	0	59	100	98.3333	inf	9.19912e-09	3.69161e-05	7.38322e-06
group_3847		hypothetical protein	7	1	0	59	100	98.3333	inf	9.19912e-09	3.69161e-05	7.38322e-06
group_1514	pyrK	Dihydroorotate dehydrogenase B (NAD(+)), electron transfer subunit	7	1	0	59	100	98.3333	inf	9.19912e-09	3.69161e-05	7.38322e-06
dppB		Dipeptide transport system permease protein DppB	0	59	7	1	0	1.66667	0	9.19912e-09	3.69161e-05	7.38322e-06
group_2264	qorA	Zinc-type alcohol dehydrogenase-like protein	7	2	0	58	100	96.6667	inf	4.1396e-08	0.000166122	1.66122e-05
group_1465	csy1_2	CRISPR-associated protein Csy1	7	2	0	58	100	96.6667	inf	4.1396e-08	0.000166122	1.66122e-05
group_3702		hypothetical protein	7	2	0	58	100	96.6667	inf	4.1396e-08	0.000166122	1.66122e-05
yoeB		Toxin YoeB	0	58	7	2	0	3.33333	0	4.1396e-08	0.000166122	1.66122e-05
group_3493		hypothetical protein	0	58	7	2	0	3.33333	0	4.1396e-08	0.000166122	1.66122e-05
gabD1		Succinate-semialdehyde dehydrogenase [NADP(+)] 1	7	3	0	57	100	95	inf	1.37987e-07	0.000553741	5.03401e-05
group_775		hypothetical protein	0	56	7	4	0	6.66667	0	3.79464e-07	0.00152279	0.000108771
group_1243		hypothetical protein	7	4	0	56	100	93.3333	inf	3.79464e-07	0.00152279	0.000108771
group_1822		hypothetical protein	0	56	7	4	0	6.66667	0	3.79464e-07	0.00152279	0.000108771
group_1604		hypothetical protein	6	1	1	59	85.7143	98.3333	354	4.84104e-07	0.00194271	0.000114277
group_1033		hypothetical protein	6	1	1	59	85.7143	98.3333	354	4.84104e-07	0.00194271	0.000114277
group_1626	comM_2	Competence protein ComM	6	1	1	59	85.7143	98.3333	354	4.84104e-07	0.00194271	0.000114277
group_676	sad	Succinate semialdehyde dehydrogenase [NAD(P)+] Sad	7	5	0	55	100	91.6667	inf	9.10713e-07	0.00365469	0.000192352
group_3815		hypothetical protein	0	55	7	5	0	8.33333	0	9.10713e-07	0.00365469	0.000192352
sucA		2-oxoglutarate dehydrogenase E1 component	0	54	7	6	0	10	0	1.97321e-06	0.0079185	0.000344283
group_795		hypothetical protein	7	6	0	54	100	90	inf	1.97321e-06	0.0079185	0.000344283
group_3364		hypothetical protein	7	6	0	54	100	90	inf	1.97321e-06	0.0079185	0.000344283
group_2701	sucA	2-oxoglutarate dehydrogenase E1 component	7	6	0	54	100	90	inf	1.97321e-06	0.0079185	0.000344283
trmL		tRNA (cytidine(34)-2'-O)-methyltransferase	0	53	7	7	0	11.6667	0	3.94642e-06	0.015837	0.000659875
Scoary_Output_ MST33
Gene	Non-unique Gene name	Annotation	#_pos_present_in	#_neg_present_in	#_pos_not_present_in	#_neg_not_present_in	Sensitivity	Specificity	Odds_ratio	Naive_p	Bonferroni_p	Benjamini_H_p
group_3850		hypothetical protein	11	1	0	55	100	98.2143	inf	9.33806e-12	3.74736e-08	7.49473e-09
stp_2		Multidrug resistance protein Stp	0	55	11	1	0	1.78571	0	9.33806e-12	3.74736e-08	7.49473e-09
dedA		putative membrane protein	0	55	11	1	0	1.78571	0	9.33806e-12	3.74736e-08	7.49473e-09
group_3851		hypothetical protein	11	1	0	55	100	98.2143	inf	9.33806e-12	3.74736e-08	7.49473e-09
group_3853		hypothetical protein	11	1	0	55	100	98.2143	inf	9.33806e-12	3.74736e-08	7.49473e-09
group_3620		hypothetical protein	1	56	10	0	9.09091	0	0	4.43558e-11	1.78e-07	1.52237e-08
mvl		Lectin MVL	0	54	11	2	0	3.57143	0	6.06974e-11	2.43579e-07	1.52237e-08
group_1035		hypothetical protein	11	2	0	54	100	96.4286	inf	6.06974e-11	2.43579e-07	1.52237e-08
group_3849		hypothetical protein	11	2	0	54	100	96.4286	inf	6.06974e-11	2.43579e-07	1.52237e-08
group_2959	doeB_2	N-alpha-acetyl-L-2,4-diaminobutyric acid deacetylase	11	2	0	54	100	96.4286	inf	6.06974e-11	2.43579e-07	1.52237e-08
group_2306	stp_2	Multidrug resistance protein Stp	11	2	0	54	100	96.4286	inf	6.06974e-11	2.43579e-07	1.52237e-08
group_3576		hypothetical protein	0	54	11	2	0	3.57143	0	6.06974e-11	2.43579e-07	1.52237e-08
group_2967	dedA	putative membrane protein	11	2	0	54	100	96.4286	inf	6.06974e-11	2.43579e-07	1.52237e-08
group_2224	bepE_2	Efflux pump membrane transporter BepE	11	2	0	54	100	96.4286	inf	6.06974e-11	2.43579e-07	1.52237e-08
group_1771	treA	Periplasmic trehalase	11	2	0	54	100	96.4286	inf	6.06974e-11	2.43579e-07	1.52237e-08
group_3599		hypothetical protein	0	54	11	2	0	3.57143	0	6.06974e-11	2.43579e-07	1.52237e-08
glpD_1		Aerobic glycerol-3-phosphate dehydrogenase	11	3	0	53	100	94.6429	inf	2.83255e-10	1.1367e-06	6.68647e-08
group_1377		hypothetical protein	10	1	1	55	90.9091	98.2143	550	4.80132e-10	1.92677e-06	1.07043e-07
group_1726		hypothetical protein	0	52	11	4	0	7.14286	0	1.0622e-09	4.26263e-06	2.13131e-07
group_790		hypothetical protein	11	4	0	52	100	92.8571	inf	1.0622e-09	4.26263e-06	2.13131e-07
fadJ		Fatty acid oxidation complex subunit alpha	2	56	9	0	18.1818	0	0	1.28632e-09	5.16199e-06	2.45809e-07
group_1782		hypothetical protein	1	54	10	2	9.09091	3.57143	0.0037037	2.8341e-09	1.13732e-05	5.16966e-07
group_1725		hypothetical protein	11	6	0	50	100	89.2857	inf	9.63065e-09	3.86478e-05	1.35184e-06
ribZ_2		hypothetical protein	11	6	0	50	100	89.2857	inf	9.63065e-09	3.86478e-05	1.35184e-06
group_1215		hypothetical protein	11	6	0	50	100	89.2857	inf	9.63065e-09	3.86478e-05	1.35184e-06
group_1732		hypothetical protein	11	6	0	50	100	89.2857	inf	9.63065e-09	3.86478e-05	1.35184e-06
group_1443		hypothetical protein	11	6	0	50	100	89.2857	inf	9.63065e-09	3.86478e-05	1.35184e-06
group_658	kup_2	Low affinity potassium transport system protein kup	10	3	1	53	90.9091	94.6429	176.667	1.20788e-08	4.84722e-05	1.35184e-06
group_2640	cas1_2	CRISPR-associated endonuclease Cas1	10	3	1	53	90.9091	94.6429	176.667	1.20788e-08	4.84722e-05	1.35184e-06
group_372		hypothetical protein	10	3	1	53	90.9091	94.6429	176.667	1.20788e-08	4.84722e-05	1.35184e-06
group_169		hypothetical protein	10	3	1	53	90.9091	94.6429	176.667	1.20788e-08	4.84722e-05	1.35184e-06
group_1783		hypothetical protein	10	3	1	53	90.9091	94.6429	176.667	1.20788e-08	4.84722e-05	1.35184e-06
group_1829		hypothetical protein	9	1	2	55	81.8182	98.2143	247.5	1.2464e-08	5.00179e-05	1.35184e-06
group_3854		hypothetical protein	9	1	2	55	81.8182	98.2143	247.5	1.2464e-08	5.00179e-05	1.35184e-06
group_794		hypothetical protein	9	1	2	55	81.8182	98.2143	247.5	1.2464e-08	5.00179e-05	1.35184e-06
group_2187		hypothetical protein	2	55	9	1	18.1818	1.78571	0.0040404	1.2464e-08	5.00179e-05	1.35184e-06
group_2988	fadJ	Fatty acid oxidation complex subunit alpha	9	1	2	55	81.8182	98.2143	247.5	1.2464e-08	5.00179e-05	1.35184e-06
group_3136		hypothetical protein	0	49	11	7	0	12.5	0	2.47645e-08	9.93801e-05	2.4845e-06
group_1165		hypothetical protein	0	49	11	7	0	12.5	0	2.47645e-08	9.93801e-05	2.4845e-06
group_3486		hypothetical protein	0	49	11	7	0	12.5	0	2.47645e-08	9.93801e-05	2.4845e-06
xylA_1		Xylose isomerase	10	4	1	52	90.9091	92.8571	130	4.15676e-08	0.000166811	4.06856e-06
group_2494		hypothetical protein	0	47	11	9	0	16.0714	0	1.30702e-07	0.000524506	1.11597e-05
bauC		Putative 3-oxopropanoate dehydrogenase	11	9	0	47	100	83.9286	inf	1.30702e-07	0.000524506	1.11597e-05
group_1644		hypothetical protein	0	47	11	9	0	16.0714	0	1.30702e-07	0.000524506	1.11597e-05
group_3182		hypothetical protein	0	47	11	9	0	16.0714	0	1.30702e-07	0.000524506	1.11597e-05
group_434		hypothetical protein	11	9	0	47	100	83.9286	inf	1.30702e-07	0.000524506	1.11597e-05
group_268		hypothetical protein	0	47	11	9	0	16.0714	0	1.30702e-07	0.000524506	1.11597e-05
lolE		Lipoprotein-releasing system transmembrane protein LolE	2	53	9	3	18.1818	5.35714	0.0125786	2.57063e-07	0.00103159	2.06319e-05
group_1180		Apocarotenoid-15,15'-oxygenase	2	53	9	3	18.1818	5.35714	0.0125786	2.57063e-07	0.00103159	2.06319e-05
group_2188		hypothetical protein	9	3	2	53	81.8182	94.6429	79.5	2.57063e-07	0.00103159	2.06319e-05
group_1405	dsbD	Thiol:disulfide interchange protein DsbD	11	10	0	46	100	82.1429	inf	2.74474e-07	0.00110146	2.1182e-05
group_3831		hypothetical protein	0	46	11	10	0	17.8571	0	2.74474e-07	0.00110146	2.1182e-05
group_2090		hypothetical protein	10	6	1	50	90.9091	89.2857	83.3333	3.21211e-07	0.00128902	2.38707e-05
group_3078		hypothetical protein	1	50	10	6	9.09091	10.7143	0.012	3.21211e-07	0.00128902	2.38707e-05
group_2089		hypothetical protein	0	45	11	11	0	19.6429	0	5.48947e-07	0.00220293	3.79815e-05
group_2066		hypothetical protein	11	11	0	45	100	80.3571	inf	5.48947e-07	0.00220293	3.79815e-05
yeaP		putative diguanylate cyclase YeaP	11	11	0	45	100	80.3571	inf	5.48947e-07	0.00220293	3.79815e-05
group_1990	etfA	Electron transfer flavoprotein subunit alpha	11	11	0	45	100	80.3571	inf	5.48947e-07	0.00220293	3.79815e-05
group_970		hypothetical protein	10	7	1	49	90.9091	87.5	70	7.66325e-07	0.00307526	5.12544e-05
group_269		hypothetical protein	10	7	1	49	90.9091	87.5	70	7.66325e-07	0.00307526	5.12544e-05
group_879		hypothetical protein	9	4	2	52	81.8182	92.8571	58.5	8.08277e-07	0.00324362	5.3174e-05
group_1710		hypothetical protein	8	2	3	54	72.7273	96.4286	72	1.03708e-06	0.00416181	6.5973e-05
group_3183		hypothetical protein	11	12	0	44	100	78.5714	inf	1.05215e-06	0.00422227	6.5973e-05
etfA		Electron transfer flavoprotein subunit alpha	0	44	11	12	0	21.4286	0	1.05215e-06	0.00422227	6.5973e-05
group_1708		hypothetical protein	10	8	1	48	90.9091	85.7143	60	1.69328e-06	0.00679511	9.84799e-05
group_721		hypothetical protein	10	8	1	48	90.9091	85.7143	60	1.69328e-06	0.00679511	9.84799e-05
group_1891	thiC	Phosphomethylpyrimidine synthase	10	8	1	48	90.9091	85.7143	60	1.69328e-06	0.00679511	9.84799e-05
group_446		hypothetical protein	1	48	10	8	9.09091	14.2857	0.0166667	1.69328e-06	0.00679511	9.84799e-05
ltxB		Leukotoxin export ATP-binding protein LtxB	1	48	10	8	9.09091	14.2857	0.0166667	1.69328e-06	0.00679511	9.84799e-05
group_258		hypothetical protein	11	13	0	43	100	76.7857	inf	1.94243e-06	0.00779497	0.000105337
group_1817	emrD_2	Multidrug resistance protein D	11	13	0	43	100	76.7857	inf	1.94243e-06	0.00779497	0.000105337
group_1694		hypothetical protein	11	13	0	43	100	76.7857	inf	1.94243e-06	0.00779497	0.000105337
group_3146		hypothetical protein	0	43	11	13	0	23.2143	0	1.94243e-06	0.00779497	0.000105337
group_261		hypothetical protein	11	13	0	43	100	76.7857	inf	1.94243e-06	0.00779497	0.000105337
group_2256	lolE	Lipoprotein-releasing system transmembrane protein LolE	9	5	2	51	81.8182	91.0714	45.9	2.18835e-06	0.00878186	0.000112588
group_2270		hypothetical protein	9	5	2	51	81.8182	91.0714	45.9	2.18835e-06	0.00878186	0.000112588
group_1531		hypothetical protein	2	51	9	5	18.1818	8.92857	0.0217865	2.18835e-06	0.00878186	0.000112588
group_1532		hypothetical protein	9	5	2	51	81.8182	91.0714	45.9	2.18835e-06	0.00878186	0.000112588
bauC_1		Putative 3-oxopropanoate dehydrogenase	0	42	11	14	0	25	0	3.46862e-06	0.0139196	0.000173864
coaA		Pantothenate kinase	0	42	11	14	0	25	0	3.46862e-06	0.0139196	0.000173864
thiC		Phosphomethylpyrimidine synthase	1	47	10	9	9.09091	16.0714	0.0191489	3.50934e-06	0.014083	0.000173864
group_583	ltxB	Leukotoxin export ATP-binding protein LtxB	8	3	3	53	72.7273	94.6429	47.1111	3.62559e-06	0.0145495	0.000177433
group_53		hypothetical protein	6	0	5	56	54.5455	100	inf	4.62946e-06	0.018578	0.000223832
group_1490	citE	hypothetical protein	9	6	2	50	81.8182	89.2857	37.5	5.28702e-06	0.0212168	0.000249609
group_1181		Apocarotenoid-15,15'-oxygenase	9	6	2	50	81.8182	89.2857	37.5	5.28702e-06	0.0212168	0.000249609
stp_1		hypothetical protein	0	41	11	15	0	26.7857	0	6.01228e-06	0.0241273	0.000271093
glnII		Glutamine synthetase 2	0	41	11	15	0	26.7857	0	6.01228e-06	0.0241273	0.000271093
cas3_4		CRISPR-associated nuclease/helicase Cas3 subtype I-F/YPEST	0	41	11	15	0	26.7857	0	6.01228e-06	0.0241273	0.000271093
group_1036	tsgA	hypothetical protein	11	15	0	41	100	73.2143	inf	6.01228e-06	0.0241273	0.000271093
group_2654	scpB	Segregation and condensation protein B	10	10	1	46	90.9091	82.1429	46	6.88798e-06	0.0276415	0.000303752
group_2056	dppB	Dipeptide transport system permease protein DppB	10	10	1	46	90.9091	82.1429	46	6.88798e-06	0.0276415	0.000303752
group_1473		hypothetical protein	11	16	0	40	100	71.4286	inf	1.01457e-05	0.0407148	0.00041974
group_1866	epsF	hypothetical protein	11	16	0	40	100	71.4286	inf	1.01457e-05	0.0407148	0.00041974
group_1936		hypothetical protein	0	40	11	16	0	28.5714	0	1.01457e-05	0.0407148	0.00041974
group_2578	glnII	Glutamine synthetase 2	11	16	0	40	100	71.4286	inf	1.01457e-05	0.0407148	0.00041974
group_2404	dtpA	Dipeptide and tripeptide permease A	11	16	0	40	100	71.4286	inf	1.01457e-05	0.0407148	0.00041974
group_222	cas3_2	CRISPR-associated nuclease/helicase Cas3 subtype I-F/YPEST	11	16	0	40	100	71.4286	inf	1.01457e-05	0.0407148	0.00041974
group_1478		hypothetical protein	3	52	8	4	27.2727	7.14286	0.0288462	1.03627e-05	0.0415853	0.00042434
group_236		hypothetical protein	10	11	1	45	90.9091	80.3571	40.9091	1.29003e-05	0.0517687	0.000522917
group_749		hypothetical protein	11	17	0	39	100	69.6429	inf	1.67106e-05	0.0670596	0.000663957
group_1116		hypothetical protein	0	39	11	17	0	30.3571	0	1.67106e-05	0.0670596	0.000663957
group_1996		hypothetical protein	1	44	10	12	9.09091	21.4286	0.0272727	2.3193e-05	0.0930736	0.000912486
group_1609		hypothetical protein	2	48	9	8	18.1818	14.2857	0.037037	2.39401e-05	0.0960716	0.000923765
group_1605		hypothetical protein	9	8	2	48	81.8182	85.7143	27	2.39401e-05	0.0960716	0.000923765
group_2259	qorA	Zinc-type alcohol dehydrogenase-like protein	8	5	3	51	72.7273	91.0714	27.2	2.56497e-05	0.102932	0.000980305
bauC_2		Putative 3-oxopropanoate dehydrogenase	0	38	11	18	0	32.1429	0	2.69226e-05	0.108041	0.000982187
group_3687		hypothetical protein	0	38	11	18	0	32.1429	0	2.69226e-05	0.108041	0.000982187
csy1		hypothetical protein	11	18	0	38	100	67.8571	inf	2.69226e-05	0.108041	0.000982187
group_335	hlyB_1	Alpha-hemolysin translocation ATP-binding protein HlyB	11	18	0	38	100	67.8571	inf	2.69226e-05	0.108041	0.000982187
group_1534		hypothetical protein	11	18	0	38	100	67.8571	inf	2.69226e-05	0.108041	0.000982187
group_477	kup_1	Low affinity potassium transport system protein kup	8	2	1	52	88.8889	96.2963	208	1.01193e-07	0.0004072	1.23394e-05
csy1_1		CRISPR-associated protein Csy1	1	52	8	2	11.1111	3.7037	0.00480769	1.01193e-07	0.0004072	1.23394e-05
group_136		hypothetical protein	8	2	1	52	88.8889	96.2963	208	1.01193e-07	0.0004072	1.23394e-05
group_479	kup_2	Low affinity potassium transport system protein kup	8	2	1	52	88.8889	96.2963	208	1.01193e-07	0.0004072	1.23394e-05
group_713		hypothetical protein	9	6	0	48	100	88.8889	inf	2.1147e-07	0.000850954	2.36376e-05
fbp		Fructose-1,6-bisphosphate aldolase/phosphatase	0	48	9	6	0	11.1111	0	2.1147e-07	0.000850954	2.36376e-05
group_1153		hypothetical protein	0	48	9	6	0	11.1111	0	2.1147e-07	0.000850954	2.36376e-05
group_1725		hypothetical protein	1	51	8	3	11.1111	5.55556	0.00735294	3.64843e-07	0.00146813	3.8635e-05
xylA_1		Xylose isomerase	8	3	1	51	88.8889	94.4444	136	3.64843e-07	0.00146813	3.8635e-05
group_257		hypothetical protein	0	47	9	7	0	12.963	0	4.83359e-07	0.00194504	4.31744e-05
group_1861	fbp	Fructose-1,6-bisphosphate aldolase/phosphatase	9	7	0	47	100	87.037	inf	4.83359e-07	0.00194504	4.31744e-05
group_2472	dapE_1	Succinyl-diaminopimelate desuccinylase	9	7	0	47	100	87.037	inf	4.83359e-07	0.00194504	4.31744e-05
group_3137		hypothetical protein	0	47	9	7	0	12.963	0	4.83359e-07	0.00194504	4.31744e-05
group_1357	dsbD	Thiol:disulfide interchange protein DsbD	9	7	0	47	100	87.037	inf	4.83359e-07	0.00194504	4.31744e-05
group_3478		hypothetical protein	0	47	9	7	0	12.963	0	4.83359e-07	0.00194504	4.31744e-05
yveA_3		Aspartate-proton symporter	2	53	7	1	22.2222	1.85185	0.00539084	5.04274e-07	0.0020292	4.31744e-05
group_1767		hypothetical protein	7	1	2	53	77.7778	98.1481	185.5	5.04274e-07	0.0020292	4.31744e-05
group_2995	fadJ	Fatty acid oxidation complex subunit alpha	7	1	2	53	77.7778	98.1481	185.5	5.04274e-07	0.0020292	4.31744e-05
group_838		hypothetical protein	9	8	0	46	100	85.1852	inf	1.02714e-06	0.00413321	8.43511e-05
group_429		hypothetical protein	9	8	0	46	100	85.1852	inf	1.02714e-06	0.00413321	8.43511e-05
group_1726		hypothetical protein	8	4	1	50	88.8889	92.5926	100	1.07594e-06	0.00432958	8.65916e-05
group_66		hypothetical protein	6	0	3	54	66.6667	100	inf	1.23628e-06	0.00497481	9.21261e-05
group_38		hypothetical protein	6	0	3	54	66.6667	100	inf	1.23628e-06	0.00497481	9.21261e-05
group_851		hypothetical protein	6	0	3	54	66.6667	100	inf	1.23628e-06	0.00497481	9.21261e-05
group_4328		hypothetical protein	6	0	3	54	66.6667	100	inf	1.23628e-06	0.00497481	9.21261e-05
group_2093		hypothetical protein	0	45	9	9	0	16.6667	0	2.05428e-06	0.00826641	0.000137774
group_1110	sauU_3	hypothetical protein	0	45	9	9	0	16.6667	0	2.05428e-06	0.00826641	0.000137774
group_3181		hypothetical protein	0	45	9	9	0	16.6667	0	2.05428e-06	0.00826641	0.000137774
group_1595		hypothetical protein	9	9	0	45	100	83.3333	inf	2.05428e-06	0.00826641	0.000137774
hlyD		Hemolysin secretion protein D, chromosomal	0	45	9	9	0	16.6667	0	2.05428e-06	0.00826641	0.000137774
group_1111		hypothetical protein	9	9	0	45	100	83.3333	inf	2.05428e-06	0.00826641	0.000137774
group_2163	yveA_4	Aspartate-proton symporter	7	2	2	52	77.7778	96.2963	91	2.19721e-06	0.00884159	0.000142606
group_1650		hypothetical protein	7	2	2	52	77.7778	96.2963	91	2.19721e-06	0.00884159	0.000142606
aldB		Alpha-acetolactate decarboxylase	1	49	8	5	11.1111	9.25926	0.0127551	2.74911e-06	0.0110624	0.000170191
group_1931	aldB	Alpha-acetolactate decarboxylase	8	5	1	49	88.8889	90.7407	78.4	2.74911e-06	0.0110624	0.000170191
group_3079		hypothetical protein	1	49	8	5	11.1111	9.25926	0.0127551	2.74911e-06	0.0110624	0.000170191
group_770		hypothetical protein	9	10	0	44	100	81.4815	inf	3.90313e-06	0.0157062	0.000230973
group_3147		hypothetical protein	0	44	9	10	0	18.5185	0	3.90313e-06	0.0157062	0.000230973
etfA		Electron transfer flavoprotein subunit alpha	0	44	9	10	0	18.5185	0	3.90313e-06	0.0157062	0.000230973
group_1294	cas3_3	CRISPR-associated nuclease/helicase Cas3 subtype I-F/YPEST	8	6	1	48	88.8889	88.8889	64	6.3018e-06	0.0253584	0.000367514
lolE		Lipoprotein-releasing system transmembrane protein LolE	2	51	7	3	22.2222	5.55556	0.0168067	7.08793e-06	0.0285218	0.000385901
group_252		hypothetical protein	9	11	0	43	100	79.6296	inf	7.09659e-06	0.0285567	0.000385901
group_3823		hypothetical protein	0	43	9	11	0	20.3704	0	7.09659e-06	0.0285567	0.000385901
group_1947	etfA	Electron transfer flavoprotein subunit alpha	9	11	0	43	100	79.6296	inf	7.09659e-06	0.0285567	0.000385901
group_2379	dtpA	Dipeptide and tripeptide permease A	9	11	0	43	100	79.6296	inf	7.09659e-06	0.0285567	0.000385901
group_1762	recF	DNA replication and repair protein RecF	6	1	3	53	66.6667	98.1481	106	8.26359e-06	0.0332527	0.000431853
recF		DNA replication and repair protein RecF	3	53	6	1	33.3333	1.85185	0.00943396	8.26359e-06	0.0332527	0.000431853
group_4340		hypothetical protein	6	1	3	53	66.6667	98.1481	106	8.26359e-06	0.0332527	0.000431853
group_254		hypothetical protein	9	12	0	42	100	77.7778	inf	1.2419e-05	0.0499742	0.000587932
group_1296	cas3_4	CRISPR-associated nuclease/helicase Cas3 subtype I-F/YPEST	0	42	9	12	0	22.2222	0	1.2419e-05	0.0499742	0.000587932
group_1479		hypothetical protein	9	12	0	42	100	77.7778	inf	1.2419e-05	0.0499742	0.000587932
group_3182		hypothetical protein	9	12	0	42	100	77.7778	inf	1.2419e-05	0.0499742	0.000587932
group_2038		hypothetical protein	9	12	0	42	100	77.7778	inf	1.2419e-05	0.0499742	0.000587932
csy2		CRISPR-associated protein Csy2	0	42	9	12	0	22.2222	0	1.2419e-05	0.0499742	0.000587932
fadE_3		Acyl-coenzyme A dehydrogenase	9	12	0	42	100	77.7778	inf	1.2419e-05	0.0499742	0.000587932
group_1193	stp_2	hypothetical protein	0	42	9	12	0	22.2222	0	1.2419e-05	0.0499742	0.000587932
group_67		hypothetical protein	5	0	4	54	55.5556	100	inf	1.79261e-05	0.0721347	0.000819713
group_2356		hypothetical protein	5	0	4	54	55.5556	100	inf	1.79261e-05	0.0721347	0.000819713
group_4293		hypothetical protein	5	0	4	54	55.5556	100	inf	1.79261e-05	0.0721347	0.000819713
group_2234	lolE	Lipoprotein-releasing system transmembrane protein LolE	7	4	2	50	77.7778	92.5926	43.75	1.88533e-05	0.0758658	0.000852425
group_1336	pao	hypothetical protein	0	41	9	13	0	24.0741	0	2.10168e-05	0.0845718	0.0008997
glnII		Glutamine synthetase 2	0	41	9	13	0	24.0741	0	2.10168e-05	0.0845718	0.0008997
group_830		hypothetical protein	0	41	9	13	0	24.0741	0	2.10168e-05	0.0845718	0.0008997
group_158	cas3_2	CRISPR-associated nuclease/helicase Cas3 subtype I-F/YPEST	9	13	0	41	100	75.9259	inf	2.10168e-05	0.0845718	0.0008997
csy1		hypothetical protein	9	13	0	41	100	75.9259	inf	2.10168e-05	0.0845718	0.0008997

## Sheet: G_snippy_output_merged
#CHROM	POS	ID	REF	ALT	QUAL	FILTER	INFO	FORMAT	601	602	701CbB1	2338	2574	18430	42785537	AuQ01	AustraliaQD	C2	California16	California16_C2	California33	Cb109	Cb171_Qlymphoma	Cb175_Guyana	Cb185	Cb196_SaudiArabia	Cb_B1	Cb_B18	Cb_C2	CbCVIC1	Cb_O184	CMSC1	Cb_D1	Cb_D2	Cb_D8	Cb_D10	Dugway_5J101-111	Dugway_7D77-80	Dugway_7E65-68	Dyer	ESFL1	EV_Cb_BK10	EV_Cb_C13	Heizberg	Henzerling	Idaho_Goat	Innsbruck	Ko_Q229	Leningrad-2
NC_002971.3	421	.	GC	G	647.589	.	DPB=16.8889;EPPR=0;GTI=0;MQMR=0;NS=1;NUMALT=1;ODDS=28.7475;PAIREDR=0;PQR=0;PRO=0;QR=0;RO=0;RPPR=0;SRF=0;SRP=0;SRR=0;DP=19;AB=0;ABP=0;AF=1;AO=19;CIGAR=1M1D7M;DPRA=0;EPP=3.12459;LEN=1;MEANALT=1;MQM=60;PAIRED=0;PAO=0;PQA=0;QA=741;RPL=9;RPP=3.12459;RPR=10;RUN=1;SAF=9;SAP=3.12459;SAR=10;TYPE=del;AN=2;AC=2	GT:DP:AD:RO:QR:AO:QA:GL	./.:.:.:.:.:.:.:.	./.:.:.:.:.:.:.:.	./.:.:.:.:.:.:.:.	./.:.:.:.:.:.:.:.	./.:.:.:.:.:.:.:.	./.:.:.:.:.:.:.:.	./.:.:.:.:.:.:.:.	./.:.:.:.:.:.:.:.	./.:.:.:.:.:.:.:.	./.:.:.:.:.:.:.:.	./.:.:.:.:.:.:.:.	./.:.:.:.:.:.:.:.	./.:.:.:.:.:.:.:.	./.:.:.:.:.:.:.:.	./.:.:.:.:.:.:.:.	1/1:19:0,19:0:0:19:741:-67.0209,-5.71957,0	./.:.:.:.:.:.:.:.	./.:.:.:.:.:.:.:.	./.:.:.:.:.:.:.:.	./.:.:.:.:.:.:.:.	./.:.:.:.:.:.:.:.	./.:.:.:.:.:.:.:.	./.:.:.:.:.:.:.:.	./.:.:.:.:.:.:.:.	./.:.:.:.:.:.:.:.	./.:.:.:.:.:.:.:.	./.:.:.:.:.:.:.:.	./.:.:.:.:.:.:.:.	./.:.:.:.:.:.:.:.	./.:.:.:.:.:.:.:.	./.:.:.:.:.:.:.:.	./.:.:.:.:.:.:.:.	./.:.:.:.:.:.:.:.	./.:.:.:.:.:.:.:.	./.:.:.:.:.:.:.:.	./.:.:.:.:.:.:.:.	./.:.:.:.:.:.:.:.	./.:.:.:.:.:.:.:.	./.:.:.:.:.:.:.:.	./.:.:.:.:.:.:.:.	./.:.:.:.:.:.:.:.
NC_002971.3	589	.	TC	T	647.589	.	DPB=16.2857;EPPR=0;GTI=0;MQMR=0;NS=1;NUMALT=1;ODDS=28.7475;PAIREDR=0;PQR=0;PRO=0;QR=0;RO=0;RPPR=0;SRF=0;SRP=0;SRR=0;DP=19;AB=0;ABP=0;AF=1;AO=19;CIGAR=1M1D5M;DPRA=0;EPP=3.12459;LEN=1;MEANALT=1;MQM=60;PAIRED=0;PAO=0;PQA=0;QA=741;RPL=10;RPP=3.12459;RPR=9;RUN=1;SAF=10;SAP=3.12459;SAR=9;TYPE=del;AN=2;AC=2	GT:DP:AD:RO:QR:AO:QA:GL	./.:.:.:.:.:.:.:.	./.:.:.:.:.:.:.:.	./.:.:.:.:.:.:.:.	./.:.:.:.:.:.:.:.	./.:.:.:.:.:.:.:.	./.:.:.:.:.:.:.:.	./.:.:.:.:.:.:.:.	./.:.:.:.:.:.:.:.	./.:.:.:.:.:.:.:.	./.:.:.:.:.:.:.:.	./.:.:.:.:.:.:.:.	./.:.:.:.:.:.:.:.	./.:.:.:.:.:.:.:.	./.:.:.:.:.:.:.:.	./.:.:.:.:.:.:.:.	1/1:19:0,19:0:0:19:741:-67.0209,-5.71957,0	./.:.:.:.:.:.:.:.	./.:.:.:.:.:.:.:.	./.:.:.:.:.:.:.:.	./.:.:.:.:.:.:.:.	./.:.:.:.:.:.:.:.	./.:.:.:.:.:.:.:.	./.:.:.:.:.:.:.:.	./.:.:.:.:.:.:.:.	./.:.:.:.:.:.:.:.	./.:.:.:.:.:.:.:.	./.:.:.:.:.:.:.:.	./.:.:.:.:.:.:.:.	./.:.:.:.:.:.:.:.	./.:.:.:.:.:.:.:.	./.:.:.:.:.:.:.:.	./.:.:.:.:.:.:.:.	./.:.:.:.:.:.:.:.	./.:.:.:.:.:.:.:.	./.:.:.:.:.:.:.:.	./.:.:.:.:.:.:.:.	./.:.:.:.:.:.:.:.	./.:.:.:.:.:.:.:.	./.:.:.:.:.:.:.:.	./.:.:.:.:.:.:.:.	./.:.:.:.:.:.:.:.
NC_002971.3	769	.	T	C	682.658	.	DPB=20;EPPR=0;GTI=0;MQMR=0;NS=1;NUMALT=1;ODDS=32.3311;PAIREDR=0;PQR=0;PRO=0;QR=0;RO=0;RPPR=0;SRF=0;SRP=0;SRR=0;DP=120;AB=0;ABP=0;AF=1;AO=20;CIGAR=1X;DPRA=0;EPP=3.0103;LEN=1;MEANALT=1;MQM=60;PAIRED=0;PAO=0;PQA=0;QA=780;RPL=10;RPP=3.0103;RPR=10;RUN=1;SAF=10;SAP=3.0103;SAR=10;TYPE=snp;AN=12;AC=12	GT:DP:AD:RO:QR:AO:QA:GL	./.:.:.:.:.:.:.:.	./.:.:.:.:.:.:.:.	./.:.:.:.:.:.:.:.	./.:.:.:.:.:.:.:.	./.:.:.:.:.:.:.:.	./.:.:.:.:.:.:.:.	./.:.:.:.:.:.:.:.	./.:.:.:.:.:.:.:.	./.:.:.:.:.:.:.:.	./.:.:.:.:.:.:.:.	./.:.:.:.:.:.:.:.	./.:.:.:.:.:.:.:.	./.:.:.:.:.:.:.:.	./.:.:.:.:.:.:.:.	./.:.:.:.:.:.:.:.	./.:.:.:.:.:.:.:.	./.:.:.:.:.:.:.:.	./.:.:.:.:.:.:.:.	./.:.:.:.:.:.:.:.	./.:.:.:.:.:.:.:.	./.:.:.:.:.:.:.:.	./.:.:.:.:.:.:.:.	./.:.:.:.:.:.:.:.	./.:.:.:.:.:.:.:.	./.:.:.:.:.:.:.:.	./.:.:.:.:.:.:.:.	./.:.:.:.:.:.:.:.	./.:.:.:.:.:.:.:.	./.:.:.:.:.:.:.:.	./.:.:.:.:.:.:.:.	./.:.:.:.:.:.:.:.	./.:.:.:.:.:.:.:.	./.:.:.:.:.:.:.:.	./.:.:.:.:.:.:.:.	./.:.:.:.:.:.:.:.	./.:.:.:.:.:.:.:.	./.:.:.:.:.:.:.:.	./.:.:.:.:.:.:.:.	./.:.:.:.:.:.:.:.	1/1:20:0,20:0:0:20:780:-70.5278,-6.0206,0	./.:.:.:.:.:.:.:.
NC_002971.3	1090	.	G	A	705.278	PASS	DPB=20;EPPR=0;GTI=0;MQMR=0;NS=1;NUMALT=1;ODDS=32.3311;PAIREDR=0;PQR=0;PRO=0;QR=0;RO=0;RPPR=0;SRF=0;SRP=0;SRR=0;DP=300;AB=0;ABP=0;AF=1;AO=20;CIGAR=1X;DPRA=0;EPP=3.0103;LEN=1;MEANALT=1;MQM=60;PAIRED=0;PAO=0;PQA=0;QA=780;RPL=10;RPP=3.0103;RPR=10;RUN=1;SAF=10;SAP=3.0103;SAR=10;TYPE=snp;AN=29;AC=29	GT:DP:AD:RO:QR:AO:QA:GL	1/1:20:0,20:0:0:20:780:-70.5278,-6.0206,0	./.:.:.:.:.:.:.:.	1/1:20:0,20:0:0:20:780:-70.5278,-6.0206,0	./.:.:.:.:.:.:.:.	1/1:20:0,20:0:0:20:780:-70.5278,-6.0206,0	1/1:20:0,20:0:0:20:780:-70.5278,-6.0206,0	./.:.:.:.:.:.:.:.	./.:.:.:.:.:.:.:.	./.:.:.:.:.:.:.:.	./.:.:.:.:.:.:.:.	./.:.:.:.:.:.:.:.	./.:.:.:.:.:.:.:.	./.:.:.:.:.:.:.:.	./.:.:.:.:.:.:.:.	./.:.:.:.:.:.:.:.	./.:.:.:.:.:.:.:.	./.:.:.:.:.:.:.:.	./.:.:.:.:.:.:.:.	1/1:20:0,20:0:0:20:780:-70.5278,-6.0206,0	1/1:20:0,20:0:0:20:780:-70.5278,-6.0206,0	./.:.:.:.:.:.:.:.	./.:.:.:.:.:.:.:.	./.:.:.:.:.:.:.:.	1/1:20:0,20:0:0:20:780:-70.5278,-6.0206,0	1:20:0,20:0:0:20:780:-70.5278,0	./.:.:.:.:.:.:.:.	./.:.:.:.:.:.:.:.	./.:.:.:.:.:.:.:.	./.:.:.:.:.:.:.:.	./.:.:.:.:.:.:.:.	./.:.:.:.:.:.:.:.	./.:.:.:.:.:.:.:.	1/1:20:0,20:0:0:20:780:-70.5278,-6.0206,0	1/1:20:0,20:0:0:20:780:-70.5278,-6.0206,0	./.:.:.:.:.:.:.:.	./.:.:.:.:.:.:.:.	./.:.:.:.:.:.:.:.	1/1:20:0,20:0:0:20:780:-70.5278,-6.0206,0	./.:.:.:.:.:.:.:.	./.:.:.:.:.:.:.:.	./.:.:.:.:.:.:.:.
NC_002971.3	1115	.	C	A	682.658	.	DPB=20;EPPR=0;GTI=0;MQMR=0;NS=1;NUMALT=1;ODDS=32.3311;PAIREDR=0;PQR=0;PRO=0;QR=0;RO=0;RPPR=0;SRF=0;SRP=0;SRR=0;DP=60;AB=0;ABP=0;AF=1;AO=20;CIGAR=1X;DPRA=0;EPP=3.0103;LEN=1;MEANALT=1;MQM=60;PAIRED=0;PAO=0;PQA=0;QA=780;RPL=10;RPP=3.0103;RPR=10;RUN=1;SAF=10;SAP=3.0103;SAR=10;TYPE=snp;AN=6;AC=6	GT:DP:AD:RO:QR:AO:QA:GL	./.:.:.:.:.:.:.:.	./.:.:.:.:.:.:.:.	./.:.:.:.:.:.:.:.	./.:.:.:.:.:.:.:.	./.:.:.:.:.:.:.:.	./.:.:.:.:.:.:.:.	./.:.:.:.:.:.:.:.	./.:.:.:.:.:.:.:.	./.:.:.:.:.:.:.:.	./.:.:.:.:.:.:.:.	./.:.:.:.:.:.:.:.	./.:.:.:.:.:.:.:.	./.:.:.:.:.:.:.:.	./.:.:.:.:.:.:.:.	./.:.:.:.:.:.:.:.	./.:.:.:.:.:.:.:.	./.:.:.:.:.:.:.:.	./.:.:.:.:.:.:.:.	./.:.:.:.:.:.:.:.	./.:.:.:.:.:.:.:.	./.:.:.:.:.:.:.:.	./.:.:.:.:.:.:.:.	1/1:20:0,20:0:0:20:780:-70.5278,-6.0206,0	./.:.:.:.:.:.:.:.	./.:.:.:.:.:.:.:.	./.:.:.:.:.:.:.:.	./.:.:.:.:.:.:.:.	./.:.:.:.:.:.:.:.	./.:.:.:.:.:.:.:.	./.:.:.:.:.:.:.:.	./.:.:.:.:.:.:.:.	./.:.:.:.:.:.:.:.	./.:.:.:.:.:.:.:.	./.:.:.:.:.:.:.:.	./.:.:.:.:.:.:.:.	./.:.:.:.:.:.:.:.	./.:.:.:.:.:.:.:.	./.:.:.:.:.:.:.:.	./.:.:.:.:.:.:.:.	./.:.:.:.:.:.:.:.	./.:.:.:.:.:.:.:.
NC_002971.3	1123	.	C	T	682.658	.	DPB=20;EPPR=0;GTI=0;MQMR=0;NS=1;NUMALT=1;ODDS=32.3311;PAIREDR=0;PQR=0;PRO=0;QR=0;RO=0;RPPR=0;SRF=0;SRP=0;SRR=0;DP=20;AB=0;ABP=0;AF=1;AO=20;CIGAR=1X;DPRA=0;EPP=3.0103;LEN=1;MEANALT=1;MQM=60;PAIRED=0;PAO=0;PQA=0;QA=780;RPL=10;RPP=3.0103;RPR=10;RUN=1;SAF=10;SAP=3.0103;SAR=10;TYPE=snp;AN=2;AC=2	GT:DP:AD:RO:QR:AO:QA:GL	./.:.:.:.:.:.:.:.	./.:.:.:.:.:.:.:.	./.:.:.:.:.:.:.:.	./.:.:.:.:.:.:.:.	./.:.:.:.:.:.:.:.	./.:.:.:.:.:.:.:.	./.:.:.:.:.:.:.:.	./.:.:.:.:.:.:.:.	./.:.:.:.:.:.:.:.	./.:.:.:.:.:.:.:.	./.:.:.:.:.:.:.:.	./.:.:.:.:.:.:.:.	./.:.:.:.:.:.:.:.	./.:.:.:.:.:.:.:.	./.:.:.:.:.:.:.:.	./.:.:.:.:.:.:.:.	./.:.:.:.:.:.:.:.	./.:.:.:.:.:.:.:.	./.:.:.:.:.:.:.:.	./.:.:.:.:.:.:.:.	./.:.:.:.:.:.:.:.	./.:.:.:.:.:.:.:.	./.:.:.:.:.:.:.:.	./.:.:.:.:.:.:.:.	./.:.:.:.:.:.:.:.	1/1:20:0,20:0:0:20:780:-70.5278,-6.0206,0	./.:.:.:.:.:.:.:.	./.:.:.:.:.:.:.:.	./.:.:.:.:.:.:.:.	./.:.:.:.:.:.:.:.	./.:.:.:.:.:.:.:.	./.:.:.:.:.:.:.:.	./.:.:.:.:.:.:.:.	./.:.:.:.:.:.:.:.	./.:.:.:.:.:.:.:.	./.:.:.:.:.:.:.:.	./.:.:.:.:.:.:.:.	./.:.:.:.:.:.:.:.	./.:.:.:.:.:.:.:.	./.:.:.:.:.:.:.:.	./.:.:.:.:.:.:.:.
NC_002971.3	1511	.	A	C	682.658	.	DPB=20;EPPR=0;GTI=0;MQMR=0;NS=1;NUMALT=1;ODDS=32.3311;PAIREDR=0;PQR=0;PRO=0;QR=0;RO=0;RPPR=0;SRF=0;SRP=0;SRR=0;DP=20;AB=0;ABP=0;AF=1;AO=20;CIGAR=1X;DPRA=0;EPP=3.0103;LEN=1;MEANALT=1;MQM=60;PAIRED=0;PAO=0;PQA=0;QA=780;RPL=10;RPP=3.0103;RPR=10;RUN=1;SAF=10;SAP=3.0103;SAR=10;TYPE=snp;AN=2;AC=2	GT:DP:AD:RO:QR:AO:QA:GL	./.:.:.:.:.:.:.:.	./.:.:.:.:.:.:.:.	./.:.:.:.:.:.:.:.	./.:.:.:.:.:.:.:.	./.:.:.:.:.:.:.:.	./.:.:.:.:.:.:.:.	./.:.:.:.:.:.:.:.	./.:.:.:.:.:.:.:.	./.:.:.:.:.:.:.:.	./.:.:.:.:.:.:.:.	./.:.:.:.:.:.:.:.	./.:.:.:.:.:.:.:.	./.:.:.:.:.:.:.:.	./.:.:.:.:.:.:.:.	./.:.:.:.:.:.:.:.	./.:.:.:.:.:.:.:.	./.:.:.:.:.:.:.:.	1/1:20:0,20:0:0:20:780:-70.5278,-6.0206,0	./.:.:.:.:.:.:.:.	./.:.:.:.:.:.:.:.	./.:.:.:.:.:.:.:.	./.:.:.:.:.:.:.:.	./.:.:.:.:.:.:.:.	./.:.:.:.:.:.:.:.	./.:.:.:.:.:.:.:.	./.:.:.:.:.:.:.:.	./.:.:.:.:.:.:.:.	./.:.:.:.:.:.:.:.	./.:.:.:.:.:.:.:.	./.:.:.:.:.:.:.:.	./.:.:.:.:.:.:.:.	./.:.:.:.:.:.:.:.	./.:.:.:.:.:.:.:.	./.:.:.:.:.:.:.:.	./.:.:.:.:.:.:.:.	./.:.:.:.:.:.:.:.	./.:.:.:.:.:.:.:.	./.:.:.:.:.:.:.:.	./.:.:.:.:.:.:.:.	./.:.:.:.:.:.:.:.	./.:.:.:.:.:.:.:.
NC_002971.3	1519	.	T	C	705.278	PASS	DPB=20;EPPR=0;GTI=0;MQMR=0;NS=1;NUMALT=1;ODDS=32.3311;PAIREDR=0;PQR=0;PRO=0;QR=0;RO=0;RPPR=0;SRF=0;SRP=0;SRR=0;DP=200;AB=0;ABP=0;AF=1;AO=20;CIGAR=1X;DPRA=0;EPP=3.0103;LEN=1;MEANALT=1;MQM=60;PAIRED=0;PAO=0;PQA=0;QA=780;RPL=10;RPP=3.0103;RPR=10;RUN=1;SAF=10;SAP=3.0103;SAR=10;TYPE=snp;AN=19;AC=19	GT:DP:AD:RO:QR:AO:QA:GL	./.:.:.:.:.:.:.:.	./.:.:.:.:.:.:.:.	./.:.:.:.:.:.:.:.	./.:.:.:.:.:.:.:.	./.:.:.:.:.:.:.:.	./.:.:.:.:.:.:.:.	./.:.:.:.:.:.:.:.	1/1:20:0,20:0:0:20:780:-70.5278,-6.0206,0	./.:.:.:.:.:.:.:.	./.:.:.:.:.:.:.:.	./.:.:.:.:.:.:.:.	./.:.:.:.:.:.:.:.	./.:.:.:.:.:.:.:.	./.:.:.:.:.:.:.:.	./.:.:.:.:.:.:.:.	./.:.:.:.:.:.:.:.	./.:.:.:.:.:.:.:.	1/1:20:0,20:0:0:20:780:-70.5278,-6.0206,0	./.:.:.:.:.:.:.:.	./.:.:.:.:.:.:.:.	./.:.:.:.:.:.:.:.	./.:.:.:.:.:.:.:.	1/1:20:0,20:0:0:20:780:-70.5278,-6.0206,0	./.:.:.:.:.:.:.:.	./.:.:.:.:.:.:.:.	./.:.:.:.:.:.:.:.	./.:.:.:.:.:.:.:.	./.:.:.:.:.:.:.:.	./.:.:.:.:.:.:.:.	./.:.:.:.:.:.:.:.	./.:.:.:.:.:.:.:.	./.:.:.:.:.:.:.:.	./.:.:.:.:.:.:.:.	./.:.:.:.:.:.:.:.	./.:.:.:.:.:.:.:.	./.:.:.:.:.:.:.:.	./.:.:.:.:.:.:.:.	./.:.:.:.:.:.:.:.	./.:.:.:.:.:.:.:.	./.:.:.:.:.:.:.:.	1/1:20:0,20:0:0:20:780:-70.5278,-6.0206,0
NC_002971.3	1833	.	A	G	682.658	.	DPB=20;EPPR=0;GTI=0;MQMR=0;NS=1;NUMALT=1;ODDS=32.3311;PAIREDR=0;PQR=0;PRO=0;QR=0;RO=0;RPPR=0;SRF=0;SRP=0;SRR=0;DP=60;AB=0;ABP=0;AF=1;AO=20;CIGAR=1X;DPRA=0;EPP=3.0103;LEN=1;MEANALT=1;MQM=60;PAIRED=0;PAO=0;PQA=0;QA=780;RPL=10;RPP=3.0103;RPR=10;RUN=1;SAF=10;SAP=3.0103;SAR=10;TYPE=snp;AN=6;AC=6	GT:DP:AD:RO:QR:AO:QA:GL	./.:.:.:.:.:.:.:.	./.:.:.:.:.:.:.:.	./.:.:.:.:.:.:.:.	./.:.:.:.:.:.:.:.	./.:.:.:.:.:.:.:.	./.:.:.:.:.:.:.:.	./.:.:.:.:.:.:.:.	./.:.:.:.:.:.:.:.	./.:.:.:.:.:.:.:.	./.:.:.:.:.:.:.:.	./.:.:.:.:.:.:.:.	./.:.:.:.:.:.:.:.	./.:.:.:.:.:.:.:.	./.:.:.:.:.:.:.:.	./.:.:.:.:.:.:.:.	./.:.:.:.:.:.:.:.	./.:.:.:.:.:.:.:.	./.:.:.:.:.:.:.:.	./.:.:.:.:.:.:.:.	./.:.:.:.:.:.:.:.	./.:.:.:.:.:.:.:.	./.:.:.:.:.:.:.:.	./.:.:.:.:.:.:.:.	./.:.:.:.:.:.:.:.	./.:.:.:.:.:.:.:.	./.:.:.:.:.:.:.:.	./.:.:.:.:.:.:.:.	./.:.:.:.:.:.:.:.	1/1:20:0,20:0:0:20:780:-70.5278,-6.0206,0	1/1:20:0,20:0:0:20:780:-70.5278,-6.0206,0	1/1:20:0,20:0:0:20:780:-70.5278,-6.0206,0	./.:.:.:.:.:.:.:.	./.:.:.:.:.:.:.:.	./.:.:.:.:.:.:.:.	./.:.:.:.:.:.:.:.	./.:.:.:.:.:.:.:.	./.:.:.:.:.:.:.:.	./.:.:.:.:.:.:.:.	./.:.:.:.:.:.:.:.	./.:.:.:.:.:.:.:.	./.:.:.:.:.:.:.:.
NC_002971.3	1842	.	C	A	682.658	.	DPB=20;EPPR=0;GTI=0;MQMR=0;NS=1;NUMALT=1;ODDS=32.3311;PAIREDR=0;PQR=0;PRO=0;QR=0;RO=0;RPPR=0;SRF=0;SRP=0;SRR=0;DP=60;AB=0;ABP=0;AF=1;AO=20;CIGAR=1X;DPRA=0;EPP=3.0103;LEN=1;MEANALT=1;MQM=60;PAIRED=0;PAO=0;PQA=0;QA=780;RPL=10;RPP=3.0103;RPR=10;RUN=1;SAF=10;SAP=3.0103;SAR=10;TYPE=snp;AN=6;AC=6	GT:DP:AD:RO:QR:AO:QA:GL	./.:.:.:.:.:.:.:.	./.:.:.:.:.:.:.:.	./.:.:.:.:.:.:.:.	./.:.:.:.:.:.:.:.	./.:.:.:.:.:.:.:.	./.:.:.:.:.:.:.:.	./.:.:.:.:.:.:.:.	./.:.:.:.:.:.:.:.	./.:.:.:.:.:.:.:.	./.:.:.:.:.:.:.:.	./.:.:.:.:.:.:.:.	./.:.:.:.:.:.:.:.	./.:.:.:.:.:.:.:.	./.:.:.:.:.:.:.:.	./.:.:.:.:.:.:.:.	./.:.:.:.:.:.:.:.	./.:.:.:.:.:.:.:.	1/1:20:0,20:0:0:20:780:-70.5278,-6.0206,0	./.:.:.:.:.:.:.:.	./.:.:.:.:.:.:.:.	./.:.:.:.:.:.:.:.	./.:.:.:.:.:.:.:.	./.:.:.:.:.:.:.:.	./.:.:.:.:.:.:.:.	./.:.:.:.:.:.:.:.	./.:.:.:.:.:.:.:.	./.:.:.:.:.:.:.:.	./.:.:.:.:.:.:.:.	./.:.:.:.:.:.:.:.	./.:.:.:.:.:.:.:.	./.:.:.:.:.:.:.:.	./.:.:.:.:.:.:.:.	./.:.:.:.:.:.:.:.	./.:.:.:.:.:.:.:.	./.:.:.:.:.:.:.:.	./.:.:.:.:.:.:.:.	./.:.:.:.:.:.:.:.	./.:.:.:.:.:.:.:.	./.:.:.:.:.:.:.:.	./.:.:.:.:.:.:.:.	./.:.:.:.:.:.:.:.
NC_002971.3	1896	.	C	T	682.658	.	DPB=20;EPPR=0;GTI=0;MQMR=0;NS=1;NUMALT=1;ODDS=32.3311;PAIREDR=0;PQR=0;PRO=0;QR=0;RO=0;RPPR=0;SRF=0;SRP=0;SRR=0;DP=200;AB=0;ABP=0;AF=1;AO=20;CIGAR=1X;DPRA=0;EPP=3.0103;LEN=1;MEANALT=1;MQM=60;PAIRED=0;PAO=0;PQA=0;QA=780;RPL=10;RPP=3.0103;RPR=10;RUN=1;SAF=10;SAP=3.0103;SAR=10;TYPE=snp;AN=20;AC=20	GT:DP:AD:RO:QR:AO:QA:GL	./.:.:.:.:.:.:.:.	1/1:20:0,20:0:0:20:780:-70.5278,-6.0206,0	./.:.:.:.:.:.:.:.	./.:.:.:.:.:.:.:.	./.:.:.:.:.:.:.:.	./.:.:.:.:.:.:.:.	1/1:20:0,20:0:0:20:780:-70.5278,-6.0206,0	./.:.:.:.:.:.:.:.	./.:.:.:.:.:.:.:.	./.:.:.:.:.:.:.:.	./.:.:.:.:.:.:.:.	./.:.:.:.:.:.:.:.	./.:.:.:.:.:.:.:.	./.:.:.:.:.:.:.:.	./.:.:.:.:.:.:.:.	./.:.:.:.:.:.:.:.	./.:.:.:.:.:.:.:.	./.:.:.:.:.:.:.:.	./.:.:.:.:.:.:.:.	./.:.:.:.:.:.:.:.	./.:.:.:.:.:.:.:.	1/1:20:0,20:0:0:20:780:-70.5278,-6.0206,0	./.:.:.:.:.:.:.:.	./.:.:.:.:.:.:.:.	./.:.:.:.:.:.:.:.	./.:.:.:.:.:.:.:.	1/1:20:0,20:0:0:20:780:-70.5278,-6.0206,0	1/1:20:0,20:0:0:20:780:-70.5278,-6.0206,0	./.:.:.:.:.:.:.:.	./.:.:.:.:.:.:.:.	./.:.:.:.:.:.:.:.	./.:.:.:.:.:.:.:.	./.:.:.:.:.:.:.:.	./.:.:.:.:.:.:.:.	1/1:20:0,20:0:0:20:780:-70.5278,-6.0206,0	./.:.:.:.:.:.:.:.	./.:.:.:.:.:.:.:.	./.:.:.:.:.:.:.:.	./.:.:.:.:.:.:.:.	./.:.:.:.:.:.:.:.	./.:.:.:.:.:.:.:.
NC_002971.3	1988	.	T	C	682.658	.	DPB=20;EPPR=0;GTI=0;MQMR=0;NS=1;NUMALT=1;ODDS=32.3311;PAIREDR=0;PQR=0;PRO=0;QR=0;RO=0;RPPR=0;SRF=0;SRP=0;SRR=0;DP=40;AB=0;ABP=0;AF=1;AO=20;CIGAR=1X;DPRA=0;EPP=3.0103;LEN=1;MEANALT=1;MQM=60;PAIRED=0;PAO=0;PQA=0;QA=780;RPL=10;RPP=3.0103;RPR=10;RUN=1;SAF=10;SAP=3.0103;SAR=10;TYPE=snp;AN=4;AC=4	GT:DP:AD:RO:QR:AO:QA:GL	./.:.:.:.:.:.:.:.	./.:.:.:.:.:.:.:.	./.:.:.:.:.:.:.:.	./.:.:.:.:.:.:.:.	./.:.:.:.:.:.:.:.	1/1:20:0,20:0:0:20:780:-70.5278,-6.0206,0	./.:.:.:.:.:.:.:.	./.:.:.:.:.:.:.:.	./.:.:.:.:.:.:.:.	./.:.:.:.:.:.:.:.	./.:.:.:.:.:.:.:.	./.:.:.:.:.:.:.:.	./.:.:.:.:.:.:.:.	./.:.:.:.:.:.:.:.	./.:.:.:.:.:.:.:.	./.:.:.:.:.:.:.:.	./.:.:.:.:.:.:.:.	./.:.:.:.:.:.:.:.	./.:.:.:.:.:.:.:.	./.:.:.:.:.:.:.:.	./.:.:.:.:.:.:.:.	1/1:20:0,20:0:0:20:780:-70.5278,-6.0206,0	./.:.:.:.:.:.:.:.	./.:.:.:.:.:.:.:.	./.:.:.:.:.:.:.:.	./.:.:.:.:.:.:.:.	./.:.:.:.:.:.:.:.	./.:.:.:.:.:.:.:.	./.:.:.:.:.:.:.:.	./.:.:.:.:.:.:.:.	./.:.:.:.:.:.:.:.	./.:.:.:.:.:.:.:.	./.:.:.:.:.:.:.:.	./.:.:.:.:.:.:.:.	./.:.:.:.:.:.:.:.	./.:.:.:.:.:.:.:.	./.:.:.:.:.:.:.:.	./.:.:.:.:.:.:.:.	./.:.:.:.:.:.:.:.	./.:.:.:.:.:.:.:.	./.:.:.:.:.:.:.:.
NC_002971.3	2019	.	T	C	705.278	PASS	DPB=20;EPPR=0;GTI=0;MQMR=0;NS=1;NUMALT=1;ODDS=32.3311;PAIREDR=0;PQR=0;PRO=0;QR=0;RO=0;RPPR=0;SRF=0;SRP=0;SRR=0;DP=740;AB=0;ABP=0;AF=1;AO=20;CIGAR=1X;DPRA=0;EPP=3.0103;LEN=1;MEANALT=1;MQM=60;PAIRED=0;PAO=0;PQA=0;QA=780;RPL=10;RPP=3.0103;RPR=10;RUN=1;SAF=10;SAP=3.0103;SAR=10;TYPE=snp;AN=73;AC=73	GT:DP:AD:RO:QR:AO:QA:GL	1/1:20:0,20:0:0:20:780:-70.5278,-6.0206,0	1/1:20:0,20:0:0:20:780:-70.5278,-6.0206,0	1/1:20:0,20:0:0:20:780:-70.5278,-6.0206,0	1/1:20:0,20:0:0:20:780:-70.5278,-6.0206,0	1/1:20:0,20:0:0:20:780:-70.5278,-6.0206,0	1/1:20:0,20:0:0:20:780:-70.5278,-6.0206,0	1/1:20:0,20:0:0:20:780:-70.5278,-6.0206,0	./.:.:.:.:.:.:.:.	./.:.:.:.:.:.:.:.	./.:.:.:.:.:.:.:.	./.:.:.:.:.:.:.:.	./.:.:.:.:.:.:.:.	./.:.:.:.:.:.:.:.	1/1:20:0,20:0:0:20:780:-70.5278,-6.0206,0	./.:.:.:.:.:.:.:.	./.:.:.:.:.:.:.:.	1/1:20:0,20:0:0:20:780:-70.5278,-6.0206,0	./.:.:.:.:.:.:.:.	1/1:20:0,20:0:0:20:780:-70.5278,-6.0206,0	1/1:20:0,20:0:0:20:780:-70.5278,-6.0206,0	./.:.:.:.:.:.:.:.	1/1:20:0,20:0:0:20:780:-70.5278,-6.0206,0	./.:.:.:.:.:.:.:.	1/1:20:0,20:0:0:20:780:-70.5278,-6.0206,0	1:20:0,20:0:0:20:780:-70.5278,0	1/1:20:0,20:0:0:20:780:-70.5278,-6.0206,0	1/1:20:0,20:0:0:20:780:-70.5278,-6.0206,0	1/1:20:0,20:0:0:20:780:-70.5278,-6.0206,0	./.:.:.:.:.:.:.:.	./.:.:.:.:.:.:.:.	./.:.:.:.:.:.:.:.	./.:.:.:.:.:.:.:.	1/1:20:0,20:0:0:20:780:-70.5278,-6.0206,0	1/1:20:0,20:0:0:20:780:-70.5278,-6.0206,0	1/1:20:0,20:0:0:20:780:-70.5278,-6.0206,0	1/1:20:0,20:0:0:20:780:-70.5278,-6.0206,0	1/1:20:0,20:0:0:20:780:-70.5278,-6.0206,0	1/1:20:0,20:0:0:20:780:-70.5278,-6.0206,0	1/1:20:0,20:0:0:20:780:-70.5278,-6.0206,0	./.:.:.:.:.:.:.:.	./.:.:.:.:.:.:.:.
NC_002971.3	2049	.	T	C	682.658	.	DPB=20;EPPR=0;GTI=0;MQMR=0;NS=1;NUMALT=1;ODDS=32.3311;PAIREDR=0;PQR=0;PRO=0;QR=0;RO=0;RPPR=0;SRF=0;SRP=0;SRR=0;DP=20;AB=0;ABP=0;AF=1;AO=20;CIGAR=1X;DPRA=0;EPP=3.0103;LEN=1;MEANALT=1;MQM=60;PAIRED=0;PAO=0;PQA=0;QA=780;RPL=10;RPP=3.0103;RPR=10;RUN=1;SAF=10;SAP=3.0103;SAR=10;TYPE=snp;AN=2;AC=2	GT:DP:AD:RO:QR:AO:QA:GL	./.:.:.:.:.:.:.:.	./.:.:.:.:.:.:.:.	./.:.:.:.:.:.:.:.	./.:.:.:.:.:.:.:.	./.:.:.:.:.:.:.:.	./.:.:.:.:.:.:.:.	./.:.:.:.:.:.:.:.	./.:.:.:.:.:.:.:.	./.:.:.:.:.:.:.:.	./.:.:.:.:.:.:.:.	./.:.:.:.:.:.:.:.	./.:.:.:.:.:.:.:.	./.:.:.:.:.:.:.:.	./.:.:.:.:.:.:.:.	./.:.:.:.:.:.:.:.	./.:.:.:.:.:.:.:.	./.:.:.:.:.:.:.:.	./.:.:.:.:.:.:.:.	./.:.:.:.:.:.:.:.	./.:.:.:.:.:.:.:.	./.:.:.:.:.:.:.:.	./.:.:.:.:.:.:.:.	./.:.:.:.:.:.:.:.	./.:.:.:.:.:.:.:.	./.:.:.:.:.:.:.:.	./.:.:.:.:.:.:.:.	./.:.:.:.:.:.:.:.	./.:.:.:.:.:.:.:.	./.:.:.:.:.:.:.:.	./.:.:.:.:.:.:.:.	./.:.:.:.:.:.:.:.	./.:.:.:.:.:.:.:.	./.:.:.:.:.:.:.:.	./.:.:.:.:.:.:.:.	./.:.:.:.:.:.:.:.	./.:.:.:.:.:.:.:.	./.:.:.:.:.:.:.:.	./.:.:.:.:.:.:.:.	./.:.:.:.:.:.:.:.	./.:.:.:.:.:.:.:.	./.:.:.:.:.:.:.:.
NC_002971.3	2287	.	A	G	682.658	.	DPB=20;EPPR=0;GTI=0;MQMR=0;NS=1;NUMALT=1;ODDS=32.3311;PAIREDR=0;PQR=0;PRO=0;QR=0;RO=0;RPPR=0;SRF=0;SRP=0;SRR=0;DP=180;AB=0;ABP=0;AF=1;AO=20;CIGAR=1X;DPRA=0;EPP=3.0103;LEN=1;MEANALT=1;MQM=60;PAIRED=0;PAO=0;PQA=0;QA=780;RPL=10;RPP=3.0103;RPR=10;RUN=1;SAF=10;SAP=3.0103;SAR=10;TYPE=snp;AN=18;AC=18	GT:DP:AD:RO:QR:AO:QA:GL	./.:.:.:.:.:.:.:.	./.:.:.:.:.:.:.:.	./.:.:.:.:.:.:.:.	1/1:20:0,20:0:0:20:780:-70.5278,-6.0206,0	./.:.:.:.:.:.:.:.	./.:.:.:.:.:.:.:.	./.:.:.:.:.:.:.:.	./.:.:.:.:.:.:.:.	./.:.:.:.:.:.:.:.	./.:.:.:.:.:.:.:.	./.:.:.:.:.:.:.:.	./.:.:.:.:.:.:.:.	./.:.:.:.:.:.:.:.	./.:.:.:.:.:.:.:.	./.:.:.:.:.:.:.:.	./.:.:.:.:.:.:.:.	1/1:20:0,20:0:0:20:780:-70.5278,-6.0206,0	./.:.:.:.:.:.:.:.	./.:.:.:.:.:.:.:.	./.:.:.:.:.:.:.:.	./.:.:.:.:.:.:.:.	./.:.:.:.:.:.:.:.	./.:.:.:.:.:.:.:.	./.:.:.:.:.:.:.:.	./.:.:.:.:.:.:.:.	./.:.:.:.:.:.:.:.	./.:.:.:.:.:.:.:.	./.:.:.:.:.:.:.:.	./.:.:.:.:.:.:.:.	./.:.:.:.:.:.:.:.	./.:.:.:.:.:.:.:.	./.:.:.:.:.:.:.:.	./.:.:.:.:.:.:.:.	./.:.:.:.:.:.:.:.	./.:.:.:.:.:.:.:.	1/1:20:0,20:0:0:20:780:-70.5278,-6.0206,0	1/1:20:0,20:0:0:20:780:-70.5278,-6.0206,0	./.:.:.:.:.:.:.:.	1/1:20:0,20:0:0:20:780:-70.5278,-6.0206,0	./.:.:.:.:.:.:.:.	./.:.:.:.:.:.:.:.
NC_002971.3	2440	.	GC	G	647.589	.	DPB=16.2857;EPPR=0;GTI=0;MQMR=0;NS=1;NUMALT=1;ODDS=28.7475;PAIREDR=0;PQR=0;PRO=0;QR=0;RO=0;RPPR=0;SRF=0;SRP=0;SRR=0;DP=19;AB=0;ABP=0;AF=1;AO=19;CIGAR=1M1D5M;DPRA=0;EPP=3.12459;LEN=1;MEANALT=1;MQM=60;PAIRED=0;PAO=0;PQA=0;QA=741;RPL=10;RPP=3.12459;RPR=9;RUN=1;SAF=10;SAP=3.12459;SAR=9;TYPE=del;AN=2;AC=2	GT:DP:AD:RO:QR:AO:QA:GL	./.:.:.:.:.:.:.:.	./.:.:.:.:.:.:.:.	./.:.:.:.:.:.:.:.	./.:.:.:.:.:.:.:.	./.:.:.:.:.:.:.:.	./.:.:.:.:.:.:.:.	./.:.:.:.:.:.:.:.	./.:.:.:.:.:.:.:.	./.:.:.:.:.:.:.:.	./.:.:.:.:.:.:.:.	./.:.:.:.:.:.:.:.	./.:.:.:.:.:.:.:.	./.:.:.:.:.:.:.:.	./.:.:.:.:.:.:.:.	./.:.:.:.:.:.:.:.	1/1:19:0,19:0:0:19:741:-67.0209,-5.71957,0	./.:.:.:.:.:.:.:.	./.:.:.:.:.:.:.:.	./.:.:.:.:.:.:.:.	./.:.:.:.:.:.:.:.	./.:.:.:.:.:.:.:.	./.:.:.:.:.:.:.:.	./.:.:.:.:.:.:.:.	./.:.:.:.:.:.:.:.	./.:.:.:.:.:.:.:.	./.:.:.:.:.:.:.:.	./.:.:.:.:.:.:.:.	./.:.:.:.:.:.:.:.	./.:.:.:.:.:.:.:.	./.:.:.:.:.:.:.:.	./.:.:.:.:.:.:.:.	./.:.:.:.:.:.:.:.	./.:.:.:.:.:.:.:.	./.:.:.:.:.:.:.:.	./.:.:.:.:.:.:.:.	./.:.:.:.:.:.:.:.	./.:.:.:.:.:.:.:.	./.:.:.:.:.:.:.:.	./.:.:.:.:.:.:.:.	./.:.:.:.:.:.:.:.	./.:.:.:.:.:.:.:.
NC_002971.3	2488	.	C	T	682.658	.	DPB=20;EPPR=0;GTI=0;MQMR=0;NS=1;NUMALT=1;ODDS=32.3311;PAIREDR=0;PQR=0;PRO=0;QR=0;RO=0;RPPR=0;SRF=0;SRP=0;SRR=0;DP=60;AB=0;ABP=0;AF=1;AO=20;CIGAR=1X;DPRA=0;EPP=3.0103;LEN=1;MEANALT=1;MQM=60;PAIRED=0;PAO=0;PQA=0;QA=780;RPL=10;RPP=3.0103;RPR=10;RUN=1;SAF=10;SAP=3.0103;SAR=10;TYPE=snp;AN=6;AC=6	GT:DP:AD:RO:QR:AO:QA:GL	./.:.:.:.:.:.:.:.	./.:.:.:.:.:.:.:.	./.:.:.:.:.:.:.:.	./.:.:.:.:.:.:.:.	./.:.:.:.:.:.:.:.	./.:.:.:.:.:.:.:.	./.:.:.:.:.:.:.:.	./.:.:.:.:.:.:.:.	./.:.:.:.:.:.:.:.	./.:.:.:.:.:.:.:.	./.:.:.:.:.:.:.:.	./.:.:.:.:.:.:.:.	./.:.:.:.:.:.:.:.	./.:.:.:.:.:.:.:.	./.:.:.:.:.:.:.:.	./.:.:.:.:.:.:.:.	./.:.:.:.:.:.:.:.	./.:.:.:.:.:.:.:.	./.:.:.:.:.:.:.:.	./.:.:.:.:.:.:.:.	./.:.:.:.:.:.:.:.	./.:.:.:.:.:.:.:.	./.:.:.:.:.:.:.:.	./.:.:.:.:.:.:.:.	./.:.:.:.:.:.:.:.	./.:.:.:.:.:.:.:.	./.:.:.:.:.:.:.:.	./.:.:.:.:.:.:.:.	1/1:20:0,20:0:0:20:780:-70.5278,-6.0206,0	1/1:20:0,20:0:0:20:780:-70.5278,-6.0206,0	1/1:20:0,20:0:0:20:780:-70.5278,-6.0206,0	./.:.:.:.:.:.:.:.	./.:.:.:.:.:.:.:.	./.:.:.:.:.:.:.:.	./.:.:.:.:.:.:.:.	./.:.:.:.:.:.:.:.	./.:.:.:.:.:.:.:.	./.:.:.:.:.:.:.:.	./.:.:.:.:.:.:.:.	./.:.:.:.:.:.:.:.	./.:.:.:.:.:.:.:.
NC_002971.3	2833	.	CT	C,CTT	682.658	.	DPB=18.6667;EPPR=0;GTI=0;MQMR=0;NS=1;NUMALT=1;ODDS=32.3311;PAIREDR=0;PQR=0;PRO=0;QR=0;RO=0;RPPR=0;SRF=0;SRP=0;SRR=0;DP=39;AB=0,0;ABP=0,0;AF=1,1;AO=20,19;CIGAR=1M1D13M,1M1I14M;DPRA=0,0;EPP=3.0103,3.12459;LEN=1,1;MEANALT=1,1;MQM=60,60;PAIRED=0,0;PAO=0,0;PQA=0,0;QA=780,741;RPL=10,9;RPP=3.0103,3.12459;RPR=10,10;RUN=1,1;SAF=10,10;SAP=3.0103,3.12459;SAR=10,9;TYPE=del,ins;AN=4;AC=2,2	GT:DP:AD:RO:QR:AO:QA:GL	./.:.:.:.:.:.:.:.	1/1:20:0,20,.:0:0:20,.:780,.:-70.5278,-6.0206,0,.,.,.	./.:.:.:.:.:.:.:.	./.:.:.:.:.:.:.:.	./.:.:.:.:.:.:.:.	./.:.:.:.:.:.:.:.	./.:.:.:.:.:.:.:.	./.:.:.:.:.:.:.:.	./.:.:.:.:.:.:.:.	./.:.:.:.:.:.:.:.	./.:.:.:.:.:.:.:.	./.:.:.:.:.:.:.:.	./.:.:.:.:.:.:.:.	./.:.:.:.:.:.:.:.	./.:.:.:.:.:.:.:.	2/2:19:0,.,19:0:0:.,19:.,741:-67.0209,.,.,-5.71957,.,0	./.:.:.:.:.:.:.:.	./.:.:.:.:.:.:.:.	./.:.:.:.:.:.:.:.	./.:.:.:.:.:.:.:.	./.:.:.:.:.:.:.:.	./.:.:.:.:.:.:.:.	./.:.:.:.:.:.:.:.	./.:.:.:.:.:.:.:.	./.:.:.:.:.:.:.:.	./.:.:.:.:.:.:.:.	./.:.:.:.:.:.:.:.	./.:.:.:.:.:.:.:.	./.:.:.:.:.:.:.:.	./.:.:.:.:.:.:.:.	./.:.:.:.:.:.:.:.	./.:.:.:.:.:.:.:.	./.:.:.:.:.:.:.:.	./.:.:.:.:.:.:.:.	./.:.:.:.:.:.:.:.	./.:.:.:.:.:.:.:.	./.:.:.:.:.:.:.:.	./.:.:.:.:.:.:.:.	./.:.:.:.:.:.:.:.	./.:.:.:.:.:.:.:.	./.:.:.:.:.:.:.:.
NC_002971.3	3025	.	C	G	682.658	.	DPB=20;EPPR=0;GTI=0;MQMR=0;NS=1;NUMALT=1;ODDS=32.3311;PAIREDR=0;PQR=0;PRO=0;QR=0;RO=0;RPPR=0;SRF=0;SRP=0;SRR=0;DP=60;AB=0;ABP=0;AF=1;AO=20;CIGAR=1X;DPRA=0;EPP=3.0103;LEN=1;MEANALT=1;MQM=60;PAIRED=0;PAO=0;PQA=0;QA=780;RPL=10;RPP=3.0103;RPR=10;RUN=1;SAF=10;SAP=3.0103;SAR=10;TYPE=snp;AN=6;AC=6	GT:DP:AD:RO:QR:AO:QA:GL	./.:.:.:.:.:.:.:.	./.:.:.:.:.:.:.:.	./.:.:.:.:.:.:.:.	./.:.:.:.:.:.:.:.	./.:.:.:.:.:.:.:.	./.:.:.:.:.:.:.:.	./.:.:.:.:.:.:.:.	./.:.:.:.:.:.:.:.	./.:.:.:.:.:.:.:.	./.:.:.:.:.:.:.:.	./.:.:.:.:.:.:.:.	./.:.:.:.:.:.:.:.	./.:.:.:.:.:.:.:.	./.:.:.:.:.:.:.:.	./.:.:.:.:.:.:.:.	./.:.:.:.:.:.:.:.	./.:.:.:.:.:.:.:.	./.:.:.:.:.:.:.:.	./.:.:.:.:.:.:.:.	./.:.:.:.:.:.:.:.	./.:.:.:.:.:.:.:.	./.:.:.:.:.:.:.:.	1/1:20:0,20:0:0:20:780:-70.5278,-6.0206,0	./.:.:.:.:.:.:.:.	./.:.:.:.:.:.:.:.	./.:.:.:.:.:.:.:.	./.:.:.:.:.:.:.:.	./.:.:.:.:.:.:.:.	./.:.:.:.:.:.:.:.	./.:.:.:.:.:.:.:.	./.:.:.:.:.:.:.:.	./.:.:.:.:.:.:.:.	./.:.:.:.:.:.:.:.	./.:.:.:.:.:.:.:.	./.:.:.:.:.:.:.:.	./.:.:.:.:.:.:.:.	./.:.:.:.:.:.:.:.	./.:.:.:.:.:.:.:.	./.:.:.:.:.:.:.:.	./.:.:.:.:.:.:.:.	./.:.:.:.:.:.:.:.
NC_002971.3	3201	.	C	CT	682.658	.	DPB=24;EPPR=0;GTI=0;MQMR=0;NS=1;NUMALT=1;ODDS=32.3311;PAIREDR=0;PQR=0;PRO=0;QR=0;RO=0;RPPR=0;SRF=0;SRP=0;SRR=0;DP=20;AB=0;ABP=0;AF=1;AO=20;CIGAR=1M1I4M;DPRA=0;EPP=3.0103;LEN=1;MEANALT=1;MQM=60;PAIRED=0;PAO=0;PQA=0;QA=780;RPL=10;RPP=3.0103;RPR=10;RUN=1;SAF=10;SAP=3.0103;SAR=10;TYPE=ins;AN=2;AC=2	GT:DP:AD:RO:QR:AO:QA:GL	./.:.:.:.:.:.:.:.	./.:.:.:.:.:.:.:.	./.:.:.:.:.:.:.:.	./.:.:.:.:.:.:.:.	./.:.:.:.:.:.:.:.	./.:.:.:.:.:.:.:.	./.:.:.:.:.:.:.:.	./.:.:.:.:.:.:.:.	./.:.:.:.:.:.:.:.	./.:.:.:.:.:.:.:.	./.:.:.:.:.:.:.:.	./.:.:.:.:.:.:.:.	./.:.:.:.:.:.:.:.	1/1:20:0,20:0:0:20:780:-70.5278,-6.0206,0	./.:.:.:.:.:.:.:.	./.:.:.:.:.:.:.:.	./.:.:.:.:.:.:.:.	./.:.:.:.:.:.:.:.	./.:.:.:.:.:.:.:.	./.:.:.:.:.:.:.:.	./.:.:.:.:.:.:.:.	./.:.:.:.:.:.:.:.	./.:.:.:.:.:.:.:.	./.:.:.:.:.:.:.:.	./.:.:.:.:.:.:.:.	./.:.:.:.:.:.:.:.	./.:.:.:.:.:.:.:.	./.:.:.:.:.:.:.:.	./.:.:.:.:.:.:.:.	./.:.:.:.:.:.:.:.	./.:.:.:.:.:.:.:.	./.:.:.:.:.:.:.:.	./.:.:.:.:.:.:.:.	./.:.:.:.:.:.:.:.	./.:.:.:.:.:.:.:.	./.:.:.:.:.:.:.:.	./.:.:.:.:.:.:.:.	./.:.:.:.:.:.:.:.	./.:.:.:.:.:.:.:.	./.:.:.:.:.:.:.:.	./.:.:.:.:.:.:.:.
NC_002971.3	3245	.	G	T	705.278	PASS	DPB=20;EPPR=0;GTI=0;MQMR=0;NS=1;NUMALT=1;ODDS=32.3311;PAIREDR=0;PQR=0;PRO=0;QR=0;RO=0;RPPR=0;SRF=0;SRP=0;SRR=0;DP=200;AB=0;ABP=0;AF=1;AO=20;CIGAR=1X;DPRA=0;EPP=3.0103;LEN=1;MEANALT=1;MQM=60;PAIRED=0;PAO=0;PQA=0;QA=780;RPL=10;RPP=3.0103;RPR=10;RUN=1;SAF=10;SAP=3.0103;SAR=10;TYPE=snp;AN=19;AC=19	GT:DP:AD:RO:QR:AO:QA:GL	./.:.:.:.:.:.:.:.	./.:.:.:.:.:.:.:.	./.:.:.:.:.:.:.:.	./.:.:.:.:.:.:.:.	./.:.:.:.:.:.:.:.	./.:.:.:.:.:.:.:.	./.:.:.:.:.:.:.:.	1/1:20:0,20:0:0:20:780:-70.5278,-6.0206,0	./.:.:.:.:.:.:.:.	./.:.:.:.:.:.:.:.	./.:.:.:.:.:.:.:.	./.:.:.:.:.:.:.:.	./.:.:.:.:.:.:.:.	./.:.:.:.:.:.:.:.	./.:.:.:.:.:.:.:.	./.:.:.:.:.:.:.:.	./.:.:.:.:.:.:.:.	1/1:20:0,20:0:0:20:780:-70.5278,-6.0206,0	./.:.:.:.:.:.:.:.	./.:.:.:.:.:.:.:.	./.:.:.:.:.:.:.:.	./.:.:.:.:.:.:.:.	1/1:20:0,20:0:0:20:780:-70.5278,-6.0206,0	./.:.:.:.:.:.:.:.	./.:.:.:.:.:.:.:.	./.:.:.:.:.:.:.:.	./.:.:.:.:.:.:.:.	./.:.:.:.:.:.:.:.	./.:.:.:.:.:.:.:.	./.:.:.:.:.:.:.:.	./.:.:.:.:.:.:.:.	./.:.:.:.:.:.:.:.	./.:.:.:.:.:.:.:.	./.:.:.:.:.:.:.:.	./.:.:.:.:.:.:.:.	./.:.:.:.:.:.:.:.	./.:.:.:.:.:.:.:.	./.:.:.:.:.:.:.:.	./.:.:.:.:.:.:.:.	./.:.:.:.:.:.:.:.	1/1:20:0,20:0:0:20:780:-70.5278,-6.0206,0
NC_002971.3	3338	.	G	A	682.658	.	DPB=20;EPPR=0;GTI=0;MQMR=0;NS=1;NUMALT=1;ODDS=32.3311;PAIREDR=0;PQR=0;PRO=0;QR=0;RO=0;RPPR=0;SRF=0;SRP=0;SRR=0;DP=60;AB=0;ABP=0;AF=1;AO=20;CIGAR=1X;DPRA=0;EPP=3.0103;LEN=1;MEANALT=1;MQM=60;PAIRED=0;PAO=0;PQA=0;QA=780;RPL=10;RPP=3.0103;RPR=10;RUN=1;SAF=10;SAP=3.0103;SAR=10;TYPE=snp;AN=6;AC=6	GT:DP:AD:RO:QR:AO:QA:GL	./.:.:.:.:.:.:.:.	./.:.:.:.:.:.:.:.	./.:.:.:.:.:.:.:.	./.:.:.:.:.:.:.:.	./.:.:.:.:.:.:.:.	./.:.:.:.:.:.:.:.	./.:.:.:.:.:.:.:.	./.:.:.:.:.:.:.:.	./.:.:.:.:.:.:.:.	./.:.:.:.:.:.:.:.	./.:.:.:.:.:.:.:.	./.:.:.:.:.:.:.:.	./.:.:.:.:.:.:.:.	./.:.:.:.:.:.:.:.	./.:.:.:.:.:.:.:.	./.:.:.:.:.:.:.:.	./.:.:.:.:.:.:.:.	./.:.:.:.:.:.:.:.	./.:.:.:.:.:.:.:.	./.:.:.:.:.:.:.:.	./.:.:.:.:.:.:.:.	./.:.:.:.:.:.:.:.	1/1:20:0,20:0:0:20:780:-70.5278,-6.0206,0	./.:.:.:.:.:.:.:.	./.:.:.:.:.:.:.:.	./.:.:.:.:.:.:.:.	./.:.:.:.:.:.:.:.	./.:.:.:.:.:.:.:.	./.:.:.:.:.:.:.:.	./.:.:.:.:.:.:.:.	./.:.:.:.:.:.:.:.	./.:.:.:.:.:.:.:.	./.:.:.:.:.:.:.:.	./.:.:.:.:.:.:.:.	./.:.:.:.:.:.:.:.	./.:.:.:.:.:.:.:.	./.:.:.:.:.:.:.:.	./.:.:.:.:.:.:.:.	./.:.:.:.:.:.:.:.	./.:.:.:.:.:.:.:.	./.:.:.:.:.:.:.:.
NC_002971.3	3354	.	A	G	682.658	.	DPB=20;EPPR=0;GTI=0;MQMR=0;NS=1;NUMALT=1;ODDS=32.3311;PAIREDR=0;PQR=0;PRO=0;QR=0;RO=0;RPPR=0;SRF=0;SRP=0;SRR=0;DP=60;AB=0;ABP=0;AF=1;AO=20;CIGAR=1X;DPRA=0;EPP=3.0103;LEN=1;MEANALT=1;MQM=60;PAIRED=0;PAO=0;PQA=0;QA=780;RPL=10;RPP=3.0103;RPR=10;RUN=1;SAF=10;SAP=3.0103;SAR=10;TYPE=snp;AN=6;AC=6	GT:DP:AD:RO:QR:AO:QA:GL	./.:.:.:.:.:.:.:.	./.:.:.:.:.:.:.:.	./.:.:.:.:.:.:.:.	./.:.:.:.:.:.:.:.	./.:.:.:.:.:.:.:.	./.:.:.:.:.:.:.:.	./.:.:.:.:.:.:.:.	./.:.:.:.:.:.:.:.	./.:.:.:.:.:.:.:.	./.:.:.:.:.:.:.:.	./.:.:.:.:.:.:.:.	./.:.:.:.:.:.:.:.	./.:.:.:.:.:.:.:.	./.:.:.:.:.:.:.:.	./.:.:.:.:.:.:.:.	./.:.:.:.:.:.:.:.	./.:.:.:.:.:.:.:.	./.:.:.:.:.:.:.:.	./.:.:.:.:.:.:.:.	./.:.:.:.:.:.:.:.	./.:.:.:.:.:.:.:.	./.:.:.:.:.:.:.:.	./.:.:.:.:.:.:.:.	./.:.:.:.:.:.:.:.	./.:.:.:.:.:.:.:.	./.:.:.:.:.:.:.:.	./.:.:.:.:.:.:.:.	./.:.:.:.:.:.:.:.	1/1:20:0,20:0:0:20:780:-70.5278,-6.0206,0	1/1:20:0,20:0:0:20:780:-70.5278,-6.0206,0	1/1:20:0,20:0:0:20:780:-70.5278,-6.0206,0	./.:.:.:.:.:.:.:.	./.:.:.:.:.:.:.:.	./.:.:.:.:.:.:.:.	./.:.:.:.:.:.:.:.	./.:.:.:.:.:.:.:.	./.:.:.:.:.:.:.:.	./.:.:.:.:.:.:.:.	./.:.:.:.:.:.:.:.	./.:.:.:.:.:.:.:.	./.:.:.:.:.:.:.:.
NC_002971.3	3536	.	G	C	705.278	PASS	DPB=20;EPPR=0;GTI=0;MQMR=0;NS=1;NUMALT=1;ODDS=32.3311;PAIREDR=0;PQR=0;PRO=0;QR=0;RO=0;RPPR=0;SRF=0;SRP=0;SRR=0;DP=380;AB=0;ABP=0;AF=1;AO=20;CIGAR=1X;DPRA=0;EPP=3.0103;LEN=1;MEANALT=1;MQM=60;PAIRED=0;PAO=0;PQA=0;QA=780;RPL=10;RPP=3.0103;RPR=10;RUN=1;SAF=10;SAP=3.0103;SAR=10;TYPE=snp;AN=37;AC=37	GT:DP:AD:RO:QR:AO:QA:GL	./.:.:.:.:.:.:.:.	./.:.:.:.:.:.:.:.	./.:.:.:.:.:.:.:.	./.:.:.:.:.:.:.:.	./.:.:.:.:.:.:.:.	./.:.:.:.:.:.:.:.	./.:.:.:.:.:.:.:.	1/1:20:0,20:0:0:20:780:-70.5278,-6.0206,0	./.:.:.:.:.:.:.:.	./.:.:.:.:.:.:.:.	./.:.:.:.:.:.:.:.	./.:.:.:.:.:.:.:.	./.:.:.:.:.:.:.:.	./.:.:.:.:.:.:.:.	./.:.:.:.:.:.:.:.	./.:.:.:.:.:.:.:.	./.:.:.:.:.:.:.:.	1/1:20:0,20:0:0:20:780:-70.5278,-6.0206,0	./.:.:.:.:.:.:.:.	./.:.:.:.:.:.:.:.	./.:.:.:.:.:.:.:.	./.:.:.:.:.:.:.:.	1/1:20:0,20:0:0:20:780:-70.5278,-6.0206,0	./.:.:.:.:.:.:.:.	./.:.:.:.:.:.:.:.	./.:.:.:.:.:.:.:.	./.:.:.:.:.:.:.:.	./.:.:.:.:.:.:.:.	1/1:20:0,20:0:0:20:780:-70.5278,-6.0206,0	1/1:20:0,20:0:0:20:780:-70.5278,-6.0206,0	1/1:20:0,20:0:0:20:780:-70.5278,-6.0206,0	./.:.:.:.:.:.:.:.	./.:.:.:.:.:.:.:.	./.:.:.:.:.:.:.:.	./.:.:.:.:.:.:.:.	./.:.:.:.:.:.:.:.	./.:.:.:.:.:.:.:.	./.:.:.:.:.:.:.:.	./.:.:.:.:.:.:.:.	1/1:20:0,20:0:0:20:780:-70.5278,-6.0206,0	1/1:20:0,20:0:0:20:780:-70.5278,-6.0206,0
NC_002971.3	3547	.	TG	T	682.658	.	DPB=13.3333;EPPR=0;GTI=0;MQMR=0;NS=1;NUMALT=1;ODDS=30.1338;PAIREDR=0;PQR=0;PRO=0;QR=0;RO=0;RPPR=0;SRF=0;SRP=0;SRR=0;DP=20;AB=0;ABP=0;AF=1;AO=20;CIGAR=1M1D1M;DPRA=0;EPP=3.0103;LEN=1;MEANALT=1;MQM=60;PAIRED=0;PAO=0;PQA=0;QA=780;RPL=10;RPP=3.0103;RPR=10;RUN=1;SAF=10;SAP=3.0103;SAR=10;TYPE=del;AN=2;AC=2	GT:DP:AD:RO:QR:AO:QA:GL	./.:.:.:.:.:.:.:.	./.:.:.:.:.:.:.:.	./.:.:.:.:.:.:.:.	./.:.:.:.:.:.:.:.	./.:.:.:.:.:.:.:.	./.:.:.:.:.:.:.:.	./.:.:.:.:.:.:.:.	./.:.:.:.:.:.:.:.	./.:.:.:.:.:.:.:.	./.:.:.:.:.:.:.:.	./.:.:.:.:.:.:.:.	./.:.:.:.:.:.:.:.	./.:.:.:.:.:.:.:.	./.:.:.:.:.:.:.:.	./.:.:.:.:.:.:.:.	1/1:20:0,20:0:0:20:780:-70.5278,-6.0206,0	./.:.:.:.:.:.:.:.	./.:.:.:.:.:.:.:.	./.:.:.:.:.:.:.:.	./.:.:.:.:.:.:.:.	./.:.:.:.:.:.:.:.	./.:.:.:.:.:.:.:.	./.:.:.:.:.:.:.:.	./.:.:.:.:.:.:.:.	./.:.:.:.:.:.:.:.	./.:.:.:.:.:.:.:.	./.:.:.:.:.:.:.:.	./.:.:.:.:.:.:.:.	./.:.:.:.:.:.:.:.	./.:.:.:.:.:.:.:.	./.:.:.:.:.:.:.:.	./.:.:.:.:.:.:.:.	./.:.:.:.:.:.:.:.	./.:.:.:.:.:.:.:.	./.:.:.:.:.:.:.:.	./.:.:.:.:.:.:.:.	./.:.:.:.:.:.:.:.	./.:.:.:.:.:.:.:.	./.:.:.:.:.:.:.:.	./.:.:.:.:.:.:.:.	./.:.:.:.:.:.:.:.
NC_002971.3	3720	.	G	A	682.658	.	DPB=20;EPPR=0;GTI=0;MQMR=0;NS=1;NUMALT=1;ODDS=32.3311;PAIREDR=0;PQR=0;PRO=0;QR=0;RO=0;RPPR=0;SRF=0;SRP=0;SRR=0;DP=60;AB=0;ABP=0;AF=1;AO=20;CIGAR=1X;DPRA=0;EPP=3.0103;LEN=1;MEANALT=1;MQM=60;PAIRED=0;PAO=0;PQA=0;QA=780;RPL=10;RPP=3.0103;RPR=10;RUN=1;SAF=10;SAP=3.0103;SAR=10;TYPE=snp;AN=6;AC=6	GT:DP:AD:RO:QR:AO:QA:GL	./.:.:.:.:.:.:.:.	./.:.:.:.:.:.:.:.	./.:.:.:.:.:.:.:.	./.:.:.:.:.:.:.:.	./.:.:.:.:.:.:.:.	./.:.:.:.:.:.:.:.	./.:.:.:.:.:.:.:.	./.:.:.:.:.:.:.:.	./.:.:.:.:.:.:.:.	./.:.:.:.:.:.:.:.	./.:.:.:.:.:.:.:.	./.:.:.:.:.:.:.:.	./.:.:.:.:.:.:.:.	./.:.:.:.:.:.:.:.	./.:.:.:.:.:.:.:.	./.:.:.:.:.:.:.:.	./.:.:.:.:.:.:.:.	./.:.:.:.:.:.:.:.	./.:.:.:.:.:.:.:.	./.:.:.:.:.:.:.:.	./.:.:.:.:.:.:.:.	./.:.:.:.:.:.:.:.	./.:.:.:.:.:.:.:.	./.:.:.:.:.:.:.:.	./.:.:.:.:.:.:.:.	./.:.:.:.:.:.:.:.	./.:.:.:.:.:.:.:.	./.:.:.:.:.:.:.:.	1/1:20:0,20:0:0:20:780:-70.5278,-6.0206,0	1/1:20:0,20:0:0:20:780:-70.5278,-6.0206,0	1/1:20:0,20:0:0:20:780:-70.5278,-6.0206,0	./.:.:.:.:.:.:.:.	./.:.:.:.:.:.:.:.	./.:.:.:.:.:.:.:.	./.:.:.:.:.:.:.:.	./.:.:.:.:.:.:.:.	./.:.:.:.:.:.:.:.	./.:.:.:.:.:.:.:.	./.:.:.:.:.:.:.:.	./.:.:.:.:.:.:.:.	./.:.:.:.:.:.:.:.
NC_002971.3	3808	.	A	C	705.278	PASS	DPB=20;EPPR=0;GTI=0;MQMR=0;NS=1;NUMALT=1;ODDS=32.3311;PAIREDR=0;PQR=0;PRO=0;QR=0;RO=0;RPPR=0;SRF=0;SRP=0;SRR=0;DP=243;AB=0;ABP=0;AF=1;AO=20;CIGAR=1X;DPRA=0;EPP=3.0103;LEN=1;MEANALT=1;MQM=60;PAIRED=0;PAO=0;PQA=0;QA=780;RPL=10;RPP=3.0103;RPR=10;RUN=1;SAF=10;SAP=3.0103;SAR=10;TYPE=snp;AN=25;AC=25	GT:DP:AD:RO:QR:AO:QA:GL	./.:.:.:.:.:.:.:.	./.:.:.:.:.:.:.:.	./.:.:.:.:.:.:.:.	./.:.:.:.:.:.:.:.	./.:.:.:.:.:.:.:.	./.:.:.:.:.:.:.:.	./.:.:.:.:.:.:.:.	1/1:20:0,20:0:0:20:780:-70.5278,-6.0206,0	./.:.:.:.:.:.:.:.	./.:.:.:.:.:.:.:.	./.:.:.:.:.:.:.:.	./.:.:.:.:.:.:.:.	./.:.:.:.:.:.:.:.	./.:.:.:.:.:.:.:.	./.:.:.:.:.:.:.:.	./.:.:.:.:.:.:.:.	./.:.:.:.:.:.:.:.	1/1:20:0,20:0:0:20:780:-70.5278,-6.0206,0	./.:.:.:.:.:.:.:.	./.:.:.:.:.:.:.:.	./.:.:.:.:.:.:.:.	./.:.:.:.:.:.:.:.	1/1:20:0,20:0:0:20:780:-70.5278,-6.0206,0	./.:.:.:.:.:.:.:.	./.:.:.:.:.:.:.:.	./.:.:.:.:.:.:.:.	./.:.:.:.:.:.:.:.	./.:.:.:.:.:.:.:.	1/1:20:0,20:0:0:20:780:-70.5278,-6.0206,0	1/1:20:0,20:0:0:20:780:-70.5278,-6.0206,0	1/1:20:0,20:0:0:20:780:-70.5278,-6.0206,0	./.:.:.:.:.:.:.:.	./.:.:.:.:.:.:.:.	./.:.:.:.:.:.:.:.	./.:.:.:.:.:.:.:.	./.:.:.:.:.:.:.:.	./.:.:.:.:.:.:.:.	./.:.:.:.:.:.:.:.	./.:.:.:.:.:.:.:.	./.:.:.:.:.:.:.:.	1/1:20:0,20:0:0:20:780:-70.5278,-6.0206,0
[truncated: 24,800 more rows]
[truncated: 33 more columns]

## Sheet: H_vcf output_ParSNP_analysis
#CHROM	POS	ID	REF	ALT	QUAL	FILTER	INFO	FORMAT	RSA493.ref	Q532	CbuG_Q212	RSA425	42785537	Cb196_Saudi_Arabia	RSA514_NMC	CMSC1	California16_RSA350	Z3055	Q321	Scurry_Kuley	Cb_D10	Scurry	Q540	V525-Tunisia	S4	Idaho_Goat_Q195	MSU_Goat_Q177	Dugway_7D77-80	Leningrad-2	CbuK_Q154	Cb171_QLymphoma	Ohio	EV-Cb_BK10	Q545	Q559	Dog_Utad	Cb109	RSA331	Turkey_RSA315	Dugway_7E65-68	Ko_Q229	Cb_B18	Z349-36-94	601	Cb185	2574	Namibia	Heizberg	Dyer_RSA345
AE016828.2	769	AACGCTTTTA.TCGCTCTTTA	T	C	40	PASS	NA	GT	0	0	1	0	0	0	0	0	0	0	0	1	0	1	0	0	0	0	0	0	0	0	0	0	0	0	0	1	0	0	0	0	1	0	0	0	0	0	0	0	0
[truncated: 14,300 more rows]
[truncated: 35 more columns]

## Sheet: I_MST20_SNP_Matrix
Ref	Branch Name	Position	RSA493	Idaho_Goat	ESFL1	CMSC1	Cb_D1	EV_Cb_BK10	Q532	Q545	Q556	Q559	Cb_B1	Cb_B18	601	701CbB1	2574	18430	CMCA1 *		* data as in Table S2; Olivas et al. (2016)
[truncated: 83 more rows]
